# Supplementary material for: Soil Microbial and Metabolomic Shifts Induced by Phosphate-Solubilizing Bacterial Inoculation in Torreya grandis Seedlings
Source: Plants (Basel). 2024 Nov 15;13(22):3209. doi: 10.3390/plants13223209 (PMC11598221; doi:10.3390/plants13223209)
Supplement: Supplementary file 1 [file plants-13-03209-s001.zip › Table S1.xlsx]

## Sheet: Sheet1
TableS1 ASV information for all bacterial species
#ID	CKBS1	CKBS2	CKBS3	CKRS1	CKRS2	CKRS3	WBS1	WBS2	WBS3	WRS1	WRS2	WRS3	taxonomy
ASV_1	1187	1254	1164	1319	1802	1358	852	1029	1321	990	1193	854	d__Bacteria; p__Proteobacteria; c__Alphaproteobacteria; o__Rhizobiales; f__Xanthobacteraceae; g__Bradyrhizobium; s__unclassified_Bradyrhizobium
ASV_2	55	59	17	94	0	11	2933	1888	2098	1646	1961	1409	d__Bacteria; p__Acidobacteria; c__Holophagae; o__Holophagales; f__Holophagaceae; g__Holophaga; s__unclassified_Holophaga
ASV_3	2664	1580	4107	95	509	63	453	499	442	456	358	297	d__Bacteria; p__Acidobacteria; c__Holophagae; o__Holophagales; f__Holophagaceae; g__Geothrix; s__uncultured_bacterium
ASV_4	1474	1543	3138	382	531	924	359	441	242	373	468	385	d__Bacteria; p__Proteobacteria; c__Alphaproteobacteria; o__Elsterales; f__uncultured; g__uncultured; s__unclassified_uncultured
ASV_7	0	0	0	155	66	5938	12	0	0	239	147	299	d__Bacteria; p__Proteobacteria; c__Gammaproteobacteria; o__Betaproteobacteriales; f__Burkholderiaceae; g__uncultured; s__unclassified_uncultured
ASV_8	13	6	17	435	2446	2991	17	4	5	400	187	172	d__Bacteria; p__Proteobacteria; c__Alphaproteobacteria; o__Rhizobiales; f__Rhizobiaceae; g__Allorhizobium-Neorhizobium-Pararhizobium-Rhizobium; s__unclassified_Allorhizobium-Neorhizobium-Pararhizobium-Rhizobium
ASV_9	847	891	687	360	226	116	626	562	566	309	446	407	d__Bacteria; p__Proteobacteria; c__Alphaproteobacteria; o__Elsterales; f__uncultured; g__uncultured; s__uncultured_forest
ASV_10	168	174	201	604	1706	1662	143	165	247	311	336	240	d__Bacteria; p__Proteobacteria; c__Alphaproteobacteria; o__Sphingomonadales; f__Sphingomonadaceae; g__Sphingomonas; s__unclassified_Sphingomonas
ASV_11	240	425	233	604	303	355	271	382	341	543	1423	632	d__Bacteria; p__Proteobacteria; c__Alphaproteobacteria; o__Rhizobiales; f__Xanthobacteraceae; g__unclassified_Xanthobacteraceae; s__unclassified_Xanthobacteraceae
ASV_12	652	727	513	588	305	530	503	519	412	276	238	390	d__Bacteria; p__Proteobacteria; c__Alphaproteobacteria; o__Rhizobiales; f__Xanthobacteraceae; g__Bradyrhizobium; s__unclassified_Bradyrhizobium
ASV_13	535	785	978	178	615	216	564	282	122	326	184	490	d__Bacteria; p__Proteobacteria; c__Gammaproteobacteria; o__Xanthomonadales; f__Rhodanobacteraceae; g__Dyella; s__unclassified_Dyella
ASV_14	610	625	502	492	548	254	482	511	381	284	249	243	d__Bacteria; p__Proteobacteria; c__Alphaproteobacteria; o__Sphingomonadales; f__Sphingomonadaceae; g__Sphingomonas; s__unclassified_Sphingomonas
ASV_15	499	322	536	337	398	192	609	492	506	359	295	490	d__Bacteria; p__Actinobacteria; c__Actinobacteria; o__Frankiales; f__Acidothermaceae; g__Acidothermus; s__unclassified_Acidothermus
ASV_16	398	259	347	295	631	608	51	69	30	509	751	524	d__Bacteria; p__Proteobacteria; c__Gammaproteobacteria; o__Betaproteobacteriales; f__Burkholderiaceae; g__Burkholderia-Caballeronia-Paraburkholderia; s__Paraburkholderia_soli
ASV_17	516	497	459	139	176	138	668	576	543	344	258	247	d__Bacteria; p__Patescibacteria; c__Saccharimonadia; o__Saccharimonadales; f__Saccharimonadales; g__Saccharimonadales; s__unclassified_Saccharimonadales
ASV_18	437	433	222	451	325	194	466	466	342	250	271	401	d__Bacteria; p__WPS-2; c__WPS-2; o__WPS-2; f__WPS-2; g__WPS-2; s__uncultured_bacterium
ASV_19	461	501	664	666	474	173	198	104	108	374	310	250	d__Bacteria; p__Proteobacteria; c__Gammaproteobacteria; o__Gammaproteobacteria_Incertae_Sedis; f__Unknown_Family; g__Acidibacter; s__uncultured_gamma
ASV_20	496	276	716	106	711	1567	0	45	0	77	0	81	d__Bacteria; p__Proteobacteria; c__Gammaproteobacteria; o__Betaproteobacteriales; f__Burkholderiaceae; g__Bordetella; s__unclassified_Bordetella
ASV_21	556	295	318	303	557	408	255	176	206	528	322	217	d__Bacteria; p__Bacteroidetes; c__Bacteroidia; o__Sphingobacteriales; f__env.OPS_17; g__env.OPS_17; s__unclassified_env.OPS_17
ASV_22	101	104	151	694	683	1713	57	75	55	121	136	80	d__Bacteria; p__Proteobacteria; c__Gammaproteobacteria; o__Betaproteobacteriales; f__Burkholderiaceae; g__Ralstonia; s__unclassified_Ralstonia
ASV_23	396	311	441	165	104	139	488	519	310	284	353	177	d__Bacteria; p__Proteobacteria; c__Gammaproteobacteria; o__Gammaproteobacteria_Incertae_Sedis; f__Unknown_Family; g__Acidibacter; s__unclassified_Acidibacter
ASV_24	460	504	368	213	243	235	476	491	346	102	109	102	d__Bacteria; p__Acidobacteria; c__Acidobacteriia; o__Acidobacteriales; f__Acidobacteriaceae_(Subgroup_1); g__Granulicella; s__unclassified_Granulicella
ASV_25	298	485	468	409	252	446	261	167	108	365	274	99	d__Bacteria; p__Patescibacteria; c__Parcubacteria; o__Candidatus_Kaiserbacteria; f__Candidatus_Kaiserbacteria; g__Candidatus_Kaiserbacteria; s__uncultured_bacterium
ASV_26	707	422	1000	87	158	50	430	368	146	109	92	80	d__Bacteria; p__Proteobacteria; c__Alphaproteobacteria; o__Rhodospirillales; f__Magnetospirillaceae; g__uncultured; s__uncultured_bacterium
ASV_27	0	0	0	133	3	2892	0	0	0	76	70	28	d__Bacteria; p__Proteobacteria; c__Gammaproteobacteria; o__Betaproteobacteriales; f__Burkholderiaceae; g__Burkholderia-Caballeronia-Paraburkholderia; s__unclassified_Burkholderia-Caballeronia-Paraburkholderia
ASV_28	283	245	365	279	233	235	242	443	295	175	426	306	d__Bacteria; p__Chloroflexi; c__Ktedonobacteria; o__Ktedonobacterales; f__Ktedonobacteraceae; g__FCPS473; s__uncultured_Ktedobacteria
ASV_29	256	269	185	57	34	22	509	1116	648	56	136	105	d__Bacteria; p__Proteobacteria; c__Gammaproteobacteria; o__Xanthomonadales; f__Rhodanobacteraceae; g__unclassified_Rhodanobacteraceae; s__unclassified_Rhodanobacteraceae
ASV_30	606	472	787	162	153	176	167	193	128	195	168	147	d__Bacteria; p__Proteobacteria; c__Alphaproteobacteria; o__Micropepsales; f__Micropepsaceae; g__uncultured; s__uncultured_soil
ASV_31	407	350	433	418	146	289	189	144	213	267	226	196	d__Bacteria; p__Proteobacteria; c__Gammaproteobacteria; o__Gammaproteobacteria_Incertae_Sedis; f__Unknown_Family; g__Acidibacter; s__unclassified_Acidibacter
ASV_32	32	45	21	420	1434	152	19	19	4	552	415	270	d__Bacteria; p__Proteobacteria; c__Gammaproteobacteria; o__Gammaproteobacteria_Incertae_Sedis; f__Unknown_Family; g__Acidibacter; s__uncultured_bacterium
ASV_33	643	493	910	173	37	41	272	219	140	98	159	84	d__Bacteria; p__Proteobacteria; c__Gammaproteobacteria; o__Betaproteobacteriales; f__Chitinimonadaceae; g__Chitinimonas; s__uncultured_bacterium
ASV_34	299	351	356	257	263	166	335	135	314	255	171	200	d__Bacteria; p__Acidobacteria; c__Acidobacteriia; o__Acidobacteriales; f__uncultured; g__uncultured; s__bacterium_Ellin7529
ASV_35	215	417	210	246	162	220	297	339	198	270	254	224	d__Bacteria; p__Proteobacteria; c__Alphaproteobacteria; o__uncultured; f__uncultured; g__uncultured; s__metagenome
ASV_36	363	607	317	54	71	62	356	589	395	60	48	58	d__Bacteria; p__Patescibacteria; c__Saccharimonadia; o__Saccharimonadales; f__Saccharimonadales; g__Saccharimonadales; s__unclassified_Saccharimonadales
ASV_37	170	165	197	180	160	238	499	275	297	281	211	334	d__Bacteria; p__Chloroflexi; c__Ktedonobacteria; o__Ktedonobacterales; f__Ktedonobacteraceae; g__HSB_OF53-F07; s__uncultured_bacterium
ASV_38	0	0	0	56	3083	95	0	0	0	90	27	18	d__Bacteria; p__Proteobacteria; c__Gammaproteobacteria; o__Betaproteobacteriales; f__Burkholderiaceae; g__Herbaspirillum; s__Herbaspirillum_frisingense
ASV_39	226	375	339	175	89	226	496	299	140	190	158	121	d__Bacteria; p__Patescibacteria; c__Parcubacteria; o__Candidatus_Kaiserbacteria; f__Candidatus_Kaiserbacteria; g__Candidatus_Kaiserbacteria; s__uncultured_bacterium
ASV_40	225	180	82	207	321	1047	148	155	96	134	99	97	d__Bacteria; p__Bacteroidetes; c__Bacteroidia; o__Sphingobacteriales; f__Sphingobacteriaceae; g__Mucilaginibacter; s__unclassified_Mucilaginibacter
ASV_41	428	286	207	545	203	216	184	186	138	123	164	200	d__Bacteria; p__Chloroflexi; c__Ktedonobacteria; o__Ktedonobacterales; f__JG30-KF-AS9; g__JG30-KF-AS9; s__uncultured_bacterium
ASV_42	119	243	114	282	285	465	124	450	358	148	52	164	d__Bacteria; p__Chloroflexi; c__Ktedonobacteria; o__Ktedonobacterales; f__Ktedonobacteraceae; g__unclassified_Ktedonobacteraceae; s__unclassified_Ktedonobacteraceae
ASV_43	172	205	186	161	362	104	270	389	332	242	204	179	d__Bacteria; p__Chloroflexi; c__Ktedonobacteria; o__Ktedonobacterales; f__Ktedonobacteraceae; g__BacC-u-018; s__uncultured_bacterium
ASV_44	81	45	35	209	755	244	76	31	44	322	328	566	d__Bacteria; p__Proteobacteria; c__Gammaproteobacteria; o__Betaproteobacteriales; f__Burkholderiaceae; g__Burkholderia-Caballeronia-Paraburkholderia; s__Paraburkholderia_terrae
ASV_45	0	88	0	1658	19	0	31	25	780	37	5	506	d__Bacteria; p__Actinobacteria; c__Actinobacteria; o__Pseudonocardiales; f__Pseudonocardiaceae; g__unclassified_Pseudonocardiaceae; s__unclassified_Pseudonocardiaceae
ASV_46	239	477	147	326	332	207	230	155	126	160	164	194	d__Bacteria; p__Actinobacteria; c__Actinobacteria; o__Pseudonocardiales; f__Pseudonocardiaceae; g__Amycolatopsis; s__unclassified_Amycolatopsis
ASV_47	79	55	77	109	244	34	393	341	434	249	317	330	d__Bacteria; p__Chloroflexi; c__AD3; o__AD3; f__AD3; g__AD3; s__uncultured_bacterium
ASV_48	330	255	321	152	138	161	213	239	198	236	214	166	d__Bacteria; p__Proteobacteria; c__Gammaproteobacteria; o__Gammaproteobacteria_Incertae_Sedis; f__Unknown_Family; g__Acidibacter; s__uncultured_bacterium
ASV_49	483	242	213	279	177	163	163	150	170	248	136	203	d__Bacteria; p__Acidobacteria; c__Acidobacteriia; o__Acidobacteriales; f__uncultured; g__uncultured; s__unclassified_uncultured
ASV_50	363	263	221	257	106	152	144	143	143	292	176	291	d__Bacteria; p__Acidobacteria; c__Acidobacteriia; o__Acidobacteriales; f__uncultured; g__uncultured; s__unclassified_uncultured
ASV_51	349	317	285	347	185	174	167	129	99	173	203	173	d__Bacteria; p__Acidobacteria; c__Acidobacteriia; o__Acidobacteriales; f__Acidobacteriaceae_(Subgroup_1); g__unclassified_Acidobacteriaceae_(Subgroup_1); s__unclassified_Acidobacteriaceae_(Subgroup_1)
ASV_52	155	173	175	99	37	14	374	347	331	178	313	288	d__Bacteria; p__Proteobacteria; c__Alphaproteobacteria; o__Elsterales; f__uncultured; g__uncultured; s__uncultured_forest
ASV_53	190	170	217	172	188	180	274	194	241	167	158	279	d__Bacteria; p__Actinobacteria; c__Actinobacteria; o__Frankiales; f__Acidothermaceae; g__Acidothermus; s__uncultured_Thermomonosporaceae
ASV_54	247	452	236	184	167	95	190	190	304	178	140	146	d__Bacteria; p__Actinobacteria; c__Actinobacteria; o__Frankiales; f__Acidothermaceae; g__Acidothermus; s__unclassified_Acidothermus
ASV_55	349	186	206	196	146	83	323	212	237	179	146	183	d__Bacteria; p__Proteobacteria; c__Alphaproteobacteria; o__Sphingomonadales; f__Sphingomonadaceae; g__Sphingomonas; s__unclassified_Sphingomonas
ASV_56	179	219	130	575	93	223	187	338	157	132	71	225	d__Bacteria; p__Chloroflexi; c__Ktedonobacteria; o__Ktedonobacterales; f__Ktedonobacteraceae; g__Ktedonobacter; s__Ktedonobacterales_bacterium
ASV_57	142	204	156	722	240	158	213	289	93	87	34	271	d__Bacteria; p__Actinobacteria; c__Actinobacteria; o__Streptosporangiales; f__Thermomonosporaceae; g__Actinomadura; s__Streptomyces_sp.
ASV_58	132	133	180	123	305	91	223	272	320	253	229	175	d__Bacteria; p__Chloroflexi; c__Ktedonobacteria; o__Ktedonobacterales; f__Ktedonobacteraceae; g__BacC-u-018; s__unclassified_BacC-u-018
ASV_59	243	217	261	149	184	114	330	303	270	146	85	115	d__Bacteria; p__Acidobacteria; c__Acidobacteriia; o__Acidobacteriales; f__Acidobacteriaceae_(Subgroup_1); g__Granulicella; s__Edaphobacter_sp.
ASV_60	356	347	297	172	129	94	407	208	186	65	50	68	d__Bacteria; p__Bacteroidetes; c__Bacteroidia; o__Sphingobacteriales; f__Sphingobacteriaceae; g__Mucilaginibacter; s__unclassified_Mucilaginibacter
ASV_61	612	584	475	49	17	16	219	174	173	5	15	0	d__Bacteria; p__Proteobacteria; c__Alphaproteobacteria; o__Rhizobiales; f__Beijerinckiaceae; g__unclassified_Beijerinckiaceae; s__unclassified_Beijerinckiaceae
ASV_62	0	11	0	566	708	619	0	0	0	144	207	153	d__Bacteria; p__Proteobacteria; c__Gammaproteobacteria; o__Xanthomonadales; f__Rhodanobacteraceae; g__Rhodanobacter; s__unclassified_Rhodanobacter
ASV_63	0	0	0	395	101	1466	0	0	0	173	0	13	d__Bacteria; p__Proteobacteria; c__Gammaproteobacteria; o__Betaproteobacteriales; f__Burkholderiaceae; g__Burkholderia-Caballeronia-Paraburkholderia; s__unclassified_Burkholderia-Caballeronia-Paraburkholderia
ASV_64	288	203	290	277	228	207	91	37	90	98	279	216	d__Bacteria; p__Chloroflexi; c__Ktedonobacteria; o__Ktedonobacterales; f__JG30-KF-AS9; g__JG30-KF-AS9; s__uncultured_bacterium
ASV_65	144	166	150	206	174	166	160	224	169	123	291	280	d__Bacteria; p__Chloroflexi; c__Ktedonobacteria; o__Ktedonobacterales; f__Ktedonobacteraceae; g__HSB_OF53-F07; s__uncultured_bacterium
ASV_66	581	169	178	180	153	78	121	117	147	157	137	269	d__Bacteria; p__Proteobacteria; c__Alphaproteobacteria; o__Rhizobiales; f__Xanthobacteraceae; g__uncultured; s__unclassified_uncultured
ASV_67	0	0	30	56	64	27	329	285	320	370	404	288	d__Bacteria; p__Acidobacteria; c__Acidobacteriia; o__Subgroup_2; f__Subgroup_2; g__Subgroup_2; s__uncultured_Acidobacteria
ASV_68	293	327	472	91	47	102	158	154	104	172	126	154	d__Bacteria; p__Acidobacteria; c__Acidobacteriia; o__Solibacterales; f__Solibacteraceae_(Subgroup_3); g__Bryobacter; s__unclassified_Bryobacter
ASV_69	227	298	327	223	151	149	158	184	189	133	86	111	d__Bacteria; p__Actinobacteria; c__Actinobacteria; o__Frankiales; f__Acidothermaceae; g__Acidothermus; s__uncultured_actinobacterium
ASV_70	168	125	118	51	307	469	189	217	116	138	87	148	d__Bacteria; p__Proteobacteria; c__Alphaproteobacteria; o__Rhodospirillales; f__Magnetospirillaceae; g__uncultured; s__uncultured_bacterium
ASV_71	379	438	126	331	168	238	72	74	43	85	56	103	d__Bacteria; p__Proteobacteria; c__Gammaproteobacteria; o__Xanthomonadales; f__Rhodanobacteraceae; g__Frateuria; s__Frateuria_terrea
ASV_72	0	0	0	150	1755	357	0	0	0	9	8	11	d__Bacteria; p__Proteobacteria; c__Gammaproteobacteria; o__Xanthomonadales; f__Rhodanobacteraceae; g__Dyella; s__unclassified_Dyella
ASV_73	184	145	280	118	221	70	182	174	304	147	145	173	d__Bacteria; p__Actinobacteria; c__Actinobacteria; o__Frankiales; f__Acidothermaceae; g__Acidothermus; s__unclassified_Acidothermus
ASV_74	279	208	304	215	144	110	134	101	129	151	101	123	d__Bacteria; p__Proteobacteria; c__Alphaproteobacteria; o__Acetobacterales; f__Acetobacteraceae; g__unclassified_Acetobacteraceae; s__unclassified_Acetobacteraceae
ASV_75	186	123	152	171	159	51	242	284	232	134	101	166	d__Bacteria; p__Actinobacteria; c__Actinobacteria; o__Frankiales; f__Acidothermaceae; g__Acidothermus; s__uncultured_soil
ASV_76	0	0	0	0	0	0	355	366	258	208	595	116	d__Bacteria; p__Proteobacteria; c__Gammaproteobacteria; o__Betaproteobacteriales; f__Burkholderiaceae; g__Burkholderia-Caballeronia-Paraburkholderia; s__unclassified_Burkholderia-Caballeronia-Paraburkholderia
ASV_77	133	117	138	85	139	87	281	202	245	179	168	190	d__Bacteria; p__Chloroflexi; c__Ktedonobacteria; o__Ktedonobacterales; f__Ktedonobacteraceae; g__HSB_OF53-F07; s__uncultured_bacterium
ASV_78	0	12	13	35	27	292	216	223	232	313	249	250	d__Bacteria; p__Proteobacteria; c__Gammaproteobacteria; o__Betaproteobacteriales; f__Methylophilaceae; g__MM1; s__uncultured_bacterium
ASV_79	161	95	201	53	159	51	190	302	351	132	102	165	d__Bacteria; p__Actinobacteria; c__Actinobacteria; o__Frankiales; f__Acidothermaceae; g__Acidothermus; s__uncultured_soil
ASV_80	65	53	107	37	48	48	345	302	485	130	139	170	d__Bacteria; p__Chloroflexi; c__AD3; o__AD3; f__AD3; g__AD3; s__uncultured_bacterium
ASV_81	80	169	139	72	83	40	423	182	213	122	195	121	d__Bacteria; p__Proteobacteria; c__Alphaproteobacteria; o__Micropepsales; f__Micropepsaceae; g__uncultured; s__unclassified_uncultured
ASV_82	440	205	117	242	810	207	0	0	0	0	0	0	d__Bacteria; p__Chlamydiae; c__Chlamydiae; o__Chlamydiales; f__Simkaniaceae; g__uncultured; s__uncultured_bacterium
ASV_83	144	118	167	77	221	40	174	182	244	189	123	181	d__Bacteria; p__Actinobacteria; c__Actinobacteria; o__Frankiales; f__Acidothermaceae; g__Acidothermus; s__unclassified_Acidothermus
ASV_84	196	215	116	147	139	224	184	121	149	75	138	108	d__Bacteria; p__Chloroflexi; c__Ktedonobacteria; o__Ktedonobacterales; f__JG30-KF-AS9; g__JG30-KF-AS9; s__uncultured_bacterium
ASV_85	111	125	96	93	135	23	153	130	349	206	294	112	d__Bacteria; p__Proteobacteria; c__Gammaproteobacteria; o__Legionellales; f__Legionellaceae; g__Legionella; s__unclassified_Legionella
ASV_86	180	155	279	40	190	0	205	263	116	178	131	112	d__Bacteria; p__Acidobacteria; c__Acidobacteriia; o__Solibacterales; f__Solibacteraceae_(Subgroup_3); g__Bryobacter; s__unclassified_Bryobacter
ASV_87	257	223	159	147	192	101	206	170	171	107	96	44	d__Bacteria; p__Acidobacteria; c__Acidobacteriia; o__Acidobacteriales; f__Acidobacteriaceae_(Subgroup_1); g__Occallatibacter; s__unclassified_Occallatibacter
ASV_88	184	189	129	63	60	25	229	279	190	94	154	140	d__Bacteria; p__Proteobacteria; c__Alphaproteobacteria; o__Sphingomonadales; f__Sphingomonadaceae; g__Sphingomonas; s__unclassified_Sphingomonas
ASV_89	293	416	923	0	0	0	74	63	40	15	0	0	d__Bacteria; p__Chloroflexi; c__Ktedonobacteria; o__C0119; f__C0119; g__C0119; s__uncultured_Chloroflexi
ASV_90	191	163	260	38	255	34	281	190	169	72	81	57	d__Bacteria; p__Proteobacteria; c__Gammaproteobacteria; o__Gammaproteobacteria_Incertae_Sedis; f__Unknown_Family; g__Acidibacter; s__uncultured_bacterium
ASV_91	244	304	164	175	134	111	123	132	110	118	94	112	d__Bacteria; p__Proteobacteria; c__Alphaproteobacteria; o__Reyranellales; f__Reyranellaceae; g__Reyranella; s__unclassified_Reyranella
ASV_92	5	0	0	1	0	8	30	31	1780	1	0	0	d__Bacteria; p__Proteobacteria; c__Gammaproteobacteria; o__Xanthomonadales; f__Rhodanobacteraceae; g__Dyella; s__unclassified_Dyella
ASV_93	77	376	125	24	548	52	138	221	128	59	45	0	d__Bacteria; p__Proteobacteria; c__Gammaproteobacteria; o__Betaproteobacteriales; f__Burkholderiaceae; g__Bordetella; s__uncultured_bacterium
ASV_94	207	88	140	140	125	63	156	140	215	203	101	157	d__Bacteria; p__Proteobacteria; c__Alphaproteobacteria; o__Rhizobiales; f__Xanthobacteraceae; g__uncultured; s__unclassified_uncultured
ASV_95	252	203	177	185	204	115	119	97	72	75	137	96	d__Bacteria; p__Proteobacteria; c__Alphaproteobacteria; o__Sphingomonadales; f__Sphingomonadaceae; g__Sphingomonas; s__unclassified_Sphingomonas
ASV_96	170	98	104	132	140	105	121	86	114	167	211	190	d__Bacteria; p__Proteobacteria; c__Deltaproteobacteria; o__Myxococcales; f__Polyangiaceae; g__Pajaroellobacter; s__unclassified_Pajaroellobacter
ASV_97	109	94	166	91	113	76	164	217	161	147	119	235	d__Bacteria; p__Acidobacteria; c__Acidobacteriia; o__Acidobacteriales; f__uncultured; g__uncultured; s__unclassified_uncultured
ASV_98	224	241	281	111	40	111	190	167	86	65	91	85	d__Bacteria; p__Proteobacteria; c__Alphaproteobacteria; o__Elsterales; f__URHD0088; g__URHD0088; s__uncultured_bacterium
ASV_99	82	87	76	158	45	64	259	273	205	279	82	106	d__Bacteria; p__Chlamydiae; c__Chlamydiae; o__Chlamydiales; f__cvE6; g__cvE6; s__metagenome
ASV_100	71	200	77	97	116	80	173	253	112	158	129	180	d__Bacteria; p__WPS-2; c__WPS-2; o__WPS-2; f__WPS-2; g__WPS-2; s__uncultured_bacterium
ASV_101	58	561	67	105	22	11	81	23	30	58	572	30	d__Bacteria; p__Actinobacteria; c__Actinobacteria; o__Frankiales; f__Acidothermaceae; g__Acidothermus; s__uncultured_actinobacterium
ASV_102	211	240	208	200	176	168	85	73	82	74	85	88	d__Bacteria; p__Actinobacteria; c__Actinobacteria; o__Micrococcales; f__Micrococcaceae; g__Sinomonas; s__unclassified_Sinomonas
ASV_104	231	53	127	144	58	58	37	54	58	398	123	213	d__Bacteria; p__Nitrospirae; c__Nitrospira; o__Nitrospirales; f__Nitrospiraceae; g__Nitrospira; s__uncultured_soil
ASV_105	61	54	41	0	0	0	868	301	264	0	0	0	d__Bacteria; p__Cyanobacteria; c__Oxyphotobacteria; o__Leptolyngbyales; f__Leptolyngbyaceae; g__HAVOmat113; s__uncultured_cyanobacterium
ASV_106	311	273	298	119	99	63	110	78	97	78	62	43	d__Bacteria; p__Proteobacteria; c__Alphaproteobacteria; o__Rhizobiales; f__Rhizobiaceae; g__Mesorhizobium; s__unclassified_Mesorhizobium
ASV_107	61	99	88	149	210	296	112	96	142	120	91	90	d__Bacteria; p__Proteobacteria; c__Alphaproteobacteria; o__Rhizobiales; f__Xanthobacteraceae; g__Bradyrhizobium; s__unclassified_Bradyrhizobium
ASV_108	83	51	97	90	106	29	195	126	219	166	101	262	d__Bacteria; p__Proteobacteria; c__Alphaproteobacteria; o__Elsterales; f__uncultured; g__uncultured; s__uncultured_alpha
ASV_109	220	275	211	81	31	25	135	143	140	59	116	87	d__Bacteria; p__Proteobacteria; c__Alphaproteobacteria; o__Elsterales; f__uncultured; g__uncultured; s__uncultured_forest
ASV_110	37	21	20	0	0	0	810	329	284	8	4	7	d__Bacteria; p__Chloroflexi; c__Ktedonobacteria; o__C0119; f__C0119; g__C0119; s__uncultured_Chloroflexi
ASV_111	127	88	186	168	98	49	150	133	153	117	103	223	d__Bacteria; p__Proteobacteria; c__Alphaproteobacteria; o__Elsterales; f__uncultured; g__uncultured; s__uncultured_bacterium
ASV_112	210	177	345	6	23	30	127	219	156	91	96	75	d__Bacteria; p__Proteobacteria; c__Alphaproteobacteria; o__Rhizobiales; f__Beijerinckiaceae; g__alphaI_cluster; s__uncultured_alpha
ASV_113	0	0	0	25	9	1295	3	0	0	0	0	0	d__Bacteria; p__Proteobacteria; c__Gammaproteobacteria; o__Betaproteobacteriales; f__Burkholderiaceae; g__Burkholderia-Caballeronia-Paraburkholderia; s__unclassified_Burkholderia-Caballeronia-Paraburkholderia
ASV_114	130	139	154	80	241	111	113	103	108	159	138	60	d__Bacteria; p__Proteobacteria; c__Gammaproteobacteria; o__Betaproteobacteriales; f__Burkholderiaceae; g__Ramlibacter; s__unclassified_Ramlibacter
ASV_115	0	0	0	212	717	244	0	0	0	195	153	104	d__Bacteria; p__Proteobacteria; c__Alphaproteobacteria; o__Caulobacterales; f__Caulobacteraceae; g__unclassified_Caulobacteraceae; s__unclassified_Caulobacteraceae
ASV_116	0	0	0	0	0	0	257	166	334	185	259	247	d__Bacteria; p__Acidobacteria; c__Acidobacteriia; o__Subgroup_2; f__Subgroup_2; g__Subgroup_2; s__uncultured_Acidobacteria
ASV_117	136	114	120	109	156	80	162	120	145	136	123	120	d__Bacteria; p__Proteobacteria; c__Alphaproteobacteria; o__Rhizobiales; f__Xanthobacteraceae; g__uncultured; s__unclassified_uncultured
ASV_118	63	51	106	39	128	29	232	174	206	154	165	174	d__Bacteria; p__GAL15; c__GAL15; o__GAL15; f__GAL15; g__GAL15; s__unclassified_GAL15
ASV_119	50	50	50	223	163	188	45	19	19	150	336	215	d__Bacteria; p__Acidobacteria; c__Acidobacteriia; o__Acidobacteriales; f__Acidobacteriaceae_(Subgroup_1); g__Occallatibacter; s__unclassified_Occallatibacter
ASV_120	279	144	135	165	74	56	115	81	139	127	103	105	d__Bacteria; p__Proteobacteria; c__Alphaproteobacteria; o__Elsterales; f__uncultured; g__uncultured; s__uncultured_alpha
ASV_121	55	74	63	70	106	72	146	143	131	259	191	136	d__Bacteria; p__Proteobacteria; c__Gammaproteobacteria; o__Gammaproteobacteria_Incertae_Sedis; f__Unknown_Family; g__Acidibacter; s__unclassified_Acidibacter
ASV_122	167	239	142	127	73	66	140	192	109	69	53	80	d__Bacteria; p__Acidobacteria; c__Acidobacteriia; o__Acidobacteriales; f__Acidobacteriaceae_(Subgroup_1); g__Granulicella; s__unclassified_Granulicella
ASV_123	63	50	95	92	87	56	125	170	234	159	140	171	d__Bacteria; p__Acidobacteria; c__Acidobacteriia; o__Acidobacteriales; f__uncultured; g__uncultured; s__unclassified_uncultured
ASV_124	256	183	132	234	169	90	74	38	53	137	57	95	d__Bacteria; p__Proteobacteria; c__Alphaproteobacteria; o__Elsterales; f__uncultured; g__uncultured; s__uncultured_alpha
ASV_125	0	0	0	25	13	1211	5	0	0	0	0	0	d__Bacteria; p__Proteobacteria; c__Gammaproteobacteria; o__Betaproteobacteriales; f__Burkholderiaceae; g__Burkholderia-Caballeronia-Paraburkholderia; s__unclassified_Burkholderia-Caballeronia-Paraburkholderia
ASV_126	211	207	300	52	34	28	165	174	146	42	46	27	d__Bacteria; p__Actinobacteria; c__Acidimicrobiia; o__IMCC26256; f__IMCC26256; g__IMCC26256; s__actinobacterium_BGR
ASV_127	141	187	88	109	80	55	139	169	117	85	74	144	d__Bacteria; p__WPS-2; c__WPS-2; o__WPS-2; f__WPS-2; g__WPS-2; s__uncultured_bacterium
ASV_128	232	218	355	81	27	0	111	110	119	44	81	66	d__Bacteria; p__Proteobacteria; c__Gammaproteobacteria; o__Gammaproteobacteria_Incertae_Sedis; f__Unknown_Family; g__Acidibacter; s__bacterium_Ellin5264
ASV_129	65	55	187	0	0	0	342	250	220	115	103	57	d__Bacteria; p__Proteobacteria; c__Gammaproteobacteria; o__Betaproteobacteriales; f__Burkholderiaceae; g__unclassified_Burkholderiaceae; s__unclassified_Burkholderiaceae
ASV_130	148	133	163	64	71	70	205	104	158	102	85	83	d__Bacteria; p__Actinobacteria; c__Actinobacteria; o__Frankiales; f__Frankiaceae; g__Jatrophihabitans; s__uncultured_bacterium
ASV_131	150	151	122	182	90	150	51	88	57	90	122	144	d__Bacteria; p__Proteobacteria; c__Alphaproteobacteria; o__Rhizobiales; f__Xanthobacteraceae; g__Pseudolabrys; s__unclassified_Pseudolabrys
ASV_132	0	0	0	0	0	0	196	218	312	173	255	188	d__Bacteria; p__Acidobacteria; c__Acidobacteriia; o__Subgroup_2; f__Subgroup_2; g__Subgroup_2; s__uncultured_bacterium
ASV_133	36	35	49	22	7	13	208	166	223	244	148	152	d__Bacteria; p__Proteobacteria; c__Alphaproteobacteria; o__Rickettsiales; f__SM2D12; g__SM2D12; s__unclassified_SM2D12
ASV_134	144	109	165	103	98	73	105	127	139	125	89	95	d__Bacteria; p__Actinobacteria; c__Actinobacteria; o__Frankiales; f__Acidothermaceae; g__Acidothermus; s__uncultured_Thermomonosporaceae
ASV_135	0	0	0	0	12	0	129	144	102	280	236	321	d__Bacteria; p__Bacteroidetes; c__Bacteroidia; o__Chitinophagales; f__Chitinophagaceae; g__unclassified_Chitinophagaceae; s__unclassified_Chitinophagaceae
ASV_136	155	195	165	64	64	57	180	179	82	59	64	46	d__Bacteria; p__Proteobacteria; c__Alphaproteobacteria; o__Caulobacterales; f__Caulobacteraceae; g__Phenylobacterium; s__unclassified_Phenylobacterium
ASV_137	326	257	446	0	21	21	39	108	57	10	20	15	d__Bacteria; p__WPS-2; c__WPS-2; o__WPS-2; f__WPS-2; g__WPS-2; s__uncultured_bacterium
ASV_138	265	122	117	52	39	23	219	153	131	62	58	54	d__Bacteria; p__Chloroflexi; c__Ktedonobacteria; o__Ktedonobacterales; f__JG30-KF-AS9; g__JG30-KF-AS9; s__uncultured_bacterium
ASV_139	134	116	121	67	116	46	115	138	131	88	53	119	d__Bacteria; p__Actinobacteria; c__Actinobacteria; o__Frankiales; f__Acidothermaceae; g__Acidothermus; s__unclassified_Acidothermus
ASV_140	51	49	69	43	93	41	171	159	227	146	98	112	d__Bacteria; p__Chloroflexi; c__AD3; o__AD3; f__AD3; g__AD3; s__uncultured_bacterium
ASV_141	8	0	7	4	10	0	154	188	287	125	195	243	d__Bacteria; p__Acidobacteria; c__Acidobacteriia; o__Subgroup_2; f__Subgroup_2; g__Subgroup_2; s__uncultured_bacterium
ASV_142	0	12	16	0	0	8	197	134	419	129	114	204	d__Bacteria; p__Acidobacteria; c__Acidobacteriia; o__Subgroup_2; f__Subgroup_2; g__Subgroup_2; s__uncultured_Acidobacteria
ASV_143	22	42	29	161	127	122	73	32	72	197	126	185	d__Bacteria; p__Proteobacteria; c__Gammaproteobacteria; o__Gammaproteobacteria_Incertae_Sedis; f__Unknown_Family; g__Acidibacter; s__uncultured_Steroidobacter
ASV_144	99	134	170	89	43	102	53	156	106	165	54	37	d__Bacteria; p__Actinobacteria; c__Actinobacteria; o__Frankiales; f__Acidothermaceae; g__Acidothermus; s__Thermomonosporaceae_bacterium
ASV_145	57	45	44	117	322	37	98	125	81	111	163	50	d__Bacteria; p__GAL15; c__GAL15; o__GAL15; f__GAL15; g__GAL15; s__uncultured_Firmicutes
ASV_146	63	97	102	102	127	132	143	114	125	74	45	89	d__Bacteria; p__Chloroflexi; c__Ktedonobacteria; o__Ktedonobacterales; f__Ktedonobacteraceae; g__HSB_OF53-F07; s__uncultured_bacterium
ASV_147	118	175	136	59	130	39	84	116	95	92	63	87	d__Bacteria; p__Actinobacteria; c__Actinobacteria; o__Frankiales; f__Acidothermaceae; g__Acidothermus; s__unclassified_Acidothermus
ASV_149	191	75	31	0	0	0	61	394	126	89	168	50	d__Bacteria; p__Proteobacteria; c__Gammaproteobacteria; o__Betaproteobacteriales; f__Burkholderiaceae; g__Bordetella; s__uncultured_bacterium
ASV_150	99	135	106	104	73	47	108	202	113	51	77	94	d__Bacteria; p__WPS-2; c__WPS-2; o__WPS-2; f__WPS-2; g__WPS-2; s__uncultured_bacterium
ASV_151	0	0	0	0	0	0	34	53	30	377	470	128	d__Bacteria; p__Acidobacteria; c__Holophagae; o__Holophagales; f__Holophagaceae; g__Holophaga; s__uncultured_Acidobacterium
ASV_152	124	137	144	70	96	71	80	98	113	48	69	90	d__Bacteria; p__Actinobacteria; c__Actinobacteria; o__Frankiales; f__Acidothermaceae; g__Acidothermus; s__uncultured_actinobacterium
ASV_153	59	63	40	171	120	241	94	70	52	83	76	116	d__Bacteria; p__Proteobacteria; c__Gammaproteobacteria; o__Betaproteobacteriales; f__Burkholderiaceae; g__Ramlibacter; s__unclassified_Ramlibacter
ASV_154	147	139	101	178	287	113	72	83	11	24	53	13	d__Bacteria; p__Proteobacteria; c__Gammaproteobacteria; o__Xanthomonadales; f__Rhodanobacteraceae; g__Dyella; s__unclassified_Dyella
ASV_155	9	7	0	232	258	217	0	0	0	185	127	124	d__Bacteria; p__Proteobacteria; c__Alphaproteobacteria; o__Caulobacterales; f__Caulobacteraceae; g__unclassified_Caulobacteraceae; s__unclassified_Caulobacteraceae
ASV_156	217	289	161	167	176	78	0	0	0	58	0	14	d__Bacteria; p__Proteobacteria; c__Alphaproteobacteria; o__Rhodospirillales; f__uncultured; g__uncultured; s__uncultured_soil
ASV_157	96	280	87	68	69	51	101	92	80	75	43	65	d__Bacteria; p__Actinobacteria; c__Actinobacteria; o__Frankiales; f__Acidothermaceae; g__Acidothermus; s__unclassified_Acidothermus
ASV_158	125	150	117	138	117	116	63	45	69	67	71	59	d__Bacteria; p__Acidobacteria; c__Acidobacteriia; o__Acidobacteriales; f__Acidobacteriaceae_(Subgroup_1); g__unclassified_Acidobacteriaceae_(Subgroup_1); s__unclassified_Acidobacteriaceae_(Subgroup_1)
ASV_159	0	0	0	0	0	0	97	128	151	247	231	204	d__Bacteria; p__Bacteroidetes; c__Bacteroidia; o__Chitinophagales; f__Chitinophagaceae; g__unclassified_Chitinophagaceae; s__unclassified_Chitinophagaceae
ASV_160	57	69	70	0	0	0	311	188	130	99	84	60	d__Bacteria; p__Patescibacteria; c__Parcubacteria; o__Candidatus_Kaiserbacteria; f__Candidatus_Kaiserbacteria; g__Candidatus_Kaiserbacteria; s__uncultured_bacterium
ASV_161	47	54	56	40	91	28	127	156	194	112	104	94	d__Bacteria; p__Chloroflexi; c__Ktedonobacteria; o__Ktedonobacterales; f__Ktedonobacteraceae; g__BacC-u-018; s__unclassified_BacC-u-018
ASV_162	0	0	3	0	0	6	3	1054	5	0	0	2	d__Bacteria; p__Chloroflexi; c__Ktedonobacteria; o__Ktedonobacterales; f__Ktedonobacteraceae; g__Thermosporothrix; s__uncultured_bacterium
ASV_163	0	0	0	70	479	41	0	0	0	240	196	70	d__Bacteria; p__Proteobacteria; c__Gammaproteobacteria; o__Betaproteobacteriales; f__Burkholderiaceae; g__Burkholderia-Caballeronia-Paraburkholderia; s__unclassified_Burkholderia-Caballeronia-Paraburkholderia
ASV_164	145	57	104	74	79	28	77	109	118	95	123	85	d__Bacteria; p__Proteobacteria; c__Alphaproteobacteria; o__Elsterales; f__uncultured; g__uncultured; s__uncultured_alpha
ASV_165	0	0	0	386	113	389	0	0	0	75	103	64	d__Bacteria; p__Proteobacteria; c__Gammaproteobacteria; o__Xanthomonadales; f__Rhodanobacteraceae; g__Rhodanobacter; s__uncultured_Xanthomonadaceae
ASV_166	133	182	118	47	39	68	134	127	119	53	50	35	d__Bacteria; p__Proteobacteria; c__Alphaproteobacteria; o__Reyranellales; f__Reyranellaceae; g__Reyranella; s__unclassified_Reyranella
ASV_167	25	17	489	353	0	10	117	29	89	76	3	9	d__Bacteria; p__Actinobacteria; c__Actinobacteria; o__Catenulisporales; f__Actinospicaceae; g__Actinospica; s__bacterium_Ellin5012
ASV_168	45	74	43	42	135	14	130	115	148	107	101	106	d__Bacteria; p__Chloroflexi; c__Ktedonobacteria; o__Ktedonobacterales; f__Ktedonobacteraceae; g__BacC-u-018; s__unclassified_BacC-u-018
ASV_169	132	124	123	58	41	29	86	101	96	79	66	85	d__Bacteria; p__Proteobacteria; c__Deltaproteobacteria; o__Myxococcales; f__Polyangiaceae; g__Pajaroellobacter; s__uncultured_Polyangiaceae
ASV_170	59	617	52	28	72	0	53	57	36	0	0	20	d__Bacteria; p__Proteobacteria; c__Alphaproteobacteria; o__Elsterales; f__uncultured; g__uncultured; s__uncultured_alpha
ASV_171	68	37	61	55	35	37	299	182	206	30	42	40	d__Bacteria; p__Proteobacteria; c__Alphaproteobacteria; o__Sphingomonadales; f__Sphingomonadaceae; g__Sphingomonas; s__unclassified_Sphingomonas
ASV_172	232	178	345	46	15	9	61	39	44	61	27	29	d__Bacteria; p__Cyanobacteria; c__Melainabacteria; o__Obscuribacterales; f__Obscuribacterales; g__Obscuribacterales; s__uncultured_bacterium
ASV_173	85	35	73	61	125	43	94	123	120	85	141	40	d__Bacteria; p__Chloroflexi; c__Ktedonobacteria; o__Ktedonobacterales; f__Ktedonobacteraceae; g__BacC-u-018; s__unclassified_BacC-u-018
ASV_174	92	85	106	48	47	66	47	101	101	69	89	144	d__Bacteria; p__Chloroflexi; c__Ktedonobacteria; o__Ktedonobacterales; f__Ktedonobacteraceae; g__HSB_OF53-F07; s__uncultured_bacterium
ASV_175	69	122	60	54	70	86	122	99	96	94	82	85	d__Bacteria; p__Chloroflexi; c__Ktedonobacteria; o__Ktedonobacterales; f__Ktedonobacteraceae; g__HSB_OF53-F07; s__uncultured_bacterium
ASV_176	26	28	21	105	39	725	0	0	31	10	0	0	d__Bacteria; p__Proteobacteria; c__Gammaproteobacteria; o__Betaproteobacteriales; f__Burkholderiaceae; g__Burkholderia-Caballeronia-Paraburkholderia; s__unclassified_Burkholderia-Caballeronia-Paraburkholderia
ASV_177	57	39	72	59	75	25	91	131	160	137	100	91	d__Bacteria; p__Chloroflexi; c__Ktedonobacteria; o__Ktedonobacterales; f__Ktedonobacteraceae; g__HSB_OF53-F07; s__uncultured_bacterium
ASV_178	131	129	93	0	0	0	199	214	112	45	61	19	d__Bacteria; p__Proteobacteria; c__Gammaproteobacteria; o__Xanthomonadales; f__Rhodanobacteraceae; g__Rhodanobacter; s__unclassified_Rhodanobacter
ASV_179	64	69	55	103	121	90	71	103	74	90	121	66	d__Bacteria; p__Proteobacteria; c__Alphaproteobacteria; o__uncultured; f__uncultured; g__uncultured; s__metagenome
ASV_180	161	104	83	136	147	20	103	68	36	49	59	47	d__Bacteria; p__Proteobacteria; c__Gammaproteobacteria; o__Betaproteobacteriales; f__Burkholderiaceae; g__Ramlibacter; s__unclassified_Ramlibacter
ASV_181	0	0	0	0	41	0	176	107	285	149	104	127	d__Bacteria; p__Acidobacteria; c__Acidobacteriia; o__Subgroup_2; f__Subgroup_2; g__Subgroup_2; s__unclassified_Subgroup_2
ASV_182	306	86	88	24	0	0	113	182	111	36	26	33	d__Bacteria; p__Chloroflexi; c__Ktedonobacteria; o__Ktedonobacterales; f__JG30-KF-AS9; g__JG30-KF-AS9; s__uncultured_bacterium
ASV_183	78	53	129	43	60	47	195	95	49	44	93	100	d__Bacteria; p__Chloroflexi; c__Ktedonobacteria; o__Ktedonobacterales; f__JG30-KF-AS9; g__JG30-KF-AS9; s__Chloroflexi_bacterium
ASV_185	170	147	152	120	97	78	26	36	57	37	26	31	d__Bacteria; p__Chloroflexi; c__Chloroflexia; o__Thermomicrobiales; f__JG30-KF-CM45; g__JG30-KF-CM45; s__uncultured_Chloroflexi
ASV_186	195	98	71	81	0	36	96	69	79	45	40	136	d__Bacteria; p__Acidobacteria; c__Acidobacteriia; o__Subgroup_2; f__Subgroup_2; g__Subgroup_2; s__uncultured_forest
ASV_187	38	58	38	23	22	5	14	19	14	118	414	123	d__Bacteria; p__Proteobacteria; c__Alphaproteobacteria; o__Rickettsiales; f__SM2D12; g__SM2D12; s__metagenome
ASV_188	107	63	119	40	61	32	94	69	122	77	85	82	d__Bacteria; p__Actinobacteria; c__Actinobacteria; o__Frankiales; f__Acidothermaceae; g__Acidothermus; s__unclassified_Acidothermus
ASV_189	67	67	24	0	13	23	316	87	327	15	7	8	d__Bacteria; p__Verrucomicrobia; c__Verrucomicrobiae; o__Opitutales; f__Opitutaceae; g__Opitutus; s__unclassified_Opitutus
ASV_190	197	184	154	7	0	2	91	103	78	46	37	37	d__Bacteria; p__Proteobacteria; c__Deltaproteobacteria; o__Bdellovibrionales; f__Bdellovibrionaceae; g__Bdellovibrio; s__unclassified_Bdellovibrio
ASV_191	0	137	0	0	176	0	132	22	71	100	94	201	d__Bacteria; p__Actinobacteria; c__Actinobacteria; o__Catenulisporales; f__Catenulisporaceae; g__Catenulispora; s__unclassified_Catenulispora
ASV_192	125	114	67	0	0	0	230	176	225	14	0	0	d__Bacteria; p__Acidobacteria; c__Holophagae; o__Holophagales; f__Holophagaceae; g__Geothrix; s__uncultured_bacterium
ASV_193	87	98	126	163	93	74	39	65	24	66	46	64	d__Bacteria; p__Acidobacteria; c__Acidobacteriia; o__Acidobacteriales; f__uncultured; g__uncultured; s__bacterium_Ellin326
ASV_194	97	51	78	139	100	77	73	63	76	64	84	34	d__Bacteria; p__Proteobacteria; c__Alphaproteobacteria; o__Rhizobiales; f__Rhizobiaceae; g__Mesorhizobium; s__unclassified_Mesorhizobium
ASV_195	17	35	55	132	125	84	33	12	31	108	146	115	d__Bacteria; p__Proteobacteria; c__Gammaproteobacteria; o__Gammaproteobacteria_Incertae_Sedis; f__Unknown_Family; g__Acidibacter; s__uncultured_gamma
ASV_196	45	36	44	43	32	26	85	108	122	136	136	90	d__Bacteria; p__Acidobacteria; c__Acidobacteriia; o__Subgroup_2; f__Subgroup_2; g__Subgroup_2; s__uncultured_Acidobacteria
ASV_197	185	156	113	87	86	47	36	42	26	60	32	60	d__Bacteria; p__Acidobacteria; c__Acidobacteriia; o__Acidobacteriales; f__Acidobacteriaceae_(Subgroup_1); g__Occallatibacter; s__unclassified_Occallatibacter
ASV_198	99	78	81	68	97	56	71	74	71	65	77	52	d__Bacteria; p__Proteobacteria; c__Alphaproteobacteria; o__Sphingomonadales; f__Sphingomonadaceae; g__Sphingomonas; s__unclassified_Sphingomonas
ASV_199	114	66	61	67	38	157	43	145	46	99	0	57	d__Bacteria; p__Chloroflexi; c__AD3; o__AD3; f__AD3; g__AD3; s__uncultured_bacterium
ASV_200	39	31	64	68	64	21	54	88	163	108	67	100	d__Bacteria; p__Proteobacteria; c__Alphaproteobacteria; o__Elsterales; f__uncultured; g__uncultured; s__uncultured_bacterium
ASV_201	9	1	18	153	29	626	0	0	0	1	2	3	d__Bacteria; p__Proteobacteria; c__Gammaproteobacteria; o__Betaproteobacteriales; f__Burkholderiaceae; g__Burkholderia-Caballeronia-Paraburkholderia; s__unclassified_Burkholderia-Caballeronia-Paraburkholderia
ASV_202	21	0	25	31	0	14	108	141	127	160	90	145	d__Bacteria; p__Acidobacteria; c__Acidobacteriia; o__Subgroup_2; f__Subgroup_2; g__Subgroup_2; s__unclassified_Subgroup_2
ASV_203	122	67	107	116	87	82	47	30	44	60	88	41	d__Bacteria; p__Proteobacteria; c__Gammaproteobacteria; o__Gammaproteobacteria_Incertae_Sedis; f__Unknown_Family; g__Acidibacter; s__uncultured_gamma
ASV_204	59	64	86	131	73	51	55	84	46	93	94	58	d__Bacteria; p__Proteobacteria; c__Alphaproteobacteria; o__Elsterales; f__uncultured; g__uncultured; s__uncultured_alpha
ASV_205	0	0	0	70	68	628	3	0	0	9	7	7	d__Bacteria; p__Proteobacteria; c__Alphaproteobacteria; o__Sphingomonadales; f__Sphingomonadaceae; g__Novosphingobium; s__Novosphingobium_rosa
ASV_206	126	158	66	96	85	51	52	25	99	35	49	30	d__Bacteria; p__Proteobacteria; c__Alphaproteobacteria; o__Rhodospirillales; f__uncultured; g__uncultured; s__uncultured_soil
ASV_207	36	35	52	37	128	7	89	97	107	94	84	76	d__Bacteria; p__Actinobacteria; c__Actinobacteria; o__Frankiales; f__Acidothermaceae; g__Acidothermus; s__unclassified_Acidothermus
ASV_208	61	44	96	171	66	143	71	89	18	45	33	41	d__Bacteria; p__Proteobacteria; c__Gammaproteobacteria; o__Betaproteobacteriales; f__Burkholderiaceae; g__Burkholderia-Caballeronia-Paraburkholderia; s__unclassified_Burkholderia-Caballeronia-Paraburkholderia
ASV_209	26	45	28	0	74	38	80	91	141	102	98	82	d__Bacteria; p__Chloroflexi; c__Ktedonobacteria; o__Ktedonobacterales; f__Ktedonobacteraceae; g__BacC-u-018; s__uncultured_bacterium
ASV_210	0	0	0	125	312	114	0	0	0	125	117	61	d__Bacteria; p__Proteobacteria; c__Gammaproteobacteria; o__Betaproteobacteriales; f__Burkholderiaceae; g__unclassified_Burkholderiaceae; s__unclassified_Burkholderiaceae
ASV_211	56	97	36	136	111	20	36	177	111	34	33	33	d__Bacteria; p__Patescibacteria; c__Saccharimonadia; o__Saccharimonadales; f__Saccharimonadaceae; g__Saccharimonadaceae; s__uncultured_bacterium
ASV_212	45	47	63	79	87	59	70	78	74	59	71	78	d__Bacteria; p__Proteobacteria; c__Alphaproteobacteria; o__Elsterales; f__Elsteraceae; g__uncultured; s__uncultured_bacterium
ASV_213	85	40	50	55	30	13	55	52	53	53	112	162	d__Bacteria; p__Proteobacteria; c__Alphaproteobacteria; o__Rhizobiales; f__Xanthobacteraceae; g__uncultured; s__unclassified_uncultured
ASV_214	103	91	96	26	46	24	163	97	96	0	31	42	d__Bacteria; p__Acidobacteria; c__Acidobacteriia; o__Acidobacteriales; f__Acidobacteriaceae_(Subgroup_1); g__Granulicella; s__Edaphobacter_sp.
ASV_215	220	104	128	50	23	37	52	29	19	46	52	47	d__Bacteria; p__Acidobacteria; c__Acidobacteriia; o__Acidobacteriales; f__Acidobacteriaceae_(Subgroup_1); g__uncultured; s__unclassified_uncultured
ASV_216	0	0	5	0	0	0	145	110	148	111	148	110	d__Bacteria; p__Acidobacteria; c__Acidobacteriia; o__Subgroup_2; f__Subgroup_2; g__Subgroup_2; s__uncultured_Acidobacteria
ASV_217	81	118	65	49	48	59	49	77	82	63	34	31	d__Bacteria; p__Actinobacteria; c__Actinobacteria; o__Frankiales; f__Acidothermaceae; g__Acidothermus; s__unclassified_Acidothermus
ASV_218	138	318	28	93	34	164	6	0	0	0	0	0	d__Bacteria; p__Chlamydiae; c__Chlamydiae; o__Chlamydiales; f__cvE6; g__cvE6; s__Chlamydiales_bacterium
ASV_219	61	15	20	0	0	0	177	70	152	97	76	118	d__Bacteria; p__Acidobacteria; c__Acidobacteriia; o__Subgroup_2; f__Subgroup_2; g__Subgroup_2; s__uncultured_Acidobacteriaceae
ASV_220	0	67	0	0	102	0	172	138	176	52	74	29	d__Bacteria; p__Patescibacteria; c__Saccharimonadia; o__Saccharimonadales; f__Saccharimonadales; g__Saccharimonadales; s__unclassified_Saccharimonadales
ASV_221	48	52	72	42	56	10	91	106	120	79	63	54	d__Bacteria; p__Chloroflexi; c__Ktedonobacteria; o__Ktedonobacterales; f__Ktedonobacteraceae; g__BacC-u-018; s__uncultured_bacterium
ASV_222	44	26	20	33	31	38	127	103	108	76	60	100	d__Bacteria; p__Chloroflexi; c__Ktedonobacteria; o__Ktedonobacterales; f__Ktedonobacteraceae; g__HSB_OF53-F07; s__unclassified_HSB_OF53-F07
ASV_223	122	75	83	80	52	29	49	39	48	48	126	58	d__Bacteria; p__Acidobacteria; c__Acidobacteriia; o__Subgroup_2; f__Subgroup_2; g__Subgroup_2; s__uncultured_forest
ASV_225	102	85	85	69	74	69	31	24	38	91	70	57	d__Bacteria; p__Acidobacteria; c__Acidobacteriia; o__Acidobacteriales; f__uncultured; g__uncultured; s__unclassified_uncultured
ASV_226	62	43	62	29	0	29	70	67	143	87	132	54	d__Bacteria; p__Proteobacteria; c__Gammaproteobacteria; o__Legionellales; f__Legionellaceae; g__Legionella; s__uncultured_bacterium
ASV_227	159	175	278	7	6	0	56	14	84	9	0	0	d__Bacteria; p__Cyanobacteria; c__Melainabacteria; o__Obscuribacterales; f__Obscuribacterales; g__Obscuribacterales; s__uncultured_bacterium
ASV_228	115	53	111	130	95	65	35	15	36	77	32	34	d__Bacteria; p__Proteobacteria; c__Deltaproteobacteria; o__Myxococcales; f__Polyangiaceae; g__Pajaroellobacter; s__uncultured_bacterium
ASV_229	0	0	0	210	254	337	0	0	0	12	0	0	d__Bacteria; p__Proteobacteria; c__Gammaproteobacteria; o__Betaproteobacteriales; f__Burkholderiaceae; g__Burkholderia-Caballeronia-Paraburkholderia; s__unclassified_Burkholderia-Caballeronia-Paraburkholderia
ASV_230	97	30	56	92	110	45	32	25	30	64	135	43	d__Bacteria; p__Proteobacteria; c__Deltaproteobacteria; o__Myxococcales; f__Phaselicystidaceae; g__Phaselicystis; s__uncultured_bacterium
ASV_231	95	62	113	54	53	27	50	78	52	122	36	35	d__Bacteria; p__Chloroflexi; c__Ktedonobacteria; o__Ktedonobacterales; f__Ktedonobacteraceae; g__1921-3; s__uncultured_Ktedobacteria
ASV_232	0	0	0	168	199	80	31	0	0	149	95	89	d__Bacteria; p__Proteobacteria; c__Alphaproteobacteria; o__Rhizobiales; f__Xanthobacteraceae; g__Bradyrhizobium; s__unclassified_Bradyrhizobium
ASV_233	113	56	107	49	62	57	42	35	33	40	106	60	d__Bacteria; p__Chloroflexi; c__Ktedonobacteria; o__Ktedonobacterales; f__Ktedonobacteraceae; g__HSB_OF53-F07; s__unclassified_HSB_OF53-F07
ASV_234	32	29	30	63	80	64	61	147	87	43	74	70	d__Bacteria; p__Chloroflexi; c__AD3; o__AD3; f__AD3; g__AD3; s__uncultured_bacterium
ASV_235	98	45	77	125	87	70	45	74	48	46	40	35	d__Bacteria; p__Proteobacteria; c__Alphaproteobacteria; o__Sphingomonadales; f__Sphingomonadaceae; g__Sphingomonas; s__unclassified_Sphingomonas
ASV_236	74	92	56	109	74	45	51	32	56	67	55	57	d__Bacteria; p__Actinobacteria; c__Acidimicrobiia; o__IMCC26256; f__IMCC26256; g__IMCC26256; s__actinobacterium_BGR
ASV_238	20	26	0	0	75	0	124	128	161	48	112	47	d__Bacteria; p__Chloroflexi; c__Ktedonobacteria; o__Ktedonobacterales; f__Ktedonobacteraceae; g__BacC-u-018; s__uncultured_Ktedonobacter
ASV_239	59	151	53	38	17	43	46	70	50	61	48	88	d__Bacteria; p__Proteobacteria; c__Gammaproteobacteria; o__Gammaproteobacteria_Incertae_Sedis; f__Unknown_Family; g__Acidibacter; s__uncultured_bacterium
ASV_241	49	39	67	127	108	67	46	31	32	63	58	64	d__Bacteria; p__Acidobacteria; c__Acidobacteriia; o__Subgroup_2; f__Subgroup_2; g__Subgroup_2; s__uncultured_Acidobacteria
ASV_242	113	85	126	50	20	14	44	32	57	66	68	58	d__Bacteria; p__Proteobacteria; c__Deltaproteobacteria; o__Myxococcales; f__Haliangiaceae; g__Haliangium; s__uncultured_Nannocystineae
ASV_243	91	175	28	100	55	36	24	87	0	38	56	38	d__Bacteria; p__Proteobacteria; c__Alphaproteobacteria; o__Elsterales; f__uncultured; g__uncultured; s__unclassified_uncultured
ASV_244	197	23	79	52	41	41	57	28	27	52	68	57	d__Bacteria; p__Actinobacteria; c__Actinobacteria; o__Streptomycetales; f__Streptomycetaceae; g__unclassified_Streptomycetaceae; s__unclassified_Streptomycetaceae
ASV_245	0	0	0	0	0	0	123	120	120	106	122	107	d__Bacteria; p__Proteobacteria; c__Alphaproteobacteria; o__Elsterales; f__uncultured; g__uncultured; s__unclassified_uncultured
ASV_246	0	674	0	0	0	0	0	0	0	0	0	0	d__Bacteria; p__Chloroflexi; c__Ktedonobacteria; o__Ktedonobacterales; f__Ktedonobacteraceae; g__uncultured; s__uncultured_bacterium
ASV_247	73	84	102	57	34	64	46	55	43	87	29	62	d__Bacteria; p__Acidobacteria; c__Acidobacteriia; o__Acidobacteriales; f__uncultured; g__uncultured; s__unclassified_uncultured
ASV_248	7	9	7	0	2	0	428	134	145	0	7	0	d__Bacteria; p__Chloroflexi; c__Ktedonobacteria; o__C0119; f__C0119; g__C0119; s__uncultured_Chloroflexi
ASV_249	0	0	22	16	17	15	147	76	61	129	117	84	d__Bacteria; p__Acidobacteria; c__Acidobacteriia; o__Subgroup_2; f__Subgroup_2; g__Subgroup_2; s__unclassified_Subgroup_2
ASV_250	47	19	68	172	55	61	27	20	58	118	55	66	d__Bacteria; p__Acidobacteria; c__Acidobacteriia; o__Acidobacteriales; f__uncultured; g__uncultured; s__uncultured_forest
ASV_251	65	56	100	143	55	40	42	54	43	36	55	57	d__Bacteria; p__Chloroflexi; c__Ktedonobacteria; o__Ktedonobacterales; f__JG30-KF-AS9; g__JG30-KF-AS9; s__uncultured_bacterium
ASV_252	33	39	112	51	43	73	26	88	72	43	89	47	d__Bacteria; p__Chloroflexi; c__Ktedonobacteria; o__Ktedonobacterales; f__Ktedonobacteraceae; g__HSB_OF53-F07; s__uncultured_bacterium
ASV_253	11	12	23	35	235	89	110	49	43	59	22	37	d__Bacteria; p__Proteobacteria; c__Alphaproteobacteria; o__Caulobacterales; f__Caulobacteraceae; g__Asticcacaulis; s__unclassified_Asticcacaulis
ASV_254	48	46	38	81	76	54	45	100	68	61	21	74	d__Bacteria; p__Chloroflexi; c__Ktedonobacteria; o__Ktedonobacterales; f__Ktedonobacteraceae; g__HSB_OF53-F07; s__uncultured_bacterium
ASV_255	61	62	19	39	102	33	53	52	51	78	72	96	d__Bacteria; p__Actinobacteria; c__Actinobacteria; o__Frankiales; f__Acidothermaceae; g__Acidothermus; s__uncultured_Thermomonosporaceae
ASV_256	64	25	75	68	48	26	48	30	49	144	65	65	d__Bacteria; p__Acidobacteria; c__Acidobacteriia; o__Subgroup_2; f__Subgroup_2; g__Subgroup_2; s__unclassified_Subgroup_2
ASV_257	37	53	51	120	132	112	53	59	12	22	36	69	d__Bacteria; p__Chloroflexi; c__Ktedonobacteria; o__Ktedonobacterales; f__JG30-KF-AS9; g__JG30-KF-AS9; s__uncultured_bacterium
ASV_258	0	0	0	0	0	0	0	682	0	0	0	0	d__Bacteria; p__Actinobacteria; c__Actinobacteria; o__Pseudonocardiales; f__Pseudonocardiaceae; g__unclassified_Pseudonocardiaceae; s__unclassified_Pseudonocardiaceae
ASV_259	37	34	39	40	32	13	88	80	78	114	47	91	d__Bacteria; p__Proteobacteria; c__Alphaproteobacteria; o__Elsterales; f__uncultured; g__uncultured; s__unclassified_uncultured
ASV_260	68	115	79	40	0	0	84	80	88	47	47	63	d__Bacteria; p__Proteobacteria; c__Gammaproteobacteria; o__Gammaproteobacteria_Incertae_Sedis; f__Unknown_Family; g__Acidibacter; s__uncultured_bacterium
ASV_261	12	19	19	12	52	0	129	68	156	66	75	83	d__Bacteria; p__Chloroflexi; c__AD3; o__AD3; f__AD3; g__AD3; s__uncultured_bacterium
ASV_262	73	48	134	28	69	57	69	63	60	24	44	33	d__Bacteria; p__Actinobacteria; c__Actinobacteria; o__Frankiales; f__Acidothermaceae; g__Acidothermus; s__unclassified_Acidothermus
ASV_263	98	83	107	17	22	34	134	51	68	40	44	18	d__Bacteria; p__Chloroflexi; c__AD3; o__AD3; f__AD3; g__AD3; s__uncultured_bacterium
ASV_264	75	23	77	0	0	0	178	262	63	13	6	3	d__Bacteria; p__Cyanobacteria; c__Oxyphotobacteria; o__RD011; f__RD011; g__RD011; s__uncultured_bacterium
ASV_265	118	38	109	39	34	23	36	44	80	47	31	65	d__Bacteria; p__Proteobacteria; c__Alphaproteobacteria; o__Elsterales; f__uncultured; g__uncultured; s__uncultured_bacterium
ASV_266	85	115	85	54	132	146	8	9	15	18	14	19	d__Bacteria; p__Proteobacteria; c__Gammaproteobacteria; o__Betaproteobacteriales; f__Burkholderiaceae; g__Burkholderia-Caballeronia-Paraburkholderia; s__unclassified_Burkholderia-Caballeronia-Paraburkholderia
ASV_267	0	0	0	0	0	0	26	16	33	43	59	436	d__Bacteria; p__Proteobacteria; c__Alphaproteobacteria; o__Elsterales; f__uncultured; g__uncultured; s__unclassified_uncultured
ASV_268	180	115	249	0	0	0	38	64	0	0	20	21	d__Bacteria; p__Proteobacteria; c__Alphaproteobacteria; o__Azospirillales; f__Inquilinaceae; g__Inquilinus; s__uncultured_eubacterium
ASV_269	38	29	64	59	44	44	60	79	69	19	96	70	d__Bacteria; p__Chloroflexi; c__Ktedonobacteria; o__Ktedonobacterales; f__Ktedonobacteraceae; g__HSB_OF53-F07; s__uncultured_bacterium
ASV_270	17	19	0	20	0	0	161	125	142	59	69	52	d__Bacteria; p__Chloroflexi; c__AD3; o__AD3; f__AD3; g__AD3; s__uncultured_bacterium
ASV_271	0	0	0	45	45	462	0	0	0	23	21	20	d__Bacteria; p__Proteobacteria; c__Gammaproteobacteria; o__Betaproteobacteriales; f__Burkholderiaceae; g__uncultured; s__Leptothrix_sp.
ASV_272	0	0	0	150	35	59	37	60	66	54	166	75	d__Bacteria; p__Proteobacteria; c__Gammaproteobacteria; o__KF-JG30-C25; f__KF-JG30-C25; g__KF-JG30-C25; s__uncultured_soil
ASV_273	57	42	58	34	36	12	68	100	66	70	38	78	d__Bacteria; p__Chloroflexi; c__Ktedonobacteria; o__Ktedonobacterales; f__Ktedonobacteraceae; g__HSB_OF53-F07; s__uncultured_bacterium
ASV_274	75	16	0	176	38	35	103	98	75	39	0	38	d__Bacteria; p__Actinobacteria; c__Actinobacteria; o__Streptosporangiales; f__Thermomonosporaceae; g__Actinomadura; s__Streptomyces_sp.
ASV_275	0	10	15	23	0	0	95	73	83	124	108	109	d__Bacteria; p__Acidobacteria; c__Acidobacteriia; o__Subgroup_2; f__Subgroup_2; g__Subgroup_2; s__uncultured_eubacterium
ASV_276	95	90	118	111	57	68	21	44	29	25	0	20	d__Bacteria; p__Actinobacteria; c__Actinobacteria; o__Frankiales; f__Acidothermaceae; g__Acidothermus; s__uncultured_soil
ASV_277	22	34	113	0	29	51	80	66	28	61	50	102	d__Bacteria; p__Proteobacteria; c__Alphaproteobacteria; o__Elsterales; f__uncultured; g__uncultured; s__uncultured_alpha
ASV_278	0	0	0	0	0	0	363	190	136	0	1	0	d__Bacteria; p__Chloroflexi; c__Ktedonobacteria; o__C0119; f__C0119; g__C0119; s__uncultured_Chloroflexi
ASV_279	92	55	123	31	24	10	40	66	88	59	44	37	d__Bacteria; p__Actinobacteria; c__Actinobacteria; o__Frankiales; f__Acidothermaceae; g__Acidothermus; s__uncultured_bacterium
ASV_280	24	0	10	74	39	25	59	41	105	96	58	102	d__Bacteria; p__Proteobacteria; c__Alphaproteobacteria; o__Elsterales; f__uncultured; g__uncultured; s__uncultured_bacterium
ASV_281	42	338	41	8	23	14	27	37	44	18	15	0	d__Bacteria; p__Actinobacteria; c__Actinobacteria; o__Frankiales; f__Acidothermaceae; g__Acidothermus; s__unclassified_Acidothermus
ASV_282	48	43	36	115	59	213	32	20	44	5	19	12	d__Bacteria; p__Acidobacteria; c__Acidobacteriia; o__Acidobacteriales; f__Acidobacteriaceae_(Subgroup_1); g__unclassified_Acidobacteriaceae_(Subgroup_1); s__unclassified_Acidobacteriaceae_(Subgroup_1)
ASV_283	80	50	49	55	68	42	67	71	59	46	35	37	d__Bacteria; p__Actinobacteria; c__Actinobacteria; o__Frankiales; f__Acidothermaceae; g__Acidothermus; s__uncultured_actinobacterium
ASV_284	40	94	70	86	94	54	59	47	37	25	24	14	d__Bacteria; p__Proteobacteria; c__Alphaproteobacteria; o__Rhizobiales; f__Devosiaceae; g__Devosia; s__unclassified_Devosia
ASV_285	50	45	66	91	44	81	14	16	15	70	66	66	d__Bacteria; p__Proteobacteria; c__Alphaproteobacteria; o__Micropepsales; f__Micropepsaceae; g__uncultured; s__metagenome
ASV_286	77	56	47	41	30	61	67	67	61	58	0	35	d__Bacteria; p__Chloroflexi; c__Ktedonobacteria; o__Ktedonobacterales; f__Ktedonobacteraceae; g__HSB_OF53-F07; s__uncultured_bacterium
ASV_287	69	62	84	31	39	26	74	73	68	49	34	48	d__Bacteria; p__Actinobacteria; c__Actinobacteria; o__Frankiales; f__Acidothermaceae; g__Acidothermus; s__uncultured_bacterium
ASV_288	56	60	83	83	33	42	67	59	46	29	31	54	d__Bacteria; p__Actinobacteria; c__Actinobacteria; o__Frankiales; f__Acidothermaceae; g__Acidothermus; s__uncultured_Thermomonosporaceae
ASV_289	15	88	193	0	0	0	159	23	27	0	0	130	d__Bacteria; p__Actinobacteria; c__Actinobacteria; o__Pseudonocardiales; f__Pseudonocardiaceae; g__Longimycelium; s__uncultured_bacterium
ASV_290	0	0	0	0	0	0	0	647	0	0	0	0	d__Bacteria; p__Actinobacteria; c__Actinobacteria; o__Pseudonocardiales; f__Pseudonocardiaceae; g__unclassified_Pseudonocardiaceae; s__unclassified_Pseudonocardiaceae
ASV_291	87	33	112	60	29	39	26	37	62	79	52	43	d__Bacteria; p__Proteobacteria; c__Alphaproteobacteria; o__Elsterales; f__uncultured; g__uncultured; s__unclassified_uncultured
ASV_292	32	46	64	49	30	22	40	158	120	48	19	20	d__Bacteria; p__Actinobacteria; c__Actinobacteria; o__Corynebacteriales; f__Mycobacteriaceae; g__Mycobacterium; s__unclassified_Mycobacterium
ASV_293	70	47	102	74	82	23	71	51	56	50	0	34	d__Bacteria; p__Actinobacteria; c__Actinobacteria; o__Frankiales; f__Acidothermaceae; g__Acidothermus; s__uncultured_actinobacterium
ASV_294	34	22	41	48	38	31	58	49	74	93	59	68	d__Bacteria; p__Acidobacteria; c__Acidobacteriia; o__Acidobacteriales; f__uncultured; g__uncultured; s__uncultured_Acidobacteria
ASV_295	90	60	56	32	28	19	56	65	114	43	33	35	d__Bacteria; p__Actinobacteria; c__Actinobacteria; o__Frankiales; f__Acidothermaceae; g__Acidothermus; s__unclassified_Acidothermus
ASV_296	0	0	0	63	394	76	0	0	0	27	24	87	d__Bacteria; p__Actinobacteria; c__Actinobacteria; o__Corynebacteriales; f__Mycobacteriaceae; g__Mycobacterium; s__unclassified_Mycobacterium
ASV_297	88	66	49	39	37	38	43	97	17	65	38	33	d__Bacteria; p__Actinobacteria; c__Actinobacteria; o__Frankiales; f__Acidothermaceae; g__Acidothermus; s__uncultured_bacterium
ASV_298	101	104	68	82	85	66	38	0	44	33	16	0	d__Bacteria; p__Actinobacteria; c__Actinobacteria; o__Micrococcales; f__Micrococcaceae; g__Sinomonas; s__unclassified_Sinomonas
ASV_299	111	21	41	73	49	31	25	29	34	109	49	52	d__Bacteria; p__Acidobacteria; c__Acidobacteriia; o__Acidobacteriales; f__uncultured; g__uncultured; s__uncultured_forest
ASV_300	0	67	61	0	32	0	123	95	167	40	55	0	d__Bacteria; p__Chloroflexi; c__Ktedonobacteria; o__Ktedonobacterales; f__Ktedonobacteraceae; g__HSB_OF53-F07; s__unclassified_HSB_OF53-F07
ASV_301	123	163	346	0	0	0	0	0	0	0	0	0	d__Bacteria; p__Chloroflexi; c__Ktedonobacteria; o__C0119; f__C0119; g__C0119; s__unclassified_C0119
ASV_302	22	27	26	14	29	0	136	79	113	40	80	63	d__Bacteria; p__Chloroflexi; c__AD3; o__AD3; f__AD3; g__AD3; s__unclassified_AD3
ASV_303	30	21	29	13	82	13	82	110	113	54	39	42	d__Bacteria; p__Bacteroidetes; c__Bacteroidia; o__Sphingobacteriales; f__Sphingobacteriaceae; g__Mucilaginibacter; s__unclassified_Mucilaginibacter
ASV_304	45	74	42	92	61	30	38	30	54	52	58	48	d__Bacteria; p__Actinobacteria; c__Acidimicrobiia; o__IMCC26256; f__IMCC26256; g__IMCC26256; s__actinobacterium_BGR
ASV_305	0	0	0	200	143	113	6	0	0	47	119	44	d__Bacteria; p__Proteobacteria; c__Gammaproteobacteria; o__Xanthomonadales; f__Rhodanobacteraceae; g__Rhodanobacter; s__unclassified_Rhodanobacter
ASV_306	105	119	93	60	40	0	57	50	44	36	14	24	d__Bacteria; p__Chloroflexi; c__AD3; o__AD3; f__AD3; g__AD3; s__unclassified_AD3
ASV_307	171	113	153	80	36	52	6	10	9	14	4	0	d__Bacteria; p__Proteobacteria; c__Deltaproteobacteria; o__Myxococcales; f__Polyangiaceae; g__Pajaroellobacter; s__uncultured_Polyangiaceae
ASV_308	0	0	21	142	119	82	17	0	0	58	128	70	d__Bacteria; p__Acidobacteria; c__Acidobacteriia; o__Solibacterales; f__Solibacteraceae_(Subgroup_3); g__Bryobacter; s__unclassified_Bryobacter
ASV_309	60	34	26	65	42	44	26	43	194	23	53	22	d__Bacteria; p__Actinobacteria; c__Actinobacteria; o__Frankiales; f__Acidothermaceae; g__Acidothermus; s__unclassified_Acidothermus
ASV_310	80	41	116	39	108	28	27	30	62	36	32	37	d__Bacteria; p__Actinobacteria; c__Actinobacteria; o__Frankiales; f__Acidothermaceae; g__Acidothermus; s__uncultured_actinobacterium
ASV_311	127	89	81	42	17	23	68	48	67	34	13	21	d__Bacteria; p__Actinobacteria; c__Thermoleophilia; o__Gaiellales; f__uncultured; g__uncultured; s__unclassified_uncultured
ASV_312	55	28	13	91	91	104	10	0	0	34	83	77	d__Bacteria; p__Proteobacteria; c__Gammaproteobacteria; o__Betaproteobacteriales; f__Burkholderiaceae; g__Burkholderia-Caballeronia-Paraburkholderia; s__unclassified_Burkholderia-Caballeronia-Paraburkholderia
ASV_313	219	51	26	17	0	33	76	43	41	32	36	22	d__Bacteria; p__Chloroflexi; c__Ktedonobacteria; o__Ktedonobacterales; f__JG30-KF-AS9; g__JG30-KF-AS9; s__uncultured_bacterium
ASV_314	136	63	71	41	33	24	49	0	31	46	48	53	d__Bacteria; p__Acidobacteria; c__Acidobacteriia; o__Solibacterales; f__Solibacteraceae_(Subgroup_3); g__Candidatus_Solibacter; s__unclassified_Candidatus_Solibacter
ASV_315	90	80	79	58	42	45	30	53	46	16	39	26	d__Bacteria; p__Actinobacteria; c__Actinobacteria; o__Micrococcales; f__Intrasporangiaceae; g__Lapillicoccus; s__unclassified_Lapillicoccus
ASV_316	0	0	0	267	23	234	0	0	0	38	28	38	d__Bacteria; p__Proteobacteria; c__Gammaproteobacteria; o__Xanthomonadales; f__Rhodanobacteraceae; g__Rhodanobacter; s__uncultured_Xanthomonadaceae
ASV_317	20	18	37	52	64	18	47	40	28	80	44	140	d__Bacteria; p__Proteobacteria; c__Gammaproteobacteria; o__Gammaproteobacteria_Incertae_Sedis; f__Unknown_Family; g__Acidibacter; s__uncultured_Steroidobacter
ASV_318	43	31	26	36	40	47	64	93	27	32	104	41	d__Bacteria; p__Chloroflexi; c__Ktedonobacteria; o__Ktedonobacterales; f__Ktedonobacteraceae; g__HSB_OF53-F07; s__uncultured_bacterium
ASV_319	70	57	45	37	28	48	61	91	54	22	50	33	d__Bacteria; p__Proteobacteria; c__Alphaproteobacteria; o__Acetobacterales; f__Acetobacteraceae; g__uncultured; s__unclassified_uncultured
ASV_320	0	37	45	34	67	10	50	71	47	61	82	81	d__Bacteria; p__Proteobacteria; c__Alphaproteobacteria; o__Elsterales; f__uncultured; g__uncultured; s__uncultured_bacterium
ASV_321	63	37	33	0	25	34	92	71	84	61	37	54	d__Bacteria; p__Actinobacteria; c__Actinobacteria; o__Frankiales; f__Acidothermaceae; g__Acidothermus; s__uncultured_Thermomonosporaceae
ASV_322	0	0	0	0	0	0	219	299	75	5	0	0	d__Bacteria; p__Cyanobacteria; c__Oxyphotobacteria; o__Nostocales; f__uncultured; g__uncultured; s__uncultured_cyanobacterium
ASV_323	69	70	73	28	46	20	85	54	60	41	18	30	d__Bacteria; p__Proteobacteria; c__Deltaproteobacteria; o__Oligoflexales; f__0319-6G20; g__0319-6G20; s__uncultured_bacterium
ASV_324	65	32	72	30	29	47	76	50	83	25	8	57	d__Bacteria; p__Chloroflexi; c__Chloroflexia; o__Thermomicrobiales; f__JG30-KF-CM45; g__JG30-KF-CM45; s__bacterium_Ellin6537
ASV_325	0	0	0	65	135	79	14	0	0	43	138	95	d__Bacteria; p__Acidobacteria; c__Acidobacteriia; o__Acidobacteriales; f__Acidobacteriaceae_(Subgroup_1); g__Occallatibacter; s__unclassified_Occallatibacter
ASV_326	104	55	58	18	37	22	79	43	76	29	53	22	d__Bacteria; p__Actinobacteria; c__Thermoleophilia; o__Gaiellales; f__uncultured; g__uncultured; s__unclassified_uncultured
ASV_327	0	0	0	95	369	93	0	0	8	27	30	6	d__Bacteria; p__Actinobacteria; c__Actinobacteria; o__Corynebacteriales; f__Mycobacteriaceae; g__Mycobacterium; s__unclassified_Mycobacterium
ASV_328	19	15	26	22	16	6	106	67	71	51	70	79	d__Bacteria; p__Proteobacteria; c__Alphaproteobacteria; o__Elsterales; f__uncultured; g__uncultured; s__uncultured_forest
ASV_329	0	0	0	111	128	201	0	0	0	50	36	28	d__Bacteria; p__Proteobacteria; c__Alphaproteobacteria; o__Sphingomonadales; f__Sphingomonadaceae; g__Sphingomonas; s__Sphingomonas_morindae
ASV_330	22	321	24	17	11	0	29	28	17	13	22	13	d__Bacteria; p__Chloroflexi; c__Ktedonobacteria; o__Ktedonobacterales; f__JG30-KF-AS9; g__JG30-KF-AS9; s__uncultured_bacterium
ASV_331	73	46	55	17	17	10	65	45	52	53	55	55	d__Bacteria; p__Proteobacteria; c__Gammaproteobacteria; o__Betaproteobacteriales; f__SC-I-84; g__SC-I-84; s__uncultured_proteobacterium
ASV_332	40	21	8	50	23	62	13	25	22	81	74	120	d__Bacteria; p__Acidobacteria; c__Acidobacteriia; o__Acidobacteriales; f__uncultured; g__uncultured; s__uncultured_forest
ASV_333	0	0	0	14	0	346	0	0	0	34	87	22	d__Bacteria; p__Proteobacteria; c__Gammaproteobacteria; o__Betaproteobacteriales; f__Burkholderiaceae; g__Bordetella; s__uncultured_bacterium
ASV_334	66	54	73	65	30	47	27	47	20	52	47	26	d__Bacteria; p__Acidobacteria; c__Acidobacteriia; o__Acidobacteriales; f__uncultured; g__uncultured; s__unclassified_uncultured
ASV_335	61	42	49	49	27	20	95	61	52	19	27	23	d__Bacteria; p__Actinobacteria; c__Thermoleophilia; o__Gaiellales; f__uncultured; g__uncultured; s__uncultured_soil
ASV_336	34	40	0	68	75	99	23	18	0	54	97	26	d__Bacteria; p__Proteobacteria; c__Alphaproteobacteria; o__Caulobacterales; f__Caulobacteraceae; g__uncultured; s__unclassified_uncultured
ASV_337	20	13	28	51	38	11	60	114	57	75	63	38	d__Bacteria; p__Chloroflexi; c__Ktedonobacteria; o__Ktedonobacterales; f__Ktedonobacteraceae; g__HSB_OF53-F07; s__unclassified_HSB_OF53-F07
ASV_338	79	53	45	42	52	23	40	53	53	41	20	63	d__Bacteria; p__Actinobacteria; c__Actinobacteria; o__Frankiales; f__Acidothermaceae; g__Acidothermus; s__uncultured_bacterium
ASV_339	0	0	0	229	240	82	0	0	0	16	0	32	d__Bacteria; p__Proteobacteria; c__Gammaproteobacteria; o__Betaproteobacteriales; f__Burkholderiaceae; g__Burkholderia-Caballeronia-Paraburkholderia; s__unclassified_Burkholderia-Caballeronia-Paraburkholderia
ASV_340	50	101	37	29	23	88	10	70	25	27	12	30	d__Bacteria; p__Actinobacteria; c__Actinobacteria; o__Micromonosporales; f__Micromonosporaceae; g__unclassified_Micromonosporaceae; s__unclassified_Micromonosporaceae
ASV_341	25	22	51	31	15	16	64	69	83	43	35	37	d__Bacteria; p__Chloroflexi; c__Ktedonobacteria; o__Ktedonobacterales; f__JG30-KF-AS9; g__JG30-KF-AS9; s__unclassified_JG30-KF-AS9
ASV_342	47	4	35	0	42	0	64	50	117	45	68	62	d__Bacteria; p__Actinobacteria; c__Actinobacteria; o__Frankiales; f__Acidothermaceae; g__Acidothermus; s__unclassified_Acidothermus
ASV_343	0	0	0	125	497	0	0	0	0	0	0	0	d__Bacteria; p__Proteobacteria; c__Gammaproteobacteria; o__Betaproteobacteriales; f__Burkholderiaceae; g__Burkholderia-Caballeronia-Paraburkholderia; s__unclassified_Burkholderia-Caballeronia-Paraburkholderia
ASV_344	114	131	60	37	25	40	29	15	17	21	46	17	d__Bacteria; p__Cyanobacteria; c__Sericytochromatia; o__Sericytochromatia; f__Sericytochromatia; g__Sericytochromatia; s__uncultured_bacterium
ASV_345	167	134	55	0	0	0	33	24	9	54	21	28	d__Bacteria; p__Proteobacteria; c__Gammaproteobacteria; o__Betaproteobacteriales; f__Burkholderiaceae; g__unclassified_Burkholderiaceae; s__unclassified_Burkholderiaceae
ASV_346	78	44	74	47	0	32	57	77	57	24	28	33	d__Bacteria; p__Proteobacteria; c__Alphaproteobacteria; o__Rhizobiales; f__Beijerinckiaceae; g__Roseiarcus; s__unclassified_Roseiarcus
ASV_347	63	33	49	127	35	42	50	30	14	42	25	51	d__Bacteria; p__Chloroflexi; c__Ktedonobacteria; o__Ktedonobacterales; f__JG30-KF-AS9; g__JG30-KF-AS9; s__uncultured_bacterium
ASV_348	25	21	42	31	53	16	40	45	68	80	39	83	d__Bacteria; p__Acidobacteria; c__Acidobacteriia; o__Subgroup_2; f__Subgroup_2; g__Subgroup_2; s__uncultured_forest
ASV_349	0	44	0	134	40	49	17	0	0	68	121	73	d__Bacteria; p__Proteobacteria; c__Alphaproteobacteria; o__Micropepsales; f__Micropepsaceae; g__uncultured; s__unclassified_uncultured
ASV_350	88	45	49	31	15	70	26	135	23	21	12	17	d__Bacteria; p__Chloroflexi; c__Ktedonobacteria; o__Ktedonobacterales; f__JG30-KF-AS9; g__JG30-KF-AS9; s__uncultured_bacterium
ASV_351	29	41	37	25	61	46	39	58	66	109	0	29	d__Bacteria; p__Chloroflexi; c__AD3; o__AD3; f__AD3; g__AD3; s__uncultured_bacterium
ASV_352	112	65	132	0	19	59	23	47	11	21	8	17	d__Bacteria; p__Actinobacteria; c__Acidimicrobiia; o__IMCC26256; f__IMCC26256; g__IMCC26256; s__actinobacterium_BGR
ASV_353	0	0	0	0	0	0	47	21	155	97	114	77	d__Bacteria; p__Proteobacteria; c__Alphaproteobacteria; o__Rickettsiales; f__Midichloriaceae; g__uncultured; s__uncultured_bacterium
ASV_354	69	10	32	44	0	30	243	59	10	21	7	7	d__Bacteria; p__Chloroflexi; c__Ktedonobacteria; o__Ktedonobacterales; f__Ktedonobacteraceae; g__JG30a-KF-32; s__unclassified_JG30a-KF-32
ASV_355	99	57	80	279	0	9	9	24	14	17	0	0	d__Bacteria; p__Proteobacteria; c__Gammaproteobacteria; o__Xanthomonadales; f__Rhodanobacteraceae; g__Dyella; s__unclassified_Dyella
ASV_356	66	39	29	23	37	14	47	48	68	60	45	56	d__Bacteria; p__Actinobacteria; c__Thermoleophilia; o__Gaiellales; f__unclassified_Gaiellales; g__unclassified_Gaiellales; s__unclassified_Gaiellales
ASV_357	35	31	43	62	58	33	49	47	36	50	45	48	d__Bacteria; p__Acidobacteria; c__Acidobacteriia; o__Acidobacteriales; f__unclassified_Acidobacteriales; g__unclassified_Acidobacteriales; s__unclassified_Acidobacteriales
ASV_358	30	32	45	55	117	84	18	22	16	49	45	13	d__Bacteria; p__Proteobacteria; c__Gammaproteobacteria; o__Gammaproteobacteria_Incertae_Sedis; f__Unknown_Family; g__Acidibacter; s__unclassified_Acidibacter
ASV_359	0	303	13	8	0	133	0	5	5	0	5	3	d__Bacteria; p__Actinobacteria; c__Actinobacteria; o__Corynebacteriales; f__Nocardiaceae; g__Nocardia; s__unclassified_Nocardia
ASV_360	40	32	0	32	79	0	32	49	64	41	102	42	d__Bacteria; p__Chloroflexi; c__Ktedonobacteria; o__Ktedonobacterales; f__Ktedonobacteraceae; g__BacC-u-018; s__uncultured_bacterium
ASV_361	113	71	56	42	51	0	27	16	33	40	37	45	d__Bacteria; p__Proteobacteria; c__Deltaproteobacteria; o__Myxococcales; f__Haliangiaceae; g__Haliangium; s__unclassified_Haliangium
ASV_362	0	0	0	56	20	370	0	0	0	14	0	0	d__Bacteria; p__Proteobacteria; c__Alphaproteobacteria; o__Rhodospirillales; f__Magnetospirillaceae; g__Telmatospirillum; s__uncultured_bacterium
ASV_363	0	0	0	0	0	0	67	91	91	43	160	40	d__Bacteria; p__Acidobacteria; c__Acidobacteriia; o__Subgroup_2; f__Subgroup_2; g__Subgroup_2; s__uncultured_bacterium
ASV_364	24	24	18	24	31	47	74	50	54	40	50	66	d__Bacteria; p__Chloroflexi; c__Ktedonobacteria; o__Ktedonobacterales; f__JG30-KF-AS9; g__JG30-KF-AS9; s__uncultured_bacterium
ASV_365	35	57	47	89	62	92	30	23	21	13	35	7	d__Bacteria; p__Chloroflexi; c__Ktedonobacteria; o__Ktedonobacterales; f__Ktedonobacteraceae; g__Ktedonobacter; s__unclassified_Ktedonobacter
ASV_366	36	33	51	63	23	29	61	56	44	30	40	50	d__Bacteria; p__Chloroflexi; c__Ktedonobacteria; o__Ktedonobacterales; f__Ktedonobacteraceae; g__FCPS473; s__uncultured_Ktedobacteria
ASV_367	0	0	0	64	256	180	0	0	0	21	9	3	d__Bacteria; p__Proteobacteria; c__Gammaproteobacteria; o__Betaproteobacteriales; f__Burkholderiaceae; g__Burkholderia-Caballeronia-Paraburkholderia; s__unclassified_Burkholderia-Caballeronia-Paraburkholderia
ASV_368	122	71	84	56	0	45	15	0	0	54	32	19	d__Bacteria; p__Verrucomicrobia; c__Verrucomicrobiae; o__Pedosphaerales; f__Pedosphaeraceae; g__ADurb.Bin063-1; s__unclassified_ADurb.Bin063-1
ASV_369	20	36	15	35	70	24	65	61	59	54	41	41	d__Bacteria; p__Chloroflexi; c__Ktedonobacteria; o__Ktedonobacterales; f__Ktedonobacteraceae; g__HSB_OF53-F07; s__uncultured_bacterium
ASV_370	39	44	97	35	20	23	57	51	101	32	0	29	d__Bacteria; p__Actinobacteria; c__Actinobacteria; o__Corynebacteriales; f__Mycobacteriaceae; g__Mycobacterium; s__Mycobacterium_interjectum
ASV_371	84	0	39	69	0	191	0	0	0	0	0	93	d__Bacteria; p__Actinobacteria; c__Actinobacteria; o__Catenulisporales; f__Catenulisporaceae; g__Catenulispora; s__Catenulispora_acidiphila
ASV_372	65	70	64	34	54	10	39	42	33	36	22	39	d__Bacteria; p__Acidobacteria; c__Acidobacteriia; o__Acidobacteriales; f__Acidobacteriaceae_(Subgroup_1); g__Occallatibacter; s__unclassified_Occallatibacter
ASV_373	86	82	69	32	52	21	36	10	15	58	36	19	d__Bacteria; p__Acidobacteria; c__Acidobacteriia; o__Acidobacteriales; f__Acidobacteriaceae_(Subgroup_1); g__Terracidiphilus; s__uncultured_bacterium
ASV_374	35	9	36	40	26	8	74	98	74	34	10	56	d__Bacteria; p__Patescibacteria; c__Saccharimonadia; o__Saccharimonadales; f__Saccharimonadales; g__Saccharimonadales; s__uncultured_bacterium
ASV_375	10	7	17	0	0	0	78	139	150	42	23	23	d__Bacteria; p__Proteobacteria; c__Gammaproteobacteria; o__Xanthomonadales; f__Rhodanobacteraceae; g__Rhodanobacter; s__unclassified_Rhodanobacter
ASV_376	60	58	104	42	51	23	31	29	67	27	0	6	d__Bacteria; p__Actinobacteria; c__Actinobacteria; o__Frankiales; f__Acidothermaceae; g__Acidothermus; s__unclassified_Acidothermus
ASV_377	0	0	0	39	14	16	0	0	0	78	145	172	d__Bacteria; p__Proteobacteria; c__Alphaproteobacteria; o__Rhizobiales; f__Xanthobacteraceae; g__Pseudolabrys; s__unclassified_Pseudolabrys
ASV_378	103	134	79	0	5	0	60	51	34	4	3	5	d__Bacteria; p__Proteobacteria; c__Gammaproteobacteria; o__Salinisphaerales; f__Solimonadaceae; g__Alkanibacter; s__Alkanibacter_difficilis
ASV_379	53	47	38	81	18	43	56	0	22	29	39	47	d__Bacteria; p__Acidobacteria; c__Acidobacteriia; o__Solibacterales; f__Solibacteraceae_(Subgroup_3); g__Candidatus_Solibacter; s__unclassified_Candidatus_Solibacter
ASV_380	38	48	42	33	87	47	20	34	31	50	36	30	d__Bacteria; p__Proteobacteria; c__Gammaproteobacteria; o__Betaproteobacteriales; f__Burkholderiaceae; g__Burkholderia-Caballeronia-Paraburkholderia; s__unclassified_Burkholderia-Caballeronia-Paraburkholderia
ASV_381	21	202	9	40	13	9	34	59	35	11	8	18	d__Bacteria; p__Actinobacteria; c__Actinobacteria; o__Corynebacteriales; f__Mycobacteriaceae; g__Mycobacterium; s__unclassified_Mycobacterium
ASV_382	0	0	0	82	177	96	0	0	0	72	23	39	d__Bacteria; p__Proteobacteria; c__Alphaproteobacteria; o__Sphingomonadales; f__Sphingomonadaceae; g__Sphingomonas; s__Sphingomonas_formosensis
ASV_383	69	35	79	27	6	54	26	25	18	30	64	22	d__Bacteria; p__Chloroflexi; c__Ktedonobacteria; o__Ktedonobacterales; f__Ktedonobacteraceae; g__HSB_OF53-F07; s__uncultured_bacterium
ASV_384	150	41	44	46	33	33	0	0	0	36	32	61	d__Bacteria; p__Acidobacteria; c__Acidobacteriia; o__Acidobacteriales; f__uncultured; g__uncultured; s__unclassified_uncultured
ASV_385	80	41	28	62	24	26	27	17	19	70	26	58	d__Bacteria; p__Acidobacteria; c__Acidobacteriia; o__Acidobacteriales; f__uncultured; g__uncultured; s__unclassified_uncultured
ASV_386	0	17	22	123	61	107	36	25	14	38	39	24	d__Bacteria; p__Armatimonadetes; c__uncultured; o__uncultured; f__uncultured; g__uncultured; s__uncultured_bacterium
ASV_387	53	55	55	42	23	18	56	44	33	38	33	27	d__Bacteria; p__Armatimonadetes; c__uncultured; o__uncultured; f__uncultured; g__uncultured; s__uncultured_bacterium
ASV_388	67	82	58	82	51	54	0	32	0	0	12	33	d__Bacteria; p__Actinobacteria; c__Actinobacteria; o__Micrococcales; f__Micrococcaceae; g__Sinomonas; s__unclassified_Sinomonas
ASV_389	0	0	0	46	26	38	0	0	0	79	177	81	d__Bacteria; p__Proteobacteria; c__Alphaproteobacteria; o__Rhizobiales; f__Xanthobacteraceae; g__uncultured; s__unclassified_uncultured
ASV_390	29	20	40	26	9	0	72	33	64	58	47	61	d__Bacteria; p__Acidobacteria; c__Acidobacteriia; o__Acidobacteriales; f__uncultured; g__uncultured; s__unclassified_uncultured
ASV_391	82	165	163	0	25	41	0	0	0	0	0	0	d__Bacteria; p__Proteobacteria; c__Alphaproteobacteria; o__Caulobacterales; f__Caulobacteraceae; g__uncultured; s__Phenylobacterium_sp.
ASV_392	98	27	58	26	19	30	20	23	77	28	16	27	d__Bacteria; p__Chloroflexi; c__JG30-KF-CM66; o__JG30-KF-CM66; f__JG30-KF-CM66; g__JG30-KF-CM66; s__uncultured_Caldilinea
ASV_393	49	82	60	23	20	0	86	94	35	0	0	0	d__Bacteria; p__Planctomycetes; c__Planctomycetacia; o__Isosphaerales; f__Isosphaeraceae; g__Singulisphaera; s__uncultured_bacterium
ASV_394	73	46	46	49	15	22	40	46	0	40	72	25	d__Bacteria; p__Chloroflexi; c__Ktedonobacteria; o__Ktedonobacterales; f__Ktedonobacteraceae; g__HSB_OF53-F07; s__uncultured_bacterium
ASV_395	48	24	40	29	33	11	44	69	59	45	28	39	d__Bacteria; p__Proteobacteria; c__Alphaproteobacteria; o__Elsterales; f__uncultured; g__uncultured; s__uncultured_bacterium
ASV_396	37	28	42	18	80	18	22	45	32	40	34	68	d__Bacteria; p__Actinobacteria; c__Actinobacteria; o__Frankiales; f__Acidothermaceae; g__Acidothermus; s__uncultured_bacterium
ASV_397	67	26	50	0	53	0	33	48	56	54	35	29	d__Bacteria; p__Actinobacteria; c__Actinobacteria; o__Frankiales; f__Acidothermaceae; g__Acidothermus; s__unclassified_Acidothermus
ASV_398	13	15	16	0	0	0	103	87	80	49	71	23	d__Bacteria; p__Proteobacteria; c__Gammaproteobacteria; o__Salinisphaerales; f__Solimonadaceae; g__Nevskia; s__Nevskia_terrae
ASV_399	14	11	13	42	30	60	20	24	37	22	133	45	d__Bacteria; p__Proteobacteria; c__Alphaproteobacteria; o__Rhizobiales; f__Xanthobacteraceae; g__Bradyrhizobium; s__unclassified_Bradyrhizobium
ASV_400	0	0	0	45	21	137	0	0	0	55	131	54	d__Bacteria; p__Verrucomicrobia; c__Verrucomicrobiae; o__Pedosphaerales; f__Pedosphaeraceae; g__Pedosphaeraceae; s__unclassified_Pedosphaeraceae
ASV_401	30	22	32	33	27	8	29	40	50	69	54	43	d__Bacteria; p__Proteobacteria; c__Gammaproteobacteria; o__Gammaproteobacteria_Incertae_Sedis; f__Unknown_Family; g__Acidibacter; s__uncultured_gamma
ASV_402	55	78	73	44	50	0	37	27	44	35	39	0	d__Bacteria; p__Actinobacteria; c__Actinobacteria; o__Frankiales; f__Acidothermaceae; g__Acidothermus; s__uncultured_soil
ASV_403	55	19	42	21	0	18	45	17	60	59	30	57	d__Bacteria; p__Acidobacteria; c__Acidobacteriia; o__Subgroup_2; f__Subgroup_2; g__Subgroup_2; s__uncultured_Acidobacteria
ASV_404	47	10	18	33	17	27	19	0	15	103	53	94	d__Bacteria; p__Verrucomicrobia; c__Verrucomicrobiae; o__Pedosphaerales; f__Pedosphaeraceae; g__ADurb.Bin063-1; s__unclassified_ADurb.Bin063-1
ASV_405	30	43	26	44	35	20	31	44	96	31	27	30	d__Bacteria; p__Chloroflexi; c__AD3; o__AD3; f__AD3; g__AD3; s__uncultured_bacterium
ASV_406	0	0	0	42	32	24	0	0	0	34	270	27	d__Bacteria; p__Bacteroidetes; c__Bacteroidia; o__Chitinophagales; f__Chitinophagaceae; g__uncultured; s__unclassified_uncultured
ASV_407	40	34	12	28	12	90	0	0	0	63	104	40	d__Bacteria; p__Proteobacteria; c__Alphaproteobacteria; o__Caulobacterales; f__Caulobacteraceae; g__Phenylobacterium; s__unclassified_Phenylobacterium
ASV_408	117	107	156	25	23	8	18	0	0	0	19	0	d__Bacteria; p__Proteobacteria; c__Alphaproteobacteria; o__Azospirillales; f__Inquilinaceae; g__Inquilinus; s__uncultured_eubacterium
ASV_409	56	37	51	31	56	16	17	0	34	42	21	98	d__Bacteria; p__Actinobacteria; c__Actinobacteria; o__Frankiales; f__Acidothermaceae; g__Acidothermus; s__unclassified_Acidothermus
ASV_410	42	47	48	30	0	26	37	44	51	37	35	39	d__Bacteria; p__Actinobacteria; c__Actinobacteria; o__Frankiales; f__Acidothermaceae; g__Acidothermus; s__uncultured_bacterium
ASV_411	73	49	28	109	29	2	29	33	16	50	25	29	d__Bacteria; p__Actinobacteria; c__Actinobacteria; o__Streptomycetales; f__Streptomycetaceae; g__Streptacidiphilus; s__unclassified_Streptacidiphilus
ASV_412	0	0	47	53	40	22	21	35	64	65	38	53	d__Bacteria; p__Acidobacteria; c__Acidobacteriia; o__Acidobacteriales; f__uncultured; g__uncultured; s__unclassified_uncultured
ASV_413	54	89	43	35	29	0	52	47	5	44	27	23	d__Bacteria; p__Actinobacteria; c__Actinobacteria; o__Frankiales; f__Acidothermaceae; g__Acidothermus; s__uncultured_bacterium
ASV_414	49	34	38	34	23	19	25	60	47	34	22	55	d__Bacteria; p__Proteobacteria; c__Gammaproteobacteria; o__Gammaproteobacteria_Incertae_Sedis; f__Unknown_Family; g__Acidibacter; s__uncultured_bacterium
ASV_415	40	48	14	52	50	67	18	23	25	25	35	41	d__Bacteria; p__Acidobacteria; c__Acidobacteriia; o__Acidobacteriales; f__Acidobacteriaceae_(Subgroup_1); g__Edaphobacter; s__unclassified_Edaphobacter
ASV_416	25	24	25	0	0	9	81	65	93	43	43	32	d__Bacteria; p__Chloroflexi; c__AD3; o__AD3; f__AD3; g__AD3; s__unclassified_AD3
ASV_417	37	44	29	50	44	66	43	40	0	40	15	29	d__Bacteria; p__Chloroflexi; c__Ktedonobacteria; o__Ktedonobacterales; f__Ktedonobacteraceae; g__FCPS473; s__uncultured_Ktedobacteria
ASV_418	20	7	0	0	0	0	75	53	86	44	88	42	d__Bacteria; p__Proteobacteria; c__Gammaproteobacteria; o__KF-JG30-C25; f__KF-JG30-C25; g__KF-JG30-C25; s__uncultured_soil
ASV_419	60	81	41	33	12	39	32	17	0	39	41	25	d__Bacteria; p__Proteobacteria; c__Alphaproteobacteria; o__Rhizobiales; f__Devosiaceae; g__Devosia; s__unclassified_Devosia
ASV_420	37	18	93	0	46	0	44	16	47	36	42	35	d__Bacteria; p__Acidobacteria; c__Acidobacteriia; o__Acidobacteriales; f__uncultured; g__uncultured; s__unclassified_uncultured
ASV_421	0	0	0	53	33	42	36	26	62	60	82	48	d__Bacteria; p__Proteobacteria; c__Deltaproteobacteria; o__RCP2-54; f__RCP2-54; g__RCP2-54; s__unclassified_RCP2-54
ASV_422	37	22	46	24	27	16	35	28	44	53	70	30	d__Bacteria; p__Proteobacteria; c__Deltaproteobacteria; o__Myxococcales; f__Polyangiaceae; g__Pajaroellobacter; s__uncultured_Polyangiaceae
ASV_423	27	0	68	17	14	0	72	54	134	35	0	22	d__Bacteria; p__Actinobacteria; c__Actinobacteria; o__Corynebacteriales; f__Mycobacteriaceae; g__Mycobacterium; s__unclassified_Mycobacterium
ASV_424	43	44	23	0	0	25	70	46	54	58	32	30	d__Bacteria; p__Planctomycetes; c__Planctomycetacia; o__Gemmatales; f__Gemmataceae; g__uncultured; s__uncultured_planctomycete
ASV_425	42	20	23	17	28	20	41	51	58	39	26	61	d__Bacteria; p__Proteobacteria; c__Alphaproteobacteria; o__Rhizobiales; f__Hyphomicrobiaceae; g__Pedomicrobium; s__unclassified_Pedomicrobium
ASV_426	0	131	31	67	67	50	13	0	0	28	35	19	d__Bacteria; p__Proteobacteria; c__Gammaproteobacteria; o__Xanthomonadales; f__Rhodanobacteraceae; g__Dyella; s__uncultured_Dyella
ASV_427	0	0	0	0	0	0	122	42	82	41	57	60	d__Bacteria; p__Chloroflexi; c__AD3; o__AD3; f__AD3; g__AD3; s__uncultured_bacterium
ASV_428	0	0	0	0	0	0	73	64	66	72	77	42	d__Bacteria; p__Acidobacteria; c__Acidobacteriia; o__Subgroup_2; f__Subgroup_2; g__Subgroup_2; s__uncultured_Acidobacteria
ASV_429	32	0	48	34	13	0	67	52	86	59	22	20	d__Bacteria; p__Actinobacteria; c__Acidimicrobiia; o__IMCC26256; f__IMCC26256; g__IMCC26256; s__unclassified_IMCC26256
ASV_430	39	44	6	58	37	42	39	50	33	30	29	35	d__Bacteria; p__Proteobacteria; c__Gammaproteobacteria; o__Legionellales; f__Legionellaceae; g__Legionella; s__uncultured_bacterium
ASV_431	0	7	0	78	91	63	0	0	0	62	44	68	d__Bacteria; p__Bacteroidetes; c__Bacteroidia; o__Chitinophagales; f__Chitinophagaceae; g__uncultured; s__unclassified_uncultured
ASV_432	133	104	65	0	0	0	30	46	24	7	0	13	d__Bacteria; p__Cyanobacteria; c__Melainabacteria; o__Obscuribacterales; f__Obscuribacterales; g__Obscuribacterales; s__uncultured_bacterium
ASV_433	0	10	80	124	71	126	0	0	0	31	17	0	d__Bacteria; p__Proteobacteria; c__Gammaproteobacteria; o__Betaproteobacteriales; f__Burkholderiaceae; g__Burkholderia-Caballeronia-Paraburkholderia; s__Paraburkholderia_soli
ASV_434	83	41	51	26	26	24	46	36	25	21	20	28	d__Bacteria; p__Acidobacteria; c__Acidobacteriia; o__Subgroup_2; f__Subgroup_2; g__Subgroup_2; s__unclassified_Subgroup_2
ASV_435	157	24	31	54	24	19	10	16	7	36	24	29	d__Bacteria; p__Acidobacteria; c__Acidobacteriia; o__Acidobacteriales; f__Acidobacteriaceae_(Subgroup_1); g__uncultured; s__unclassified_uncultured
ASV_436	0	8	26	0	0	0	75	56	50	86	65	47	d__Bacteria; p__Verrucomicrobia; c__Verrucomicrobiae; o__Chthoniobacterales; f__Xiphinematobacteraceae; g__Candidatus_Xiphinematobacter; s__uncultured_soil
ASV_437	0	0	0	30	396	16	0	0	0	9	18	4	d__Bacteria; p__Actinobacteria; c__Actinobacteria; o__Corynebacteriales; f__Mycobacteriaceae; g__Mycobacterium; s__unclassified_Mycobacterium
ASV_438	26	18	39	10	22	0	56	71	41	31	42	57	d__Bacteria; p__Chloroflexi; c__Ktedonobacteria; o__Ktedonobacterales; f__Ktedonobacteraceae; g__HSB_OF53-F07; s__unclassified_HSB_OF53-F07
ASV_439	21	17	11	0	0	0	150	129	101	0	0	0	d__Bacteria; p__Proteobacteria; c__Gammaproteobacteria; o__KF-JG30-C25; f__KF-JG30-C25; g__KF-JG30-C25; s__uncultured_gamma
ASV_440	47	6	0	0	5	0	55	54	0	62	92	68	d__Bacteria; p__Acidobacteria; c__Holophagae; o__Holophagales; f__Holophagaceae; g__Geothrix; s__uncultured_bacterium
ASV_441	50	20	32	22	43	31	38	27	45	55	44	17	d__Bacteria; p__Proteobacteria; c__Gammaproteobacteria; o__Gammaproteobacteria_Incertae_Sedis; f__Unknown_Family; g__Acidibacter; s__uncultured_gamma
ASV_442	30	32	39	67	35	49	27	37	32	20	19	25	d__Bacteria; p__Chloroflexi; c__Ktedonobacteria; o__Ktedonobacterales; f__Ktedonobacteraceae; g__HSB_OF53-F07; s__uncultured_bacterium
ASV_443	0	34	62	0	0	0	76	146	55	17	0	25	d__Bacteria; p__Chloroflexi; c__AD3; o__AD3; f__AD3; g__AD3; s__uncultured_bacterium
ASV_444	0	0	0	0	0	0	141	73	67	36	52	35	d__Bacteria; p__Planctomycetes; c__Planctomycetacia; o__Isosphaerales; f__Isosphaeraceae; g__Singulisphaera; s__uncultured_bacterium
ASV_445	0	0	0	85	51	72	0	4	10	74	53	62	d__Bacteria; p__Armatimonadetes; c__uncultured; o__uncultured; f__uncultured; g__uncultured; s__unclassified_uncultured
ASV_446	0	0	0	0	0	0	28	75	11	171	60	25	d__Bacteria; p__Acidobacteria; c__Holophagae; o__Holophagales; f__Holophagaceae; g__Geothrix; s__uncultured_bacterium
ASV_447	38	20	16	26	22	24	57	30	63	12	51	32	d__Bacteria; p__Proteobacteria; c__Alphaproteobacteria; o__Rhizobiales; f__Xanthobacteraceae; g__uncultured; s__unclassified_uncultured
ASV_448	45	20	27	30	48	41	22	31	45	41	35	32	d__Bacteria; p__Acidobacteria; c__Acidobacteriia; o__Acidobacteriales; f__Acidobacteriaceae_(Subgroup_1); g__Occallatibacter; s__unclassified_Occallatibacter
ASV_449	0	0	22	25	0	19	0	0	0	49	126	133	d__Bacteria; p__Acidobacteria; c__Acidobacteriia; o__Acidobacteriales; f__uncultured; g__uncultured; s__uncultured_Acidobacteria
ASV_450	49	27	36	41	27	46	30	18	22	24	34	45	d__Bacteria; p__Proteobacteria; c__Alphaproteobacteria; o__Rhizobiales; f__Xanthobacteraceae; g__unclassified_Xanthobacteraceae; s__unclassified_Xanthobacteraceae
ASV_451	23	52	0	26	26	13	31	49	52	26	51	48	d__Bacteria; p__Proteobacteria; c__Gammaproteobacteria; o__Betaproteobacteriales; f__Burkholderiaceae; g__Burkholderia-Caballeronia-Paraburkholderia; s__unclassified_Burkholderia-Caballeronia-Paraburkholderia
ASV_452	33	20	16	0	31	0	40	84	77	37	58	20	d__Bacteria; p__Chloroflexi; c__AD3; o__AD3; f__AD3; g__AD3; s__uncultured_Chloroflexi
ASV_454	0	0	22	26	41	0	57	58	47	49	56	59	d__Bacteria; p__Acidobacteria; c__Acidobacteriia; o__Subgroup_2; f__Subgroup_2; g__Subgroup_2; s__uncultured_Acidobacteria
ASV_455	0	0	0	0	0	0	88	35	123	29	47	60	d__Bacteria; p__Proteobacteria; c__Alphaproteobacteria; o__Elsterales; f__uncultured; g__uncultured; s__unclassified_uncultured
ASV_456	11	17	15	9	210	18	23	40	44	16	12	15	d__Bacteria; p__Proteobacteria; c__Gammaproteobacteria; o__Xanthomonadales; f__Rhodanobacteraceae; g__unclassified_Rhodanobacteraceae; s__unclassified_Rhodanobacteraceae
ASV_457	0	0	0	67	11	30	0	0	0	98	143	48	d__Bacteria; p__Proteobacteria; c__Alphaproteobacteria; o__Acetobacterales; f__Acetobacteraceae; g__uncultured; s__unclassified_uncultured
ASV_458	34	39	55	0	0	34	80	49	18	13	35	17	d__Bacteria; p__Chloroflexi; c__Ktedonobacteria; o__Ktedonobacterales; f__Ktedonobacteraceae; g__HSB_OF53-F07; s__uncultured_bacterium
ASV_459	30	55	28	69	62	26	0	0	0	39	46	43	d__Bacteria; p__Proteobacteria; c__Alphaproteobacteria; o__Sphingomonadales; f__Sphingomonadaceae; g__Sphingomonas; s__unclassified_Sphingomonas
ASV_460	38	0	0	350	0	1	1	12	61	2	0	13	d__Bacteria; p__Proteobacteria; c__Gammaproteobacteria; o__Xanthomonadales; f__Rhodanobacteraceae; g__Dyella; s__uncultured_Dyella
ASV_461	68	53	42	29	7	23	37	37	32	33	28	15	d__Bacteria; p__Chloroflexi; c__Ktedonobacteria; o__Ktedonobacterales; f__JG30-KF-AS9; g__JG30-KF-AS9; s__unclassified_JG30-KF-AS9
ASV_462	0	0	2	104	7	12	1	0	0	221	11	25	d__Bacteria; p__Proteobacteria; c__Gammaproteobacteria; o__Betaproteobacteriales; f__Burkholderiaceae; g__uncultured; s__unclassified_uncultured
ASV_463	19	32	53	16	15	34	25	48	47	30	20	30	d__Bacteria; p__Chloroflexi; c__Ktedonobacteria; o__Ktedonobacterales; f__Ktedonobacteraceae; g__HSB_OF53-F07; s__uncultured_bacterium
ASV_464	19	23	29	65	20	42	25	43	26	22	34	45	d__Bacteria; p__WPS-2; c__WPS-2; o__WPS-2; f__WPS-2; g__WPS-2; s__uncultured_bacterium
ASV_465	0	21	0	19	20	28	67	58	48	36	39	48	d__Bacteria; p__Chloroflexi; c__Ktedonobacteria; o__Ktedonobacterales; f__Ktedonobacteraceae; g__HSB_OF53-F07; s__unclassified_HSB_OF53-F07
ASV_466	0	0	0	11	9	0	7	14	26	120	88	81	d__Bacteria; p__Patescibacteria; c__Parcubacteria; o__Parcubacteria; f__Parcubacteria; g__Parcubacteria; s__uncultured_bacterium
ASV_467	0	0	0	66	7	23	16	15	19	93	70	84	d__Bacteria; p__Acidobacteria; c__Acidobacteriia; o__Solibacterales; f__Solibacteraceae_(Subgroup_3); g__Bryobacter; s__unclassified_Bryobacter
ASV_468	0	0	0	6	0	7	0	0	0	63	105	180	d__Bacteria; p__Proteobacteria; c__Gammaproteobacteria; o__Betaproteobacteriales; f__Gallionellaceae; g__unclassified_Gallionellaceae; s__unclassified_Gallionellaceae
ASV_469	37	12	0	36	73	19	16	47	15	43	32	53	d__Bacteria; p__Acidobacteria; c__Acidobacteriia; o__Acidobacteriales; f__uncultured; g__uncultured; s__unclassified_uncultured
ASV_471	33	29	37	45	30	31	32	14	16	54	22	53	d__Bacteria; p__Proteobacteria; c__Deltaproteobacteria; o__Myxococcales; f__Polyangiaceae; g__Pajaroellobacter; s__uncultured_Polyangiaceae
ASV_472	0	0	81	29	0	0	24	116	109	0	0	40	d__Bacteria; p__Actinobacteria; c__Actinobacteria; o__Corynebacteriales; f__Mycobacteriaceae; g__Mycobacterium; s__unclassified_Mycobacterium
ASV_473	0	0	0	38	21	48	0	0	0	39	135	67	d__Bacteria; p__Acidobacteria; c__Acidobacteriia; o__Acidobacteriales; f__uncultured; g__uncultured; s__unclassified_uncultured
ASV_474	29	15	48	27	8	17	37	30	49	31	25	47	d__Bacteria; p__Verrucomicrobia; c__Verrucomicrobiae; o__Chthoniobacterales; f__Xiphinematobacteraceae; g__Candidatus_Xiphinematobacter; s__unclassified_Candidatus_Xiphinematobacter
ASV_475	35	24	14	0	30	14	37	49	19	46	53	30	d__Bacteria; p__GAL15; c__GAL15; o__GAL15; f__GAL15; g__GAL15; s__uncultured_Firmicutes
ASV_476	11	14	12	112	43	136	3	8	4	24	14	12	d__Bacteria; p__Bacteroidetes; c__Bacteroidia; o__Chitinophagales; f__Chitinophagaceae; g__Heliimonas; s__metagenome
ASV_477	43	51	54	31	36	24	24	24	42	13	22	14	d__Bacteria; p__Actinobacteria; c__Actinobacteria; o__Frankiales; f__Acidothermaceae; g__Acidothermus; s__uncultured_actinobacterium
ASV_478	17	44	34	40	52	30	39	33	18	20	26	24	d__Bacteria; p__Proteobacteria; c__Alphaproteobacteria; o__Elsterales; f__URHD0088; g__URHD0088; s__uncultured_bacterium
ASV_479	80	65	45	21	21	0	38	0	0	17	51	21	d__Bacteria; p__Acidobacteria; c__Acidobacteriia; o__Acidobacteriales; f__Acidobacteriaceae_(Subgroup_1); g__Occallatibacter; s__unclassified_Occallatibacter
ASV_480	86	65	244	0	0	0	0	0	0	0	0	0	d__Bacteria; p__Proteobacteria; c__Gammaproteobacteria; o__Xanthomonadales; f__Rhodanobacteraceae; g__Dyella; s__unclassified_Dyella
ASV_481	123	157	55	0	9	10	0	6	9	0	0	0	d__Bacteria; p__Actinobacteria; c__Actinobacteria; o__Pseudonocardiales; f__Pseudonocardiaceae; g__Amycolatopsis; s__Amycolatopsis_australiensis
ASV_482	19	33	42	0	34	33	43	45	49	14	10	34	d__Bacteria; p__Chloroflexi; c__Ktedonobacteria; o__Ktedonobacterales; f__Ktedonobacteraceae; g__HSB_OF53-F07; s__uncultured_bacterium
ASV_483	23	6	9	0	28	18	86	31	44	33	25	54	d__Bacteria; p__Chloroflexi; c__Ktedonobacteria; o__Ktedonobacterales; f__Ktedonobacteraceae; g__HSB_OF53-F07; s__uncultured_bacterium
ASV_484	22	27	74	0	18	0	102	0	56	16	34	23	d__Bacteria; p__Chloroflexi; c__AD3; o__AD3; f__AD3; g__AD3; s__uncultured_bacterium
ASV_485	82	28	48	28	24	0	34	0	28	48	37	22	d__Bacteria; p__Acidobacteria; c__Acidobacteriia; o__Acidobacteriales; f__uncultured; g__uncultured; s__unclassified_uncultured
ASV_486	98	27	32	7	14	3	50	22	34	28	19	34	d__Bacteria; p__Proteobacteria; c__Gammaproteobacteria; o__Betaproteobacteriales; f__SC-I-84; g__SC-I-84; s__unclassified_SC-I-84
ASV_487	0	19	0	57	0	258	0	0	0	6	17	0	d__Bacteria; p__Proteobacteria; c__Gammaproteobacteria; o__Betaproteobacteriales; f__Burkholderiaceae; g__Burkholderia-Caballeronia-Paraburkholderia; s__unclassified_Burkholderia-Caballeronia-Paraburkholderia
ASV_488	0	0	3	53	124	34	0	0	0	78	30	44	d__Bacteria; p__Planctomycetes; c__vadinHA49; o__vadinHA49; f__vadinHA49; g__vadinHA49; s__unclassified_vadinHA49
ASV_489	0	0	0	214	0	60	0	0	0	89	11	16	d__Bacteria; p__Bacteroidetes; c__Bacteroidia; o__Cytophagales; f__Microscillaceae; g__uncultured; s__uncultured_bacterium
ASV_490	102	61	109	0	0	0	48	26	24	0	18	0	d__Bacteria; p__Proteobacteria; c__Alphaproteobacteria; o__Caulobacterales; f__Caulobacteraceae; g__Phenylobacterium; s__unclassified_Phenylobacterium
ASV_491	28	23	19	34	34	29	26	37	18	57	45	18	d__Bacteria; p__Proteobacteria; c__Alphaproteobacteria; o__Elsterales; f__URHD0088; g__URHD0088; s__uncultured_bacterium
ASV_492	0	0	0	117	50	116	0	0	0	21	26	42	d__Bacteria; p__Proteobacteria; c__Gammaproteobacteria; o__Diplorickettsiales; f__Diplorickettsiaceae; g__Aquicella; s__unclassified_Aquicella
ASV_493	27	18	43	31	0	26	0	19	15	98	57	29	d__Bacteria; p__Acidobacteria; c__Acidobacteriia; o__Acidobacteriales; f__uncultured; g__uncultured; s__unclassified_uncultured
ASV_494	0	0	0	0	0	0	0	0	0	0	0	310	d__Bacteria; p__Acidobacteria; c__Acidobacteriia; o__Acidobacteriales; f__uncultured; g__uncultured; s__unclassified_uncultured
ASV_495	66	43	51	30	23	18	19	27	36	10	15	14	d__Bacteria; p__Proteobacteria; c__Deltaproteobacteria; o__Myxococcales; f__Haliangiaceae; g__Haliangium; s__unclassified_Haliangium
ASV_496	0	25	28	0	35	44	37	44	71	18	19	28	d__Bacteria; p__Chloroflexi; c__Ktedonobacteria; o__Ktedonobacterales; f__Ktedonobacteraceae; g__HSB_OF53-F07; s__uncultured_bacterium
ASV_497	53	0	50	0	0	20	44	36	63	36	0	42	d__Bacteria; p__Actinobacteria; c__Actinobacteria; o__Frankiales; f__Acidothermaceae; g__Acidothermus; s__unclassified_Acidothermus
ASV_498	0	0	0	269	0	127	0	0	0	0	3	0	d__Bacteria; p__Proteobacteria; c__Gammaproteobacteria; o__Betaproteobacteriales; f__Burkholderiaceae; g__Burkholderia-Caballeronia-Paraburkholderia; s__Paraburkholderia_denitrificans
ASV_499	4	309	7	0	0	0	0	0	0	0	0	11	d__Bacteria; p__Chloroflexi; c__Ktedonobacteria; o__Ktedonobacterales; f__Ktedonobacteraceae; g__uncultured; s__uncultured_bacterium
ASV_500	25	62	35	21	0	0	60	52	61	0	31	0	d__Bacteria; p__Chloroflexi; c__AD3; o__AD3; f__AD3; g__AD3; s__unclassified_AD3
ASV_501	15	31	29	9	0	21	56	64	32	40	12	30	d__Bacteria; p__Chloroflexi; c__Ktedonobacteria; o__Ktedonobacterales; f__JG30-KF-AS9; g__JG30-KF-AS9; s__uncultured_bacterium
ASV_502	0	0	0	108	112	69	0	0	0	58	21	12	d__Bacteria; p__Proteobacteria; c__Alphaproteobacteria; o__Caulobacterales; f__Caulobacteraceae; g__uncultured; s__uncultured_Caulobacter
ASV_503	0	0	0	86	60	183	0	0	0	15	0	0	d__Bacteria; p__Proteobacteria; c__Alphaproteobacteria; o__Sphingomonadales; f__Sphingomonadaceae; g__Sphingomonas; s__unclassified_Sphingomonas
ASV_504	0	0	0	108	0	98	0	0	0	79	30	36	d__Bacteria; p__Proteobacteria; c__Alphaproteobacteria; o__Caulobacterales; f__Caulobacteraceae; g__uncultured; s__unclassified_uncultured
ASV_505	46	30	42	0	34	9	32	25	55	35	0	35	d__Bacteria; p__Actinobacteria; c__Actinobacteria; o__Corynebacteriales; f__Mycobacteriaceae; g__Mycobacterium; s__unclassified_Mycobacterium
ASV_506	49	32	65	62	42	16	12	4	8	22	13	22	d__Bacteria; p__Elusimicrobia; c__Elusimicrobia; o__Lineage_IV; f__Lineage_IV; g__Lineage_IV; s__uncultured_Termite
ASV_507	0	60	0	118	33	97	66	0	0	0	0	0	d__Bacteria; p__Proteobacteria; c__Alphaproteobacteria; o__Caulobacterales; f__Caulobacteraceae; g__Phenylobacterium; s__unclassified_Phenylobacterium
ASV_508	23	26	0	29	40	34	35	63	40	27	0	27	d__Bacteria; p__Chloroflexi; c__Ktedonobacteria; o__Ktedonobacterales; f__Ktedonobacteraceae; g__HSB_OF53-F07; s__uncultured_bacterium
ASV_509	58	45	45	0	0	17	26	59	26	25	27	2	d__Bacteria; p__Proteobacteria; c__Alphaproteobacteria; o__Acetobacterales; f__Acetobacteraceae; g__uncultured; s__unclassified_uncultured
ASV_510	42	125	3	22	62	8	24	5	24	0	20	9	d__Bacteria; p__Bacteroidetes; c__Bacteroidia; o__Chitinophagales; f__Chitinophagaceae; g__uncultured; s__unclassified_uncultured
ASV_511	52	18	35	22	11	23	11	29	60	26	16	33	d__Bacteria; p__Proteobacteria; c__Alphaproteobacteria; o__Elsterales; f__uncultured; g__uncultured; s__uncultured_bacterium
ASV_512	35	116	22	17	0	25	63	18	0	0	26	14	d__Bacteria; p__Actinobacteria; c__Actinobacteria; o__Frankiales; f__Acidothermaceae; g__Acidothermus; s__uncultured_soil
ASV_513	0	0	0	55	12	24	0	0	0	46	174	38	d__Bacteria; p__Proteobacteria; c__Gammaproteobacteria; o__Gammaproteobacteria_Incertae_Sedis; f__Unknown_Family; g__Acidibacter; s__unclassified_Acidibacter
ASV_514	44	29	28	47	31	36	19	16	17	17	13	37	d__Bacteria; p__Chloroflexi; c__Ktedonobacteria; o__C0119; f__C0119; g__C0119; s__uncultured_Chloroflexi
ASV_515	0	0	0	81	0	107	0	0	0	66	21	48	d__Bacteria; p__Proteobacteria; c__Gammaproteobacteria; o__Pseudomonadales; f__Moraxellaceae; g__uncultured; s__metagenome
ASV_516	48	53	60	38	29	29	17	14	17	15	2	20	d__Bacteria; p__Chloroflexi; c__Chloroflexia; o__Thermomicrobiales; f__JG30-KF-CM45; g__JG30-KF-CM45; s__uncultured_Sphaerobacter
ASV_517	17	27	41	16	8	0	24	102	92	0	0	16	d__Bacteria; p__Actinobacteria; c__Actinobacteria; o__Corynebacteriales; f__Mycobacteriaceae; g__Mycobacterium; s__unclassified_Mycobacterium
ASV_518	11	5	13	16	20	10	18	26	12	60	60	60	d__Bacteria; p__Armatimonadetes; c__Chthonomonadetes; o__Chthonomonadales; f__Chthonomonadaceae; g__Chthonomonas; s__unclassified_Chthonomonas
ASV_519	36	27	14	41	15	15	20	22	17	30	60	32	d__Bacteria; p__Acidobacteria; c__Acidobacteriia; o__Acidobacteriales; f__uncultured; g__uncultured; s__unclassified_uncultured
ASV_520	0	0	0	0	0	0	51	94	42	0	23	106	d__Bacteria; p__Proteobacteria; c__Alphaproteobacteria; o__Rhizobiales; f__Xanthobacteraceae; g__unclassified_Xanthobacteraceae; s__unclassified_Xanthobacteraceae
ASV_521	0	0	0	0	0	0	24	32	23	98	77	44	d__Bacteria; p__Bacteroidetes; c__Bacteroidia; o__Chitinophagales; f__Chitinophagaceae; g__unclassified_Chitinophagaceae; s__unclassified_Chitinophagaceae
ASV_522	33	41	33	23	17	23	26	23	22	26	35	16	d__Bacteria; p__Chloroflexi; c__Ktedonobacteria; o__Ktedonobacterales; f__JG30-KF-AS9; g__JG30-KF-AS9; s__uncultured_bacterium
ASV_523	73	83	56	0	59	63	0	0	0	0	0	0	d__Bacteria; p__Actinobacteria; c__Actinobacteria; o__Micrococcales; f__Micrococcaceae; g__Sinomonas; s__unclassified_Sinomonas
ASV_524	0	0	0	0	0	0	54	61	84	44	38	46	d__Bacteria; p__Acidobacteria; c__Acidobacteriia; o__Subgroup_2; f__Subgroup_2; g__Subgroup_2; s__uncultured_Acidobacteria
ASV_525	0	0	0	109	69	50	0	0	0	47	41	28	d__Bacteria; p__Proteobacteria; c__Alphaproteobacteria; o__Azospirillales; f__Inquilinaceae; g__Inquilinus; s__uncultured_alpha
ASV_526	0	0	0	0	0	0	77	43	104	25	33	46	d__Bacteria; p__Chloroflexi; c__AD3; o__AD3; f__AD3; g__AD3; s__uncultured_bacterium
ASV_527	42	19	36	49	0	19	15	45	31	31	7	43	d__Bacteria; p__Acidobacteria; c__Acidobacteriia; o__Acidobacteriales; f__Acidobacteriaceae_(Subgroup_1); g__uncultured; s__unclassified_uncultured
ASV_528	22	0	17	12	0	0	28	29	71	54	39	53	d__Bacteria; p__Acidobacteria; c__Acidobacteriia; o__Acidobacteriales; f__uncultured; g__uncultured; s__uncultured_forest
ASV_529	35	0	43	30	28	40	23	31	79	0	0	28	d__Bacteria; p__Actinobacteria; c__Actinobacteria; o__Frankiales; f__Acidothermaceae; g__Acidothermus; s__uncultured_bacterium
ASV_530	29	43	39	0	0	0	56	28	0	42	26	44	d__Bacteria; p__Proteobacteria; c__Deltaproteobacteria; o__RCP2-54; f__RCP2-54; g__RCP2-54; s__unclassified_RCP2-54
ASV_531	88	25	34	0	24	33	50	35	27	0	0	15	d__Bacteria; p__Actinobacteria; c__Actinobacteria; o__Frankiales; f__Acidothermaceae; g__Acidothermus; s__uncultured_bacterium
ASV_532	0	0	0	0	4	0	0	324	0	0	0	0	d__Bacteria; p__Chloroflexi; c__Ktedonobacteria; o__Ktedonobacterales; f__Ktedonobacteraceae; g__Thermosporothrix; s__uncultured_bacterium
ASV_533	0	0	30	0	43	0	38	37	50	34	43	35	d__Bacteria; p__Chloroflexi; c__Ktedonobacteria; o__Ktedonobacterales; f__Ktedonobacteraceae; g__HSB_OF53-F07; s__uncultured_bacterium
ASV_534	0	0	0	20	40	39	0	0	0	57	70	79	d__Bacteria; p__Acidobacteria; c__Acidobacteriia; o__Subgroup_2; f__Subgroup_2; g__Subgroup_2; s__uncultured_Acidobacteriaceae
ASV_536	0	0	45	0	28	0	62	39	37	26	46	42	d__Bacteria; p__Chloroflexi; c__TK10; o__TK10; f__TK10; g__TK10; s__bacterium_Ellin6519
ASV_537	0	0	0	93	6	35	6	6	8	36	48	81	d__Bacteria; p__Proteobacteria; c__Gammaproteobacteria; o__Betaproteobacteriales; f__SC-I-84; g__SC-I-84; s__unclassified_SC-I-84
ASV_538	0	0	0	0	0	0	71	36	97	18	39	38	d__Bacteria; p__Chloroflexi; c__AD3; o__AD3; f__AD3; g__AD3; s__unclassified_AD3
ASV_539	13	0	10	0	31	15	42	42	16	46	37	63	d__Bacteria; p__Proteobacteria; c__Alphaproteobacteria; o__Elsterales; f__uncultured; g__uncultured; s__unclassified_uncultured
ASV_540	0	24	0	7	18	32	40	19	19	83	35	39	d__Bacteria; p__Proteobacteria; c__Gammaproteobacteria; o__Betaproteobacteriales; f__Burkholderiaceae; g__Burkholderia-Caballeronia-Paraburkholderia; s__unclassified_Burkholderia-Caballeronia-Paraburkholderia
ASV_541	123	0	46	0	0	0	0	0	0	84	22	42	d__Bacteria; p__Nitrospirae; c__Nitrospira; o__Nitrospirales; f__Nitrospiraceae; g__Nitrospira; s__uncultured_soil
ASV_542	24	26	40	13	38	0	40	29	0	52	20	34	d__Bacteria; p__Proteobacteria; c__Alphaproteobacteria; o__Caulobacterales; f__Caulobacteraceae; g__Phenylobacterium; s__unclassified_Phenylobacterium
ASV_543	0	0	53	23	0	0	32	74	103	0	0	31	d__Bacteria; p__Actinobacteria; c__Actinobacteria; o__Corynebacteriales; f__Mycobacteriaceae; g__Mycobacterium; s__unclassified_Mycobacterium
ASV_544	69	65	63	50	35	20	0	24	0	0	0	0	d__Bacteria; p__Actinobacteria; c__Actinobacteria; o__Micrococcales; f__Micrococcaceae; g__Sinomonas; s__unclassified_Sinomonas
ASV_545	0	0	0	57	22	16	0	0	0	59	119	51	d__Bacteria; p__Proteobacteria; c__Alphaproteobacteria; o__Caulobacterales; f__Caulobacteraceae; g__uncultured; s__uncultured_Caulobacteraceae
ASV_546	30	27	51	27	23	14	33	36	35	19	8	15	d__Bacteria; p__Chloroflexi; c__Ktedonobacteria; o__Ktedonobacterales; f__Ktedonobacteraceae; g__1921-2; s__uncultured_bacterium
ASV_547	31	0	82	0	0	0	0	0	202	0	0	11	d__Bacteria; p__Actinobacteria; c__Actinobacteria; o__Catenulisporales; f__Catenulisporaceae; g__Catenulispora; s__Catenulispora_sp.
ASV_548	86	75	33	13	0	13	10	16	20	13	8	15	d__Bacteria; p__Gemmatimonadetes; c__Gemmatimonadetes; o__Gemmatimonadales; f__Gemmatimonadaceae; g__uncultured; s__uncultured_Gemmatimonas
ASV_549	43	69	29	40	90	26	0	0	0	13	40	0	d__Bacteria; p__Proteobacteria; c__Gammaproteobacteria; o__Betaproteobacteriales; f__Burkholderiaceae; g__Massilia; s__unclassified_Massilia
ASV_550	86	68	25	13	57	0	12	17	11	18	13	0	d__Bacteria; p__Proteobacteria; c__Deltaproteobacteria; o__Bdellovibrionales; f__Bdellovibrionaceae; g__Bdellovibrio; s__uncultured_bacterium
ASV_551	23	39	28	43	32	12	34	27	27	17	12	27	d__Bacteria; p__Actinobacteria; c__Actinobacteria; o__Frankiales; f__Acidothermaceae; g__Acidothermus; s__uncultured_actinobacterium
ASV_552	64	18	26	0	0	13	28	31	32	43	24	26	d__Bacteria; p__Chloroflexi; c__Ktedonobacteria; o__Ktedonobacterales; f__Ktedonobacteraceae; g__JG30a-KF-32; s__uncultured_bacterium
ASV_553	26	18	28	20	16	9	45	28	17	31	23	20	d__Bacteria; p__Proteobacteria; c__Alphaproteobacteria; o__Reyranellales; f__Reyranellaceae; g__Reyranella; s__unclassified_Reyranella
ASV_554	67	54	63	0	0	0	18	33	37	12	16	0	d__Bacteria; p__Proteobacteria; c__Alphaproteobacteria; o__Caulobacterales; f__Caulobacteraceae; g__Phenylobacterium; s__unclassified_Phenylobacterium
ASV_555	0	24	43	0	20	11	41	35	31	35	35	24	d__Bacteria; p__Chloroflexi; c__TK10; o__TK10; f__TK10; g__TK10; s__unclassified_TK10
ASV_556	31	15	22	46	25	26	14	0	31	37	26	30	d__Bacteria; p__Proteobacteria; c__Alphaproteobacteria; o__Elsterales; f__uncultured; g__uncultured; s__unclassified_uncultured
ASV_557	61	32	50	58	34	31	15	8	35	0	0	0	d__Bacteria; p__Cyanobacteria; c__Sericytochromatia; o__Sericytochromatia; f__Sericytochromatia; g__Sericytochromatia; s__uncultured_bacterium
ASV_558	0	4	0	9	7	0	103	117	41	5	5	16	d__Bacteria; p__WPS-2; c__WPS-2; o__WPS-2; f__WPS-2; g__WPS-2; s__uncultured_bacterium
ASV_559	0	241	0	0	0	0	0	0	0	26	0	0	d__Bacteria; p__Chloroflexi; c__Ktedonobacteria; o__Ktedonobacterales; f__Ktedonobacteraceae; g__uncultured; s__unclassified_uncultured
ASV_560	28	18	12	0	40	15	37	60	35	26	12	12	d__Bacteria; p__Proteobacteria; c__Alphaproteobacteria; o__Rhizobiales; f__Beijerinckiaceae; g__Methylovirgula; s__uncultured_bacterium
ASV_561	0	0	0	114	13	65	0	0	0	104	32	0	d__Bacteria; p__Proteobacteria; c__Alphaproteobacteria; o__Rhodospirillales; f__Rhodospirillaceae; g__uncultured; s__uncultured_bacterium
ASV_562	0	0	0	26	0	5	0	0	0	35	68	136	d__Bacteria; p__Proteobacteria; c__Gammaproteobacteria; o__Betaproteobacteriales; f__Gallionellaceae; g__unclassified_Gallionellaceae; s__unclassified_Gallionellaceae
ASV_563	35	33	31	28	0	35	31	19	16	32	21	21	d__Bacteria; p__Proteobacteria; c__Alphaproteobacteria; o__Rhizobiales; f__Xanthobacteraceae; g__uncultured; s__uncultured_alpha
ASV_564	33	35	17	19	22	13	58	30	38	7	11	8	d__Bacteria; p__Proteobacteria; c__Deltaproteobacteria; o__Oligoflexales; f__0319-6G20; g__0319-6G20; s__unclassified_0319-6G20
ASV_565	40	29	0	18	20	11	31	29	53	25	20	30	d__Bacteria; p__Chloroflexi; c__Ktedonobacteria; o__Ktedonobacterales; f__Ktedonobacteraceae; g__HSB_OF53-F07; s__uncultured_Ktedonobacter
ASV_566	0	0	0	12	0	5	5	9	6	120	63	57	d__Bacteria; p__Proteobacteria; c__Deltaproteobacteria; o__Bdellovibrionales; f__Bdellovibrionaceae; g__Bdellovibrio; s__uncultured_bacterium
ASV_567	0	0	0	0	0	0	51	46	97	49	0	36	d__Bacteria; p__Proteobacteria; c__Alphaproteobacteria; o__Rhizobiales; f__Xanthobacteraceae; g__unclassified_Xanthobacteraceae; s__unclassified_Xanthobacteraceae
ASV_568	49	25	0	74	32	31	0	14	14	0	53	17	d__Bacteria; p__Chloroflexi; c__Ktedonobacteria; o__Ktedonobacterales; f__JG30-KF-AS9; g__JG30-KF-AS9; s__uncultured_soil
ASV_569	26	28	35	0	0	26	44	57	47	0	21	5	d__Bacteria; p__Planctomycetes; c__Planctomycetacia; o__Gemmatales; f__Gemmataceae; g__uncultured; s__uncultured_planctomycete
ASV_570	36	0	0	57	0	0	37	0	0	0	184	0	d__Bacteria; p__Actinobacteria; c__Actinobacteria; o__Frankiales; f__Acidothermaceae; g__Acidothermus; s__uncultured_soil
ASV_571	33	30	29	78	22	30	0	0	22	24	28	11	d__Bacteria; p__Verrucomicrobia; c__Verrucomicrobiae; o__Pedosphaerales; f__Pedosphaeraceae; g__ADurb.Bin063-1; s__unclassified_ADurb.Bin063-1
ASV_572	31	30	31	45	37	14	19	25	31	10	22	10	d__Bacteria; p__Actinobacteria; c__Actinobacteria; o__Frankiales; f__uncultured; g__uncultured; s__uncultured_bacterium
ASV_573	32	35	21	63	37	71	0	0	0	23	18	0	d__Bacteria; p__Proteobacteria; c__Gammaproteobacteria; o__Betaproteobacteriales; f__Burkholderiaceae; g__Burkholderia-Caballeronia-Paraburkholderia; s__unclassified_Burkholderia-Caballeronia-Paraburkholderia
ASV_574	20	0	0	25	0	0	53	53	29	31	59	21	d__Bacteria; p__Chloroflexi; c__Ktedonobacteria; o__Ktedonobacterales; f__Ktedonobacteraceae; g__BacC-u-018; s__uncultured_Ktedonobacter
ASV_575	0	57	0	0	0	0	0	0	0	0	207	0	d__Bacteria; p__Proteobacteria; c__Gammaproteobacteria; o__Gammaproteobacteria_Incertae_Sedis; f__Unknown_Family; g__Acidibacter; s__uncultured_Steroidobacter
ASV_576	0	0	0	0	0	0	22	36	34	68	70	43	d__Bacteria; p__Bacteroidetes; c__Bacteroidia; o__Chitinophagales; f__Chitinophagaceae; g__unclassified_Chitinophagaceae; s__unclassified_Chitinophagaceae
ASV_577	19	0	0	16	0	33	49	24	82	35	26	1	d__Bacteria; p__Actinobacteria; c__Actinobacteria; o__Frankiales; f__Acidothermaceae; g__Acidothermus; s__uncultured_actinobacterium
ASV_578	49	51	17	0	0	16	14	24	29	40	20	23	d__Bacteria; p__Proteobacteria; c__Gammaproteobacteria; o__Gammaproteobacteria_Incertae_Sedis; f__Unknown_Family; g__Acidibacter; s__uncultured_bacterium
ASV_579	0	45	0	37	31	18	29	24	21	29	32	31	d__Bacteria; p__Actinobacteria; c__Actinobacteria; o__Pseudonocardiales; f__Pseudonocardiaceae; g__Amycolatopsis; s__unclassified_Amycolatopsis
ASV_580	34	32	18	147	64	17	4	8	7	0	3	0	d__Bacteria; p__Patescibacteria; c__Parcubacteria; o__Parcubacteria; f__Parcubacteria; g__Parcubacteria; s__uncultured_bacterium
ASV_581	62	33	30	15	0	0	6	23	52	47	17	12	d__Bacteria; p__Chloroflexi; c__Ktedonobacteria; o__Ktedonobacterales; f__Ktedonobacteraceae; g__JG30a-KF-32; s__uncultured_Ktedobacteria
ASV_582	21	22	25	27	13	26	30	44	20	25	10	20	d__Bacteria; p__Actinobacteria; c__Actinobacteria; o__Frankiales; f__Acidothermaceae; g__Acidothermus; s__uncultured_soil
ASV_583	0	7	21	31	0	19	68	35	44	20	0	49	d__Bacteria; p__Proteobacteria; c__Alphaproteobacteria; o__Elsterales; f__Elsteraceae; g__Aliidongia; s__Aliidongia_dinghuensis
ASV_584	0	0	0	0	0	0	50	64	79	19	34	43	d__Bacteria; p__Acidobacteria; c__Acidobacteriia; o__Subgroup_2; f__Subgroup_2; g__Subgroup_2; s__unclassified_Subgroup_2
ASV_585	15	0	27	23	15	0	25	33	44	33	35	50	d__Bacteria; p__Proteobacteria; c__Alphaproteobacteria; o__Elsterales; f__uncultured; g__uncultured; s__uncultured_bacterium
ASV_586	47	65	39	0	19	0	47	31	14	0	10	5	d__Bacteria; p__Chloroflexi; c__AD3; o__AD3; f__AD3; g__AD3; s__unclassified_AD3
ASV_587	42	21	11	24	19	20	24	14	22	32	31	25	d__Bacteria; p__Proteobacteria; c__Gammaproteobacteria; o__Betaproteobacteriales; f__Burkholderiaceae; g__unclassified_Burkholderiaceae; s__unclassified_Burkholderiaceae
ASV_588	9	18	32	17	0	0	25	161	0	22	0	9	d__Bacteria; p__Patescibacteria; c__Saccharimonadia; o__Saccharimonadales; f__Saccharimonadales; g__Saccharimonadales; s__soil_bacterium
ASV_589	0	0	0	0	0	0	33	92	56	39	24	37	d__Bacteria; p__Acidobacteria; c__Acidobacteriia; o__Solibacterales; f__Solibacteraceae_(Subgroup_3); g__Candidatus_Solibacter; s__unclassified_Candidatus_Solibacter
ASV_590	23	17	17	44	0	18	24	36	46	38	23	0	d__Bacteria; p__Proteobacteria; c__Gammaproteobacteria; o__Betaproteobacteriales; f__Burkholderiaceae; g__Burkholderia-Caballeronia-Paraburkholderia; s__unclassified_Burkholderia-Caballeronia-Paraburkholderia
ASV_591	0	0	0	0	0	0	44	72	57	30	45	38	d__Bacteria; p__GAL15; c__GAL15; o__GAL15; f__GAL15; g__GAL15; s__unclassified_GAL15
ASV_592	34	16	32	38	22	11	18	23	30	20	21	22	d__Bacteria; p__Proteobacteria; c__Alphaproteobacteria; o__Rhizobiales; f__Xanthobacteraceae; g__uncultured; s__unclassified_uncultured
ASV_593	0	0	0	45	29	29	0	0	0	78	42	52	d__Bacteria; p__Proteobacteria; c__Alphaproteobacteria; o__Caulobacterales; f__Caulobacteraceae; g__Phenylobacterium; s__unclassified_Phenylobacterium
ASV_594	35	0	42	41	59	27	0	51	0	37	0	0	d__Bacteria; p__Actinobacteria; c__Actinobacteria; o__Frankiales; f__Acidothermaceae; g__Acidothermus; s__uncultured_Thermomonosporaceae
ASV_595	13	12	15	0	0	0	35	41	29	54	69	15	d__Bacteria; p__Proteobacteria; c__Gammaproteobacteria; o__Salinisphaerales; f__Solimonadaceae; g__Nevskia; s__Nevskia_terrae
ASV_596	0	146	0	142	23	0	0	0	0	0	0	0	d__Bacteria; p__Actinobacteria; c__Actinobacteria; o__Catenulisporales; f__Catenulisporaceae; g__Catenulispora; s__unclassified_Catenulispora
ASV_597	0	0	0	0	0	0	282	0	0	0	0	0	d__Bacteria; p__Actinobacteria; c__Actinobacteria; o__Frankiales; f__Acidothermaceae; g__Acidothermus; s__unclassified_Acidothermus
ASV_598	0	0	0	0	0	0	0	0	0	0	0	235	d__Bacteria; p__Chloroflexi; c__Ktedonobacteria; o__Ktedonobacterales; f__Ktedonobacteraceae; g__1921-2; s__uncultured_Ktedonobacterales
ASV_599	0	0	0	39	91	31	0	0	0	27	45	52	d__Bacteria; p__Proteobacteria; c__Alphaproteobacteria; o__Acetobacterales; f__Acetobacteraceae; g__Rhodopila; s__uncultured_bacterium
ASV_600	0	0	0	0	22	35	0	0	0	131	30	35	d__Bacteria; p__Acidobacteria; c__Acidobacteriia; o__Acidobacteriales; f__unclassified_Acidobacteriales; g__unclassified_Acidobacteriales; s__unclassified_Acidobacteriales
ASV_601	35	18	29	18	15	9	54	13	18	32	23	33	d__Bacteria; p__Actinobacteria; c__Actinobacteria; o__Frankiales; f__Acidothermaceae; g__Acidothermus; s__uncultured_actinobacterium
ASV_602	25	19	15	21	0	11	43	17	30	35	20	22	d__Bacteria; p__Acidobacteria; c__Acidobacteriia; o__Subgroup_2; f__Subgroup_2; g__Subgroup_2; s__uncultured_forest
ASV_603	0	33	32	0	30	31	32	24	38	0	21	38	d__Bacteria; p__Chloroflexi; c__Ktedonobacteria; o__Ktedonobacterales; f__Ktedonobacteraceae; g__FCPS473; s__uncultured_Ktedobacteria
ASV_604	30	77	24	30	22	41	0	32	15	0	0	15	d__Bacteria; p__Bacteroidetes; c__Bacteroidia; o__Sphingobacteriales; f__Sphingobacteriaceae; g__Mucilaginibacter; s__Mucilaginibacter_sp.
ASV_605	58	33	22	24	13	0	39	24	31	20	8	15	d__Bacteria; p__Chloroflexi; c__Ktedonobacteria; o__Ktedonobacterales; f__JG30-KF-AS9; g__JG30-KF-AS9; s__uncultured_bacterium
ASV_606	66	24	49	0	0	0	44	37	74	0	0	0	d__Bacteria; p__Proteobacteria; c__Alphaproteobacteria; o__Azospirillales; f__Inquilinaceae; g__Inquilinus; s__uncultured_alpha
ASV_607	10	13	0	38	68	0	0	0	0	17	89	48	d__Bacteria; p__Proteobacteria; c__Alphaproteobacteria; o__Acetobacterales; f__Acetobacteraceae; g__uncultured; s__unclassified_uncultured
ASV_608	0	9	28	13	0	0	77	31	32	43	0	41	d__Bacteria; p__Proteobacteria; c__Gammaproteobacteria; o__Gammaproteobacteria_Incertae_Sedis; f__Unknown_Family; g__Acidibacter; s__unclassified_Acidibacter
ASV_609	29	49	37	47	0	0	24	41	23	21	18	6	d__Bacteria; p__Actinobacteria; c__Acidimicrobiia; o__uncultured; f__uncultured; g__uncultured; s__uncultured_forest
ASV_610	27	23	21	14	24	12	33	12	33	27	16	29	d__Bacteria; p__Chloroflexi; c__Ktedonobacteria; o__Ktedonobacterales; f__Ktedonobacteraceae; g__HSB_OF53-F07; s__uncultured_Ktedonobacter
ASV_611	0	0	0	58	29	67	0	0	0	19	72	17	d__Bacteria; p__Proteobacteria; c__Alphaproteobacteria; o__Micropepsales; f__Micropepsaceae; g__uncultured; s__unclassified_uncultured
ASV_612	26	44	22	54	0	38	0	25	30	19	0	18	d__Bacteria; p__Proteobacteria; c__Alphaproteobacteria; o__Micropepsales; f__Micropepsaceae; g__uncultured; s__unclassified_uncultured
ASV_613	23	14	40	33	10	9	21	14	26	29	28	24	d__Bacteria; p__Acidobacteria; c__Acidobacteriia; o__Acidobacteriales; f__uncultured; g__uncultured; s__unclassified_uncultured
ASV_614	0	0	0	42	0	10	0	0	0	26	101	84	d__Bacteria; p__Proteobacteria; c__Gammaproteobacteria; o__Gammaproteobacteria_Incertae_Sedis; f__Unknown_Family; g__Acidibacter; s__unclassified_Acidibacter
ASV_615	22	31	55	0	0	0	23	15	40	28	20	26	d__Bacteria; p__Actinobacteria; c__Acidimicrobiia; o__IMCC26256; f__IMCC26256; g__IMCC26256; s__unclassified_IMCC26256
ASV_616	22	0	31	0	0	0	58	23	33	30	40	34	d__Bacteria; p__Chloroflexi; c__Ktedonobacteria; o__Ktedonobacterales; f__Ktedonobacteraceae; g__BacC-u-018; s__uncultured_Ktedonobacter
ASV_617	16	0	0	58	0	27	16	27	76	35	0	25	d__Bacteria; p__Chloroflexi; c__Ktedonobacteria; o__Ktedonobacterales; f__Ktedonobacteraceae; g__Thermosporothrix; s__uncultured_bacterium
ASV_618	0	0	0	0	7	0	48	32	85	27	24	41	d__Bacteria; p__Acidobacteria; c__Acidobacteriia; o__Subgroup_2; f__Subgroup_2; g__Subgroup_2; s__uncultured_Acidobacteria
ASV_619	0	0	0	0	0	13	37	19	46	56	46	41	d__Bacteria; p__Acidobacteria; c__Acidobacteriia; o__Acidobacteriales; f__uncultured; g__uncultured; s__unclassified_uncultured
ASV_620	10	68	22	30	17	7	25	23	29	18	23	13	d__Bacteria; p__Proteobacteria; c__Alphaproteobacteria; o__Rhizobiales; f__Xanthobacteraceae; g__uncultured; s__unclassified_uncultured
ASV_621	25	12	9	59	74	53	8	0	0	11	12	20	d__Bacteria; p__Acidobacteria; c__Acidobacteriia; o__Solibacterales; f__Solibacteraceae_(Subgroup_3); g__Candidatus_Solibacter; s__unclassified_Candidatus_Solibacter
ASV_622	0	0	0	0	0	0	84	45	92	31	29	0	d__Bacteria; p__Acidobacteria; c__Acidobacteriia; o__Subgroup_2; f__Subgroup_2; g__Subgroup_2; s__unclassified_Subgroup_2
ASV_623	32	22	35	36	23	0	7	18	31	34	26	7	d__Bacteria; p__Chloroflexi; c__Ktedonobacteria; o__Ktedonobacterales; f__Ktedonobacteraceae; g__1921-3; s__uncultured_bacterium
ASV_624	0	0	0	0	0	0	31	193	0	0	0	37	d__Bacteria; p__Actinobacteria; c__Actinobacteria; o__Frankiales; f__Acidothermaceae; g__Acidothermus; s__uncultured_soil
ASV_625	8	4	7	0	80	7	59	26	8	43	13	4	d__Bacteria; p__Patescibacteria; c__Parcubacteria; o__Candidatus_Nomurabacteria; f__Candidatus_Nomurabacteria; g__Candidatus_Nomurabacteria; s__uncultured_soil
ASV_626	24	40	14	36	20	17	26	50	38	13	10	0	d__Bacteria; p__Chloroflexi; c__Ktedonobacteria; o__Ktedonobacterales; f__Ktedonobacteraceae; g__BacC-u-018; s__uncultured_Ktedonobacter
ASV_627	12	29	31	36	0	5	16	18	30	26	27	31	d__Bacteria; p__Proteobacteria; c__Alphaproteobacteria; o__Rhizobiales; f__Xanthobacteraceae; g__unclassified_Xanthobacteraceae; s__unclassified_Xanthobacteraceae
ASV_628	0	19	10	0	0	0	49	37	74	36	0	35	d__Bacteria; p__Chloroflexi; c__AD3; o__AD3; f__AD3; g__AD3; s__uncultured_bacterium
ASV_629	0	0	0	33	90	39	0	0	0	25	49	27	d__Bacteria; p__Proteobacteria; c__Alphaproteobacteria; o__Acetobacterales; f__Acetobacteraceae; g__uncultured; s__unclassified_uncultured
ASV_630	0	0	0	0	0	0	12	161	0	0	0	86	d__Bacteria; p__Actinobacteria; c__Actinobacteria; o__Frankiales; f__Acidothermaceae; g__Acidothermus; s__uncultured_actinobacterium
ASV_631	23	19	32	20	15	12	35	16	31	12	13	29	d__Bacteria; p__WPS-2; c__WPS-2; o__WPS-2; f__WPS-2; g__WPS-2; s__uncultured_bacterium
ASV_632	58	48	25	0	48	0	0	23	32	0	22	20	d__Bacteria; p__Actinobacteria; c__Actinobacteria; o__Frankiales; f__Acidothermaceae; g__Acidothermus; s__uncultured_soil
ASV_633	0	0	54	26	23	35	0	26	103	10	0	0	d__Bacteria; p__Actinobacteria; c__Actinobacteria; o__Frankiales; f__Acidothermaceae; g__Acidothermus; s__uncultured_actinobacterium
ASV_634	0	0	0	0	0	0	37	44	49	37	41	34	d__Bacteria; p__Acidobacteria; c__Acidobacteriia; o__Subgroup_2; f__Subgroup_2; g__Subgroup_2; s__unclassified_Subgroup_2
ASV_635	21	16	24	15	11	32	6	28	28	23	28	31	d__Bacteria; p__Chloroflexi; c__Ktedonobacteria; o__Ktedonobacterales; f__Ktedonobacteraceae; g__HSB_OF53-F07; s__uncultured_bacterium
ASV_636	25	0	32	17	0	10	37	31	47	25	19	27	d__Bacteria; p__Actinobacteria; c__Actinobacteria; o__Frankiales; f__Acidothermaceae; g__Acidothermus; s__unclassified_Acidothermus
ASV_637	60	24	16	18	11	37	0	0	0	45	19	18	d__Bacteria; p__Proteobacteria; c__Alphaproteobacteria; o__Elsterales; f__uncultured; g__uncultured; s__uncultured_alpha
ASV_638	0	0	0	0	0	0	65	43	55	34	36	20	d__Bacteria; p__Proteobacteria; c__Gammaproteobacteria; o__KF-JG30-C25; f__KF-JG30-C25; g__KF-JG30-C25; s__unclassified_KF-JG30-C25
ASV_639	11	28	21	16	0	13	40	32	26	30	7	32	d__Bacteria; p__Chloroflexi; c__Ktedonobacteria; o__Ktedonobacterales; f__Ktedonobacteraceae; g__HSB_OF53-F07; s__unclassified_HSB_OF53-F07
ASV_640	25	0	21	17	25	8	17	30	15	38	31	28	d__Bacteria; p__Proteobacteria; c__Alphaproteobacteria; o__Elsterales; f__uncultured; g__uncultured; s__unclassified_uncultured
ASV_641	28	31	55	23	37	25	15	13	0	13	20	0	d__Bacteria; p__Proteobacteria; c__Deltaproteobacteria; o__Oligoflexales; f__0319-6G20; g__0319-6G20; s__uncultured_bacterium
ASV_642	0	0	0	45	0	12	0	0	0	39	77	83	d__Bacteria; p__Proteobacteria; c__Alphaproteobacteria; o__Rhizobiales; f__Xanthobacteraceae; g__Pseudolabrys; s__unclassified_Pseudolabrys
ASV_643	8	10	27	0	15	45	20	36	32	33	12	24	d__Bacteria; p__Chloroflexi; c__Ktedonobacteria; o__Ktedonobacterales; f__Ktedonobacteraceae; g__HSB_OF53-F07; s__uncultured_bacterium
ASV_644	91	29	44	36	14	8	22	0	0	20	0	0	d__Bacteria; p__Actinobacteria; c__Actinobacteria; o__Frankiales; f__Frankiaceae; g__Jatrophihabitans; s__unclassified_Jatrophihabitans
ASV_645	0	173	18	12	0	0	29	0	0	14	0	5	d__Bacteria; p__Proteobacteria; c__Gammaproteobacteria; o__Gammaproteobacteria_Incertae_Sedis; f__Unknown_Family; g__Acidibacter; s__bacterium_Ellin5264
ASV_646	13	0	0	0	23	16	38	25	0	72	37	23	d__Bacteria; p__Chloroflexi; c__Ktedonobacteria; o__Ktedonobacterales; f__Ktedonobacteraceae; g__BacC-u-018; s__uncultured_bacterium
ASV_647	0	28	0	25	0	0	62	0	27	36	32	44	d__Bacteria; p__Proteobacteria; c__Alphaproteobacteria; o__Reyranellales; f__Reyranellaceae; g__Reyranella; s__unclassified_Reyranella
ASV_648	0	0	0	9	0	0	49	184	25	0	0	0	d__Bacteria; p__Proteobacteria; c__Gammaproteobacteria; o__Xanthomonadales; f__Rhodanobacteraceae; g__unclassified_Rhodanobacteraceae; s__unclassified_Rhodanobacteraceae
ASV_649	0	28	27	30	0	0	50	76	26	35	0	0	d__Bacteria; p__Proteobacteria; c__Gammaproteobacteria; o__Xanthomonadales; f__Rhodanobacteraceae; g__Frateuria; s__Frateuria_terrea
ASV_650	40	25	24	57	36	20	12	17	15	14	0	7	d__Bacteria; p__Acidobacteria; c__Acidobacteriia; o__Solibacterales; f__Solibacteraceae_(Subgroup_3); g__Candidatus_Solibacter; s__unclassified_Candidatus_Solibacter
ASV_651	3	0	15	55	0	10	29	9	26	39	59	22	d__Bacteria; p__Acidobacteria; c__Acidobacteriia; o__Solibacterales; f__Solibacteraceae_(Subgroup_3); g__Candidatus_Solibacter; s__unclassified_Candidatus_Solibacter
ASV_652	0	0	15	15	7	0	28	28	15	51	15	66	d__Bacteria; p__Acidobacteria; c__Acidobacteriia; o__Solibacterales; f__Solibacteraceae_(Subgroup_3); g__Candidatus_Solibacter; s__unclassified_Candidatus_Solibacter
ASV_653	0	0	0	14	81	7	5	0	0	81	34	22	d__Bacteria; p__Proteobacteria; c__Deltaproteobacteria; o__Oligoflexales; f__0319-6G20; g__0319-6G20; s__uncultured_bacterium
ASV_654	48	0	22	0	36	10	19	26	17	25	17	31	d__Bacteria; p__Proteobacteria; c__Alphaproteobacteria; o__Elsterales; f__uncultured; g__uncultured; s__unclassified_uncultured
ASV_655	28	39	25	69	0	52	0	0	0	21	0	30	d__Bacteria; p__Proteobacteria; c__Gammaproteobacteria; o__Betaproteobacteriales; f__Burkholderiaceae; g__Massilia; s__unclassified_Massilia
ASV_656	62	58	12	31	16	15	9	0	11	18	18	15	d__Bacteria; p__Proteobacteria; c__Gammaproteobacteria; o__Betaproteobacteriales; f__Burkholderiaceae; g__unclassified_Burkholderiaceae; s__unclassified_Burkholderiaceae
ASV_657	0	0	0	55	8	28	0	0	0	40	72	42	d__Bacteria; p__Acidobacteria; c__Acidobacteriia; o__Solibacterales; f__Solibacteraceae_(Subgroup_3); g__Bryobacter; s__unclassified_Bryobacter
ASV_658	7	20	18	16	8	9	33	23	65	12	8	39	d__Bacteria; p__Chloroflexi; c__Ktedonobacteria; o__Ktedonobacterales; f__Ktedonobacteraceae; g__JG30a-KF-32; s__uncultured_Chloroflexi
ASV_659	0	0	0	333	0	0	0	0	0	0	0	0	d__Bacteria; p__Actinobacteria; c__Actinobacteria; o__Catenulisporales; f__Actinospicaceae; g__Actinospica; s__Actinobacteria_bacterium
ASV_660	17	0	29	0	0	0	118	33	24	19	0	0	d__Bacteria; p__Actinobacteria; c__Actinobacteria; o__Frankiales; f__Acidothermaceae; g__Acidothermus; s__unclassified_Acidothermus
ASV_661	15	0	5	33	67	62	0	0	0	43	21	14	d__Bacteria; p__Proteobacteria; c__Alphaproteobacteria; o__Elsterales; f__unclassified_Elsterales; g__unclassified_Elsterales; s__unclassified_Elsterales
ASV_662	46	12	27	27	6	40	12	17	0	21	13	26	d__Bacteria; p__Acidobacteria; c__Acidobacteriia; o__Solibacterales; f__Solibacteraceae_(Subgroup_3); g__Bryobacter; s__uncultured_Acidobacteria
ASV_663	33	33	46	11	7	28	21	12	38	14	0	20	d__Bacteria; p__Chloroflexi; c__Ktedonobacteria; o__Ktedonobacterales; f__Ktedonobacteraceae; g__uncultured; s__unclassified_uncultured
ASV_664	87	63	64	2	0	0	3	34	2	0	0	0	d__Bacteria; p__Proteobacteria; c__Alphaproteobacteria; o__uncultured; f__uncultured; g__uncultured; s__unclassified_uncultured
ASV_665	51	20	0	0	0	0	35	21	51	29	22	18	d__Bacteria; p__Actinobacteria; c__Thermoleophilia; o__Gaiellales; f__uncultured; g__uncultured; s__unclassified_uncultured
ASV_666	0	0	0	0	149	0	109	0	20	0	0	0	d__Bacteria; p__Proteobacteria; c__Gammaproteobacteria; o__Xanthomonadales; f__Rhodanobacteraceae; g__Dyella; s__unclassified_Dyella
ASV_667	31	17	16	12	19	6	19	21	21	35	21	30	d__Bacteria; p__Proteobacteria; c__Alphaproteobacteria; o__uncultured; f__uncultured; g__uncultured; s__Rhodospirillaceae_bacterium
ASV_668	0	0	0	0	0	0	68	49	32	32	22	37	d__Bacteria; p__Chloroflexi; c__Ktedonobacteria; o__Ktedonobacterales; f__Ktedonobacteraceae; g__BacC-u-018; s__uncultured_bacterium
ASV_669	0	0	4	39	146	33	0	0	0	25	28	9	d__Bacteria; p__Proteobacteria; c__Alphaproteobacteria; o__Rhizobiales; f__Labraceae; g__Labrys; s__Labrys_miyagiensis
ASV_670	0	0	0	6	0	14	12	0	0	24	68	99	d__Bacteria; p__Proteobacteria; c__Alphaproteobacteria; o__Rhizobiales; f__Xanthobacteraceae; g__Pseudolabrys; s__unclassified_Pseudolabrys
ASV_671	33	0	23	36	0	16	22	24	0	23	22	44	d__Bacteria; p__Acidobacteria; c__Acidobacteriia; o__Acidobacteriales; f__uncultured; g__uncultured; s__unclassified_uncultured
ASV_672	0	0	0	5	267	7	0	0	0	0	0	0	d__Bacteria; p__Dependentiae; c__Babeliae; o__Babeliales; f__Vermiphilaceae; g__Vermiphilaceae; s__uncultured_soil
ASV_673	5	0	0	0	4	0	26	43	1	41	41	83	d__Bacteria; p__Actinobacteria; c__Actinobacteria; o__Frankiales; f__Acidothermaceae; g__Acidothermus; s__unclassified_Acidothermus
ASV_674	36	42	0	0	0	0	31	42	17	27	0	41	d__Bacteria; p__Proteobacteria; c__Gammaproteobacteria; o__Gammaproteobacteria_Incertae_Sedis; f__Unknown_Family; g__Acidibacter; s__bacterium_Ellin5264
ASV_675	43	58	35	0	18	0	16	40	23	0	15	0	d__Bacteria; p__Proteobacteria; c__Alphaproteobacteria; o__Reyranellales; f__Reyranellaceae; g__Reyranella; s__unclassified_Reyranella
ASV_676	0	0	20	42	15	28	19	35	7	0	70	20	d__Bacteria; p__Chloroflexi; c__Ktedonobacteria; o__Ktedonobacterales; f__Ktedonobacteraceae; g__HSB_OF53-F07; s__uncultured_bacterium
ASV_677	30	48	47	0	0	0	17	11	23	28	20	19	d__Bacteria; p__Proteobacteria; c__Alphaproteobacteria; o__Rhizobiales; f__Rhizobiales_Incertae_Sedis; g__uncultured; s__uncultured_bacterium
ASV_678	26	5	6	77	77	60	0	0	0	16	0	0	d__Bacteria; p__Armatimonadetes; c__uncultured; o__uncultured; f__uncultured; g__uncultured; s__uncultured_bacterium
ASV_679	0	149	32	24	0	0	0	0	25	0	0	0	d__Bacteria; p__Actinobacteria; c__Actinobacteria; o__Corynebacteriales; f__Mycobacteriaceae; g__Mycobacterium; s__unclassified_Mycobacterium
ASV_680	0	11	15	0	0	3	34	35	58	27	35	27	d__Bacteria; p__GAL15; c__GAL15; o__GAL15; f__GAL15; g__GAL15; s__uncultured_Firmicutes
ASV_681	0	0	0	26	0	0	0	0	0	156	15	35	d__Bacteria; p__Proteobacteria; c__Gammaproteobacteria; o__Betaproteobacteriales; f__Burkholderiaceae; g__Burkholderia-Caballeronia-Paraburkholderia; s__unclassified_Burkholderia-Caballeronia-Paraburkholderia
ASV_682	0	4	3	9	133	91	0	0	0	0	7	7	d__Bacteria; p__Armatimonadetes; c__Armatimonadia; o__Armatimonadales; f__Armatimonadales; g__Armatimonadales; s__uncultured_bacterium
ASV_683	43	53	36	0	22	0	33	22	15	15	0	15	d__Bacteria; p__WPS-2; c__WPS-2; o__WPS-2; f__WPS-2; g__WPS-2; s__uncultured_bacterium
ASV_684	28	35	43	89	0	25	41	0	0	0	0	0	d__Bacteria; p__Chloroflexi; c__Ktedonobacteria; o__Ktedonobacterales; f__Ktedonobacteraceae; g__Ktedonobacter; s__Ktedonobacterales_bacterium
ASV_685	0	0	28	0	15	0	102	24	36	17	0	20	d__Bacteria; p__Chloroflexi; c__Ktedonobacteria; o__Ktedonobacterales; f__Ktedonobacteraceae; g__HSB_OF53-F07; s__uncultured_bacterium
ASV_686	0	0	0	52	0	50	0	0	0	31	62	59	d__Bacteria; p__Acidobacteria; c__Acidobacteriia; o__Solibacterales; f__Solibacteraceae_(Subgroup_3); g__Bryobacter; s__unclassified_Bryobacter
ASV_687	35	26	0	45	30	21	0	0	0	32	24	33	d__Bacteria; p__Chloroflexi; c__TK10; o__TK10; f__TK10; g__TK10; s__unclassified_TK10
ASV_688	0	0	0	97	18	30	0	0	0	23	75	25	d__Bacteria; p__Proteobacteria; c__Gammaproteobacteria; o__KF-JG30-C25; f__KF-JG30-C25; g__KF-JG30-C25; s__uncultured_soil
ASV_689	0	0	0	0	0	0	0	0	0	0	0	221	d__Bacteria; p__Actinobacteria; c__Actinobacteria; o__unclassified_Actinobacteria; f__unclassified_Actinobacteria; g__unclassified_Actinobacteria; s__unclassified_Actinobacteria
ASV_690	38	36	8	8	24	7	46	14	18	10	7	15	d__Bacteria; p__Proteobacteria; c__Gammaproteobacteria; o__Diplorickettsiales; f__Diplorickettsiaceae; g__uncultured; s__uncultured_bacterium
ASV_691	0	0	0	0	0	0	40	38	70	57	0	37	d__Bacteria; p__Proteobacteria; c__Gammaproteobacteria; o__Gammaproteobacteria_Incertae_Sedis; f__Unknown_Family; g__Acidibacter; s__uncultured_bacterium
ASV_692	0	0	0	0	0	0	50	47	62	20	28	31	d__Bacteria; p__Acidobacteria; c__Acidobacteriia; o__Subgroup_2; f__Subgroup_2; g__Subgroup_2; s__uncultured_forest
ASV_693	16	9	156	0	0	0	6	0	19	27	0	11	d__Bacteria; p__Actinobacteria; c__Actinobacteria; o__Streptomycetales; f__Streptomycetaceae; g__Kitasatospora; s__unclassified_Kitasatospora
ASV_694	25	19	12	26	25	8	23	9	17	19	28	26	d__Bacteria; p__Proteobacteria; c__Gammaproteobacteria; o__Betaproteobacteriales; f__Burkholderiaceae; g__Massilia; s__unclassified_Massilia
ASV_695	0	0	0	78	22	77	0	0	0	31	33	17	d__Bacteria; p__Verrucomicrobia; c__Verrucomicrobiae; o__Chthoniobacterales; f__Chthoniobacteraceae; g__Chthoniobacter; s__unclassified_Chthoniobacter
ASV_696	0	0	0	93	103	0	0	0	0	0	40	33	d__Bacteria; p__Proteobacteria; c__Gammaproteobacteria; o__Pseudomonadales; f__Moraxellaceae; g__uncultured; s__metagenome
ASV_697	12	22	18	26	0	15	32	28	24	20	24	22	d__Bacteria; p__Chloroflexi; c__Ktedonobacteria; o__Ktedonobacterales; f__Ktedonobacteraceae; g__FCPS473; s__uncultured_Ktedobacteria
ASV_698	0	0	0	41	21	34	0	0	0	19	108	17	d__Bacteria; p__Acidobacteria; c__Acidobacteriia; o__Acidobacteriales; f__Acidobacteriaceae_(Subgroup_1); g__Acidicapsa; s__unclassified_Acidicapsa
ASV_699	0	0	0	0	0	0	0	0	0	14	109	77	d__Bacteria; p__Proteobacteria; c__Deltaproteobacteria; o__Myxococcales; f__Haliangiaceae; g__Haliangium; s__uncultured_Myxococcales
ASV_700	16	22	24	0	0	8	28	30	31	16	17	26	d__Bacteria; p__Actinobacteria; c__Actinobacteria; o__Frankiales; f__Acidothermaceae; g__Acidothermus; s__uncultured_bacterium
ASV_701	38	23	14	13	15	12	10	12	6	32	33	21	d__Bacteria; p__Proteobacteria; c__Deltaproteobacteria; o__Myxococcales; f__Polyangiaceae; g__Pajaroellobacter; s__uncultured_bacterium
ASV_702	0	0	0	0	0	0	44	46	66	16	25	31	d__Bacteria; p__Proteobacteria; c__Gammaproteobacteria; o__KF-JG30-C25; f__KF-JG30-C25; g__KF-JG30-C25; s__uncultured_soil
ASV_703	82	0	0	0	25	24	33	0	24	0	27	0	d__Bacteria; p__Chloroflexi; c__Ktedonobacteria; o__Ktedonobacterales; f__Ktedonobacteraceae; g__unclassified_Ktedonobacteraceae; s__unclassified_Ktedonobacteraceae
ASV_704	0	23	18	16	0	0	28	53	53	20	13	20	d__Bacteria; p__Chloroflexi; c__AD3; o__AD3; f__AD3; g__AD3; s__uncultured_bacterium
ASV_705	7	0	0	0	6	0	11	8	21	127	0	33	d__Bacteria; p__Actinobacteria; c__Actinobacteria; o__Pseudonocardiales; f__Pseudonocardiaceae; g__Kutzneria; s__Kutzneria_albida
ASV_706	36	13	40	0	20	18	11	23	26	29	0	17	d__Bacteria; p__Actinobacteria; c__Actinobacteria; o__Frankiales; f__Acidothermaceae; g__Acidothermus; s__uncultured_soil
ASV_707	24	39	17	5	8	8	10	27	66	17	2	12	d__Bacteria; p__Acidobacteria; c__Acidobacteriia; o__Acidobacteriales; f__Acidobacteriaceae_(Subgroup_1); g__uncultured; s__uncultured_forest
ASV_708	23	9	22	37	13	19	17	17	0	35	24	16	d__Bacteria; p__Actinobacteria; c__Thermoleophilia; o__Solirubrobacterales; f__Solirubrobacteraceae; g__Conexibacter; s__uncultured_bacterium
ASV_709	50	48	53	0	21	0	18	0	0	13	13	0	d__Bacteria; p__Bacteroidetes; c__Bacteroidia; o__Sphingobacteriales; f__Sphingobacteriaceae; g__Mucilaginibacter; s__Mucilaginibacter_sp.
ASV_710	2	28	43	19	11	22	8	52	10	2	27	10	d__Bacteria; p__Chloroflexi; c__Ktedonobacteria; o__Ktedonobacterales; f__Ktedonobacteraceae; g__HSB_OF53-F07; s__uncultured_bacterium
ASV_711	19	0	10	30	22	20	0	0	8	46	34	40	d__Bacteria; p__Proteobacteria; c__Deltaproteobacteria; o__Myxococcales; f__Archangiaceae; g__Anaeromyxobacter; s__uncultured_delta
ASV_712	0	0	0	46	34	23	0	0	0	45	61	23	d__Bacteria; p__Proteobacteria; c__Gammaproteobacteria; o__Gammaproteobacteria_Incertae_Sedis; f__Unknown_Family; g__Acidibacter; s__unclassified_Acidibacter
ASV_713	0	0	0	28	12	45	0	0	0	17	84	44	d__Bacteria; p__Actinobacteria; c__Acidimicrobiia; o__uncultured; f__uncultured; g__uncultured; s__uncultured_Actinomycetales
ASV_714	0	0	38	42	0	0	25	28	39	34	17	17	d__Bacteria; p__Acidobacteria; c__Acidobacteriia; o__Acidobacteriales; f__uncultured; g__uncultured; s__unclassified_uncultured
ASV_715	0	0	0	54	13	76	0	0	0	33	35	22	d__Bacteria; p__Proteobacteria; c__Alphaproteobacteria; o__Rhodospirillales; f__uncultured; g__uncultured; s__uncultured_soil
ASV_716	34	27	43	17	13	11	14	26	0	27	16	0	d__Bacteria; p__Proteobacteria; c__Deltaproteobacteria; o__Bdellovibrionales; f__Bdellovibrionaceae; g__Bdellovibrio; s__uncultured_bacterium
ASV_717	0	75	0	0	26	0	24	27	0	29	18	21	d__Bacteria; p__Proteobacteria; c__Alphaproteobacteria; o__Rhizobiales; f__Beijerinckiaceae; g__Roseiarcus; s__uncultured_bacterium
ASV_718	15	14	23	15	16	19	15	20	16	16	31	32	d__Bacteria; p__Chloroflexi; c__Ktedonobacteria; o__Ktedonobacterales; f__Ktedonobacteraceae; g__HSB_OF53-F07; s__uncultured_bacterium
ASV_719	0	0	34	0	0	0	47	56	50	20	0	22	d__Bacteria; p__Chloroflexi; c__Ktedonobacteria; o__Ktedonobacterales; f__JG30-KF-AS9; g__JG30-KF-AS9; s__uncultured_bacterium
ASV_720	15	7	11	28	0	33	23	20	15	24	29	33	d__Bacteria; p__Chloroflexi; c__Ktedonobacteria; o__Ktedonobacterales; f__JG30-KF-AS9; g__JG30-KF-AS9; s__uncultured_bacterium
ASV_721	10	44	11	43	11	93	0	0	7	0	2	6	d__Bacteria; p__Proteobacteria; c__Gammaproteobacteria; o__Betaproteobacteriales; f__Methylophilaceae; g__uncultured; s__Methylophilus_sp.
ASV_722	0	0	0	41	58	32	0	0	0	37	31	42	d__Bacteria; p__Actinobacteria; c__Thermoleophilia; o__Solirubrobacterales; f__Solirubrobacteraceae; g__Conexibacter; s__uncultured_bacterium
ASV_723	13	28	18	47	16	24	13	10	17	16	16	12	d__Bacteria; p__Actinobacteria; c__Actinobacteria; o__Frankiales; f__Acidothermaceae; g__Acidothermus; s__uncultured_actinobacterium
ASV_724	13	0	25	68	43	23	9	5	0	12	31	7	d__Bacteria; p__Proteobacteria; c__Deltaproteobacteria; o__Oligoflexales; f__0319-6G20; g__0319-6G20; s__unclassified_0319-6G20
ASV_725	0	0	0	37	20	46	0	0	0	58	8	33	d__Bacteria; p__Proteobacteria; c__Gammaproteobacteria; o__Betaproteobacteriales; f__Burkholderiaceae; g__Ramlibacter; s__unclassified_Ramlibacter
ASV_726	7	6	0	9	10	3	51	58	55	9	15	11	d__Bacteria; p__WPS-2; c__WPS-2; o__WPS-2; f__WPS-2; g__WPS-2; s__uncultured_bacterium
ASV_727	15	28	0	0	0	17	61	21	27	22	19	19	d__Bacteria; p__Planctomycetes; c__Planctomycetacia; o__Isosphaerales; f__Isosphaeraceae; g__Singulisphaera; s__unclassified_Singulisphaera
ASV_728	17	14	0	13	16	14	47	31	19	18	11	22	d__Bacteria; p__Chloroflexi; c__Ktedonobacteria; o__Ktedonobacterales; f__JG30-KF-AS9; g__JG30-KF-AS9; s__uncultured_bacterium
ASV_729	13	23	26	9	0	17	8	19	23	35	38	12	d__Bacteria; p__Elusimicrobia; c__Elusimicrobia; o__Lineage_IV; f__Lineage_IV; g__Lineage_IV; s__uncultured_soil
ASV_730	0	22	0	33	14	13	24	67	14	18	8	9	d__Bacteria; p__Actinobacteria; c__Actinobacteria; o__Frankiales; f__Acidothermaceae; g__Acidothermus; s__uncultured_actinobacterium
ASV_731	17	0	19	0	0	10	19	24	26	53	14	21	d__Bacteria; p__Proteobacteria; c__Gammaproteobacteria; o__Gammaproteobacteria_Incertae_Sedis; f__Unknown_Family; g__Acidibacter; s__uncultured_Steroidobacter
ASV_732	0	20	0	0	36	0	0	182	0	0	0	0	d__Bacteria; p__Actinobacteria; c__Actinobacteria; o__Catenulisporales; f__Catenulisporaceae; g__Catenulispora; s__Catenulispora_acidiphila
ASV_733	46	20	15	12	22	21	17	18	15	5	5	27	d__Bacteria; p__WPS-2; c__WPS-2; o__WPS-2; f__WPS-2; g__WPS-2; s__uncultured_bacterium
ASV_734	30	14	0	208	0	0	9	0	0	21	0	0	d__Bacteria; p__Actinobacteria; c__Actinobacteria; o__Pseudonocardiales; f__Pseudonocardiaceae; g__Kutzneria; s__Kutzneria_albida
ASV_735	21	12	9	21	41	16	27	20	15	19	13	3	d__Bacteria; p__Proteobacteria; c__Gammaproteobacteria; o__Legionellales; f__Legionellaceae; g__Legionella; s__unclassified_Legionella
ASV_736	13	27	8	0	0	0	39	117	27	0	0	0	d__Bacteria; p__Bacteroidetes; c__Bacteroidia; o__Chitinophagales; f__Chitinophagaceae; g__uncultured; s__unclassified_uncultured
ASV_737	22	0	33	29	0	0	16	50	28	18	0	26	d__Bacteria; p__Actinobacteria; c__Actinobacteria; o__Frankiales; f__Acidothermaceae; g__Acidothermus; s__uncultured_bacterium
ASV_738	11	0	9	0	0	0	17	141	38	0	0	0	d__Bacteria; p__Actinobacteria; c__Actinobacteria; o__Micrococcales; f__Microbacteriaceae; g__Curtobacterium; s__unclassified_Curtobacterium
ASV_739	11	0	0	56	58	103	0	0	0	0	0	0	d__Bacteria; p__Proteobacteria; c__Alphaproteobacteria; o__Micropepsales; f__Micropepsaceae; g__uncultured; s__metagenome
ASV_740	37	21	34	53	41	17	0	0	0	18	11	0	d__Bacteria; p__Actinobacteria; c__Actinobacteria; o__Frankiales; f__Acidothermaceae; g__Acidothermus; s__unclassified_Acidothermus
ASV_741	18	30	28	21	27	0	12	24	30	21	13	11	d__Bacteria; p__Actinobacteria; c__Thermoleophilia; o__Solirubrobacterales; f__Solirubrobacteraceae; g__uncultured; s__soil_metagenome
ASV_742	0	34	41	0	33	0	9	0	0	0	77	29	d__Bacteria; p__Chloroflexi; c__Ktedonobacteria; o__Ktedonobacterales; f__Ktedonobacteraceae; g__HSB_OF53-F07; s__uncultured_bacterium
ASV_743	0	19	15	0	25	19	20	36	35	18	21	18	d__Bacteria; p__Actinobacteria; c__Actinobacteria; o__Frankiales; f__Acidothermaceae; g__Acidothermus; s__uncultured_soil
ASV_744	22	0	19	18	17	0	20	12	27	33	24	29	d__Bacteria; p__Actinobacteria; c__Thermoleophilia; o__Solirubrobacterales; f__Solirubrobacteraceae; g__uncultured; s__unclassified_uncultured
ASV_745	34	36	32	31	27	0	8	0	0	13	31	17	d__Bacteria; p__Elusimicrobia; c__Elusimicrobia; o__Lineage_IV; f__Lineage_IV; g__Lineage_IV; s__unclassified_Lineage_IV
ASV_746	0	13	0	44	48	53	0	0	0	42	0	22	d__Bacteria; p__Proteobacteria; c__Alphaproteobacteria; o__Caulobacterales; f__Caulobacteraceae; g__uncultured; s__unclassified_uncultured
ASV_747	0	0	0	0	0	0	0	0	0	0	96	116	d__Bacteria; p__Proteobacteria; c__Gammaproteobacteria; o__Pseudomonadales; f__Moraxellaceae; g__uncultured; s__metagenome
ASV_748	20	17	0	11	8	32	18	23	31	20	11	28	d__Bacteria; p__Chloroflexi; c__Ktedonobacteria; o__Ktedonobacterales; f__Ktedonobacteraceae; g__FCPS473; s__uncultured_Ktedobacteria
ASV_749	30	18	14	6	7	8	0	14	13	11	38	56	d__Bacteria; p__Proteobacteria; c__Alphaproteobacteria; o__Elsterales; f__uncultured; g__uncultured; s__uncultured_alpha
ASV_750	0	55	0	32	52	0	34	0	28	37	0	0	d__Bacteria; p__Actinobacteria; c__Acidimicrobiia; o__IMCC26256; f__IMCC26256; g__IMCC26256; s__actinobacterium_BGR
ASV_752	61	22	27	28	24	30	0	12	16	0	0	9	d__Bacteria; p__Proteobacteria; c__Gammaproteobacteria; o__Betaproteobacteriales; f__Burkholderiaceae; g__Burkholderia-Caballeronia-Paraburkholderia; s__Paraburkholderia_sabiae
ASV_753	22	35	13	36	105	16	0	0	0	0	13	0	d__Bacteria; p__Proteobacteria; c__Gammaproteobacteria; o__Betaproteobacteriales; f__Burkholderiaceae; g__Ramlibacter; s__unclassified_Ramlibacter
ASV_754	0	0	0	0	0	0	32	42	48	41	26	17	d__Bacteria; p__Proteobacteria; c__Alphaproteobacteria; o__unclassified_Alphaproteobacteria; f__unclassified_Alphaproteobacteria; g__unclassified_Alphaproteobacteria; s__unclassified_Alphaproteobacteria
ASV_755	30	25	37	0	13	17	17	14	19	16	0	14	d__Bacteria; p__Actinobacteria; c__Actinobacteria; o__Frankiales; f__Acidothermaceae; g__Acidothermus; s__unclassified_Acidothermus
ASV_756	7	31	26	0	0	30	17	6	20	42	17	11	d__Bacteria; p__Armatimonadetes; c__Fimbriimonadia; o__Fimbriimonadales; f__Fimbriimonadaceae; g__Fimbriimonadaceae; s__metagenome
ASV_757	15	11	15	0	42	9	25	37	11	14	35	13	d__Bacteria; p__Chloroflexi; c__Ktedonobacteria; o__Ktedonobacterales; f__Ktedonobacteraceae; g__BacC-u-018; s__uncultured_Ktedonobacter
ASV_758	30	31	28	33	0	0	32	31	19	19	0	17	d__Bacteria; p__Actinobacteria; c__Acidimicrobiia; o__IMCC26256; f__IMCC26256; g__IMCC26256; s__actinobacterium_BGR
ASV_759	0	14	29	0	5	31	6	7	6	22	0	79	d__Bacteria; p__Actinobacteria; c__Actinobacteria; o__Catenulisporales; f__Actinospicaceae; g__Actinospica; s__unclassified_Actinospica
ASV_760	54	0	0	56	0	46	0	0	0	0	0	51	d__Bacteria; p__Chloroflexi; c__Ktedonobacteria; o__Ktedonobacterales; f__Ktedonobacteraceae; g__HSB_OF53-F07; s__unclassified_HSB_OF53-F07
ASV_761	0	0	0	18	24	33	0	0	0	50	57	18	d__Bacteria; p__Proteobacteria; c__Gammaproteobacteria; o__Salinisphaerales; f__Solimonadaceae; g__Nevskia; s__unclassified_Nevskia
ASV_762	42	40	138	0	0	0	0	0	0	0	0	0	d__Bacteria; p__Proteobacteria; c__Gammaproteobacteria; o__Diplorickettsiales; f__Diplorickettsiaceae; g__Aquicella; s__uncultured_bacterium
ASV_763	0	18	26	44	0	0	45	25	31	18	0	16	d__Bacteria; p__Chloroflexi; c__Ktedonobacteria; o__Ktedonobacterales; f__JG30-KF-AS9; g__JG30-KF-AS9; s__uncultured_bacterium
ASV_764	0	16	14	20	0	24	46	26	38	0	23	0	d__Bacteria; p__Chloroflexi; c__Ktedonobacteria; o__Ktedonobacterales; f__Ktedonobacteraceae; g__HSB_OF53-F07; s__uncultured_bacterium
ASV_765	0	0	0	47	47	22	0	0	0	46	32	29	d__Bacteria; p__Proteobacteria; c__Alphaproteobacteria; o__Caulobacterales; f__Caulobacteraceae; g__uncultured; s__uncultured_Caulobacter
ASV_766	30	33	8	0	0	21	35	36	35	0	0	8	d__Bacteria; p__Proteobacteria; c__Alphaproteobacteria; o__Caulobacterales; f__Caulobacteraceae; g__uncultured; s__uncultured_Caulobacter
ASV_767	73	76	44	13	7	5	0	0	0	0	0	0	d__Bacteria; p__Proteobacteria; c__Gammaproteobacteria; o__Legionellales; f__Legionellaceae; g__Legionella; s__unclassified_Legionella
ASV_768	31	0	31	40	0	17	0	0	0	67	0	33	d__Bacteria; p__Acidobacteria; c__Acidobacteriia; o__Subgroup_2; f__Subgroup_2; g__Subgroup_2; s__uncultured_Acidobacteria
ASV_769	99	50	50	0	0	0	3	12	1	0	0	0	d__Bacteria; p__Proteobacteria; c__Deltaproteobacteria; o__Oligoflexales; f__0319-6G20; g__0319-6G20; s__unclassified_0319-6G20
ASV_770	0	8	0	55	23	0	38	22	26	22	0	18	d__Bacteria; p__Acidobacteria; c__Acidobacteriia; o__Acidobacteriales; f__Acidobacteriaceae_(Subgroup_1); g__uncultured; s__unclassified_uncultured
ASV_771	0	0	0	42	40	35	0	0	0	38	50	11	d__Bacteria; p__Proteobacteria; c__Alphaproteobacteria; o__Rhodospirillales; f__uncultured; g__uncultured; s__uncultured_Rhodospirillaceae
ASV_772	10	20	35	34	38	18	9	20	4	14	0	12	d__Bacteria; p__Armatimonadetes; c__uncultured; o__uncultured; f__uncultured; g__uncultured; s__unclassified_uncultured
ASV_773	13	12	27	21	0	0	32	29	39	22	16	12	d__Bacteria; p__Chloroflexi; c__AD3; o__AD3; f__AD3; g__AD3; s__uncultured_bacterium
ASV_774	48	0	0	0	0	0	34	0	22	30	37	32	d__Bacteria; p__Proteobacteria; c__Alphaproteobacteria; o__Elsterales; f__uncultured; g__uncultured; s__uncultured_bacterium
ASV_775	5	8	0	37	81	28	0	9	4	12	9	31	d__Bacteria; p__Cyanobacteria; c__Sericytochromatia; o__Sericytochromatia; f__Sericytochromatia; g__Sericytochromatia; s__unclassified_Sericytochromatia
ASV_776	62	45	25	20	11	8	0	0	16	9	0	6	d__Bacteria; p__Acidobacteria; c__Acidobacteriia; o__Acidobacteriales; f__Acidobacteriaceae_(Subgroup_1); g__uncultured; s__unclassified_uncultured
ASV_777	23	14	13	31	0	9	14	12	5	19	46	19	d__Bacteria; p__Elusimicrobia; c__Elusimicrobia; o__Lineage_IV; f__Lineage_IV; g__Lineage_IV; s__unclassified_Lineage_IV
ASV_778	45	8	22	13	15	10	11	0	23	15	7	18	d__Bacteria; p__Proteobacteria; c__Alphaproteobacteria; o__Elsterales; f__uncultured; g__uncultured; s__uncultured_bacterium
ASV_779	0	0	0	0	0	0	40	25	67	21	0	49	d__Bacteria; p__Chloroflexi; c__AD3; o__AD3; f__AD3; g__AD3; s__uncultured_bacterium
ASV_780	7	4	7	0	0	0	61	9	45	24	21	30	d__Bacteria; p__Proteobacteria; c__Alphaproteobacteria; o__Azospirillales; f__Inquilinaceae; g__Inquilinus; s__uncultured_eubacterium
ASV_781	34	21	14	22	3	14	2	26	6	19	14	26	d__Bacteria; p__Acidobacteria; c__Acidobacteriia; o__Acidobacteriales; f__uncultured; g__uncultured; s__unclassified_uncultured
ASV_782	0	10	0	56	24	27	0	0	0	21	34	51	d__Bacteria; p__Proteobacteria; c__Alphaproteobacteria; o__Rhizobiales; f__Xanthobacteraceae; g__Pseudolabrys; s__unclassified_Pseudolabrys
ASV_783	0	0	0	31	13	10	0	0	0	58	71	28	d__Bacteria; p__Proteobacteria; c__Gammaproteobacteria; o__Betaproteobacteriales; f__Nitrosomonadaceae; g__IS-44; s__metagenome
ASV_784	9	10	8	0	0	5	22	23	12	27	25	41	d__Bacteria; p__Acidobacteria; c__Subgroup_6; o__Unknown_Order; f__Unknown_Family; g__Vicinamibacter; s__uncultured_bacterium
ASV_785	49	26	35	95	19	0	0	0	0	0	0	0	d__Bacteria; p__Actinobacteria; c__Actinobacteria; o__Micrococcales; f__Micrococcaceae; g__Sinomonas; s__unclassified_Sinomonas
ASV_786	0	0	0	204	0	46	0	0	0	0	0	0	d__Bacteria; p__Proteobacteria; c__Gammaproteobacteria; o__Betaproteobacteriales; f__Burkholderiaceae; g__Burkholderia-Caballeronia-Paraburkholderia; s__unclassified_Burkholderia-Caballeronia-Paraburkholderia
ASV_787	4	3	8	22	28	14	4	1	6	26	38	52	d__Bacteria; p__Proteobacteria; c__Gammaproteobacteria; o__Gammaproteobacteria_Incertae_Sedis; f__Unknown_Family; g__Acidibacter; s__uncultured_Steroidobacter
ASV_788	24	0	13	0	0	0	8	23	20	37	38	36	d__Bacteria; p__Acidobacteria; c__Acidobacteriia; o__Acidobacteriales; f__uncultured; g__uncultured; s__uncultured_forest
ASV_789	4	0	8	25	9	0	23	33	30	28	16	18	d__Bacteria; p__Acidobacteria; c__Acidobacteriia; o__Acidobacteriales; f__uncultured; g__uncultured; s__unclassified_uncultured
ASV_790	0	7	178	0	0	0	0	0	0	0	31	6	d__Bacteria; p__Actinobacteria; c__Actinobacteria; o__Catenulisporales; f__Catenulisporaceae; g__Catenulispora; s__unclassified_Catenulispora
ASV_791	0	0	0	32	0	18	0	0	0	19	53	65	d__Bacteria; p__Proteobacteria; c__Alphaproteobacteria; o__Caulobacterales; f__Caulobacteraceae; g__uncultured; s__unclassified_uncultured
ASV_792	0	0	0	0	0	0	45	42	60	15	19	20	d__Bacteria; p__Proteobacteria; c__Deltaproteobacteria; o__Myxococcales; f__uncultured; g__uncultured; s__uncultured_bacterium
ASV_793	30	29	14	0	13	30	29	19	18	10	6	1	d__Bacteria; p__Chloroflexi; c__Chloroflexia; o__Thermomicrobiales; f__JG30-KF-CM45; g__JG30-KF-CM45; s__uncultured_Sphaerobacter
ASV_794	35	33	34	27	23	13	7	0	9	9	16	0	d__Bacteria; p__Proteobacteria; c__Alphaproteobacteria; o__Rhodospirillales; f__Magnetospirillaceae; g__uncultured; s__uncultured_bacterium
ASV_795	32	11	41	10	12	19	7	19	8	19	18	15	d__Bacteria; p__Proteobacteria; c__Alphaproteobacteria; o__Elsterales; f__uncultured; g__uncultured; s__uncultured_alpha
ASV_796	26	16	19	28	48	33	0	0	0	10	9	4	d__Bacteria; p__Proteobacteria; c__Deltaproteobacteria; o__Oligoflexales; f__0319-6G20; g__0319-6G20; s__uncultured_bacterium
ASV_797	15	0	0	0	0	0	39	6	25	27	32	38	d__Bacteria; p__Proteobacteria; c__Deltaproteobacteria; o__Myxococcales; f__uncultured; g__uncultured; s__uncultured_bacterium
ASV_798	0	5	67	0	0	0	21	27	10	0	14	58	d__Bacteria; p__Actinobacteria; c__Actinobacteria; o__Micromonosporales; f__Micromonosporaceae; g__Actinocatenispora; s__Actinocatenispora_sp.
ASV_799	0	0	0	0	0	0	31	33	77	11	16	29	d__Bacteria; p__Proteobacteria; c__Deltaproteobacteria; o__Myxococcales; f__Haliangiaceae; g__Haliangium; s__uncultured_bacterium
ASV_800	23	0	17	0	8	20	0	19	11	19	23	50	d__Bacteria; p__Actinobacteria; c__Acidimicrobiia; o__IMCC26256; f__IMCC26256; g__IMCC26256; s__unclassified_IMCC26256
ASV_801	0	0	0	7	48	0	27	17	28	37	18	26	d__Bacteria; p__Verrucomicrobia; c__Verrucomicrobiae; o__Pedosphaerales; f__Pedosphaeraceae; g__Pedosphaeraceae; s__unclassified_Pedosphaeraceae
ASV_802	0	0	0	196	9	40	0	0	0	0	0	0	d__Bacteria; p__Proteobacteria; c__Gammaproteobacteria; o__Betaproteobacteriales; f__Gallionellaceae; g__Candidatus_Nitrotoga; s__unclassified_Candidatus_Nitrotoga
ASV_803	16	36	0	14	0	16	14	32	28	14	10	12	d__Bacteria; p__Actinobacteria; c__Actinobacteria; o__Frankiales; f__Acidothermaceae; g__Acidothermus; s__uncultured_soil
ASV_804	0	0	0	16	36	15	0	0	0	38	42	44	d__Bacteria; p__Proteobacteria; c__Gammaproteobacteria; o__Gammaproteobacteria_Incertae_Sedis; f__Unknown_Family; g__Acidibacter; s__unclassified_Acidibacter
ASV_805	0	0	0	0	0	0	49	16	67	23	27	26	d__Bacteria; p__Chloroflexi; c__AD3; o__AD3; f__AD3; g__AD3; s__uncultured_bacterium
ASV_806	16	9	24	12	10	16	35	32	23	12	9	0	d__Bacteria; p__Actinobacteria; c__Actinobacteria; o__Frankiales; f__Acidothermaceae; g__Acidothermus; s__uncultured_Thermomonosporaceae
ASV_807	14	0	23	46	23	11	0	0	17	25	21	21	d__Bacteria; p__Acidobacteria; c__Acidobacteriia; o__Acidobacteriales; f__uncultured; g__uncultured; s__unclassified_uncultured
ASV_808	0	0	0	0	0	0	40	0	44	45	37	45	d__Bacteria; p__Proteobacteria; c__Alphaproteobacteria; o__Caulobacterales; f__Caulobacteraceae; g__uncultured; s__uncultured_Caulobacteraceae
ASV_809	32	31	25	7	0	22	19	17	19	13	13	17	d__Bacteria; p__Chloroflexi; c__Ktedonobacteria; o__Ktedonobacterales; f__Ktedonobacteraceae; g__HSB_OF53-F07; s__uncultured_bacterium
ASV_810	16	13	45	8	51	0	0	0	0	56	15	6	d__Bacteria; p__Proteobacteria; c__Deltaproteobacteria; o__Oligoflexales; f__0319-6G20; g__0319-6G20; s__unclassified_0319-6G20
ASV_811	44	0	7	0	0	0	34	0	38	49	0	21	d__Bacteria; p__Acidobacteria; c__Holophagae; o__Holophagales; f__Holophagaceae; g__Geothrix; s__uncultured_bacterium
ASV_812	0	17	49	0	54	23	25	0	0	26	0	0	d__Bacteria; p__Chloroflexi; c__Ktedonobacteria; o__Ktedonobacterales; f__JG30-KF-AS9; g__JG30-KF-AS9; s__uncultured_soil
ASV_813	0	15	27	26	30	19	17	25	16	15	11	22	d__Bacteria; p__Chloroflexi; c__Ktedonobacteria; o__Ktedonobacterales; f__JG30-KF-AS9; g__JG30-KF-AS9; s__uncultured_bacterium
ASV_814	0	8	35	44	0	4	3	0	110	8	0	0	d__Bacteria; p__Chloroflexi; c__Ktedonobacteria; o__Ktedonobacterales; f__Ktedonobacteraceae; g__uncultured; s__unclassified_uncultured
ASV_815	0	0	0	0	0	0	43	79	85	0	0	0	d__Bacteria; p__Bacteroidetes; c__Bacteroidia; o__Chitinophagales; f__Chitinophagaceae; g__uncultured; s__unclassified_uncultured
ASV_816	32	49	24	18	5	0	20	39	18	5	0	1	d__Bacteria; p__Patescibacteria; c__Saccharimonadia; o__Saccharimonadales; f__Saccharimonadaceae; g__unclassified_Saccharimonadaceae; s__unclassified_Saccharimonadaceae
ASV_817	4	18	21	21	0	10	17	12	29	28	7	31	d__Bacteria; p__Actinobacteria; c__Actinobacteria; o__Frankiales; f__Acidothermaceae; g__Acidothermus; s__uncultured_bacterium
ASV_818	0	0	5	27	45	14	0	30	13	23	17	32	d__Bacteria; p__Chloroflexi; c__Ktedonobacteria; o__Ktedonobacterales; f__Ktedonobacteraceae; g__BacC-u-018; s__uncultured_Ktedonobacter
ASV_819	13	21	8	25	5	0	0	3	6	32	40	32	d__Bacteria; p__Proteobacteria; c__Gammaproteobacteria; o__Gammaproteobacteria_Incertae_Sedis; f__Unknown_Family; g__Acidibacter; s__bacterium_Ellin5264
ASV_820	0	0	0	7	0	0	0	0	0	5	16	148	d__Bacteria; p__Patescibacteria; c__Saccharimonadia; o__Saccharimonadales; f__Saccharimonadales; g__Saccharimonadales; s__uncultured_bacterium
ASV_821	0	0	0	0	0	0	49	37	35	0	38	47	d__Bacteria; p__Chloroflexi; c__AD3; o__AD3; f__AD3; g__AD3; s__uncultured_bacterium
ASV_822	85	58	47	0	0	0	0	0	0	0	0	0	d__Bacteria; p__Proteobacteria; c__Alphaproteobacteria; o__Caulobacterales; f__Caulobacteraceae; g__Phenylobacterium; s__unclassified_Phenylobacterium
ASV_823	0	28	25	0	0	17	0	0	44	27	0	40	d__Bacteria; p__Actinobacteria; c__Actinobacteria; o__Catenulisporales; f__Catenulisporaceae; g__Catenulispora; s__unclassified_Catenulispora
ASV_824	0	0	12	0	39	0	16	22	28	28	14	33	d__Bacteria; p__GAL15; c__GAL15; o__GAL15; f__GAL15; g__GAL15; s__uncultured_Firmicutes
ASV_825	0	0	0	0	0	0	19	39	39	25	28	34	d__Bacteria; p__Proteobacteria; c__Alphaproteobacteria; o__uncultured; f__uncultured; g__uncultured; s__unclassified_uncultured
ASV_826	46	18	0	26	0	0	0	43	0	20	16	30	d__Bacteria; p__Actinobacteria; c__Acidimicrobiia; o__IMCC26256; f__IMCC26256; g__IMCC26256; s__bacterium_enrichment
ASV_827	23	13	26	30	9	19	19	11	0	17	23	11	d__Bacteria; p__Planctomycetes; c__Planctomycetacia; o__Isosphaerales; f__Isosphaeraceae; g__Singulisphaera; s__unclassified_Singulisphaera
ASV_828	0	183	0	0	0	0	0	0	0	0	0	0	d__Bacteria; p__Actinobacteria; c__Thermoleophilia; o__Solirubrobacterales; f__Solirubrobacteraceae; g__Conexibacter; s__uncultured_bacterium
ASV_829	14	0	0	0	17	0	16	25	17	53	16	29	d__Bacteria; p__Acidobacteria; c__Acidobacteriia; o__Acidobacteriales; f__uncultured; g__uncultured; s__unclassified_uncultured
ASV_830	0	0	0	0	0	0	0	37	29	43	82	0	d__Bacteria; p__Proteobacteria; c__Gammaproteobacteria; o__KF-JG30-C25; f__KF-JG30-C25; g__KF-JG30-C25; s__uncultured_gamma
ASV_831	27	21	11	10	0	4	7	7	38	18	8	22	d__Bacteria; p__Proteobacteria; c__Alphaproteobacteria; o__Rhizobiales; f__Xanthobacteraceae; g__unclassified_Xanthobacteraceae; s__unclassified_Xanthobacteraceae
ASV_832	8	2	1	5	0	13	25	24	21	22	31	42	d__Bacteria; p__Acidobacteria; c__Acidobacteriia; o__Acidobacteriales; f__uncultured; g__uncultured; s__unclassified_uncultured
ASV_833	0	19	0	15	19	14	20	11	9	26	36	24	d__Bacteria; p__Patescibacteria; c__Parcubacteria; o__Candidatus_Kaiserbacteria; f__Candidatus_Kaiserbacteria; g__Candidatus_Kaiserbacteria; s__uncultured_bacterium
ASV_834	0	0	0	25	21	36	0	0	0	32	49	37	d__Bacteria; p__Proteobacteria; c__Alphaproteobacteria; o__Acetobacterales; f__Acetobacteraceae; g__uncultured; s__metagenome
ASV_835	12	0	16	1	20	0	40	19	26	25	24	27	d__Bacteria; p__Actinobacteria; c__Actinobacteria; o__Frankiales; f__Acidothermaceae; g__Acidothermus; s__uncultured_Thermomonosporaceae
ASV_836	23	10	31	9	0	0	20	48	33	24	0	0	d__Bacteria; p__Proteobacteria; c__Alphaproteobacteria; o__Rhizobiales; f__Xanthobacteraceae; g__uncultured; s__unclassified_uncultured
ASV_837	27	0	0	21	0	0	27	22	30	26	20	21	d__Bacteria; p__WPS-2; c__WPS-2; o__WPS-2; f__WPS-2; g__WPS-2; s__uncultured_Firmicutes
ASV_838	0	24	43	0	0	93	0	0	25	0	0	0	d__Bacteria; p__Actinobacteria; c__Actinobacteria; o__Streptomycetales; f__Streptomycetaceae; g__Streptacidiphilus; s__unclassified_Streptacidiphilus
ASV_839	22	13	12	12	13	0	29	33	13	14	17	27	d__Bacteria; p__Chloroflexi; c__Ktedonobacteria; o__Ktedonobacterales; f__JG30-KF-AS9; g__JG30-KF-AS9; s__uncultured_bacterium
ASV_840	36	16	22	28	0	0	14	30	29	24	0	0	d__Bacteria; p__Chloroflexi; c__Ktedonobacteria; o__Ktedonobacterales; f__Ktedonobacteraceae; g__unclassified_Ktedonobacteraceae; s__unclassified_Ktedonobacteraceae
ASV_841	0	0	7	13	0	117	0	31	0	0	17	0	d__Bacteria; p__Proteobacteria; c__Deltaproteobacteria; o__Myxococcales; f__Archangiaceae; g__Anaeromyxobacter; s__uncultured_proteobacterium
ASV_842	0	0	0	87	36	14	0	0	0	22	24	35	d__Bacteria; p__Bacteroidetes; c__Bacteroidia; o__Sphingobacteriales; f__Sphingobacteriaceae; g__Mucilaginibacter; s__unclassified_Mucilaginibacter
ASV_843	39	19	7	18	27	4	13	22	0	15	15	10	d__Bacteria; p__Chloroflexi; c__Ktedonobacteria; o__Ktedonobacterales; f__Ktedonobacteraceae; g__unclassified_Ktedonobacteraceae; s__unclassified_Ktedonobacteraceae
ASV_844	81	28	16	0	0	22	16	31	0	0	0	0	d__Bacteria; p__Chloroflexi; c__Ktedonobacteria; o__Ktedonobacterales; f__JG30-KF-AS9; g__JG30-KF-AS9; s__uncultured_bacterium
ASV_845	27	9	13	26	11	32	14	0	17	26	4	25	d__Bacteria; p__Proteobacteria; c__Deltaproteobacteria; o__Myxococcales; f__Polyangiaceae; g__Pajaroellobacter; s__uncultured_Polyangiaceae
ASV_846	0	0	0	16	0	0	0	0	0	34	82	42	d__Bacteria; p__Bacteroidetes; c__Bacteroidia; o__Chitinophagales; f__Chitinophagaceae; g__uncultured; s__unclassified_uncultured
ASV_847	0	13	20	33	0	20	32	19	16	0	0	32	d__Bacteria; p__Chloroflexi; c__Ktedonobacteria; o__Ktedonobacterales; f__Ktedonobacteraceae; g__HSB_OF53-F07; s__uncultured_bacterium
ASV_848	0	0	0	45	0	12	0	0	0	18	61	55	d__Bacteria; p__Proteobacteria; c__Gammaproteobacteria; o__Gammaproteobacteria_Incertae_Sedis; f__Unknown_Family; g__Acidibacter; s__uncultured_bacterium
ASV_849	0	0	0	0	16	0	23	32	76	0	8	34	d__Bacteria; p__Chloroflexi; c__Ktedonobacteria; o__Ktedonobacterales; f__Ktedonobacteraceae; g__FCPS473; s__uncultured_Ktedobacteria
ASV_850	12	18	51	25	2	2	22	0	0	10	26	21	d__Bacteria; p__Proteobacteria; c__Gammaproteobacteria; o__Betaproteobacteriales; f__Burkholderiaceae; g__uncultured; s__unclassified_uncultured
ASV_851	10	45	19	23	7	6	20	0	14	1	51	0	d__Bacteria; p__Proteobacteria; c__Gammaproteobacteria; o__Betaproteobacteriales; f__Burkholderiaceae; g__Bordetella; s__unclassified_Bordetella
ASV_852	0	0	0	22	5	34	0	0	0	26	55	34	d__Bacteria; p__Acidobacteria; c__Acidobacteriia; o__Solibacterales; f__Solibacteraceae_(Subgroup_3); g__Bryobacter; s__unclassified_Bryobacter
ASV_853	0	181	0	0	0	0	0	0	0	0	0	0	d__Bacteria; p__Proteobacteria; c__Gammaproteobacteria; o__Gammaproteobacteria_Incertae_Sedis; f__Unknown_Family; g__Acidibacter; s__bacterium_Ellin5264
ASV_854	0	0	0	34	0	9	0	0	0	42	46	49	d__Bacteria; p__Proteobacteria; c__Alphaproteobacteria; o__Elsterales; f__uncultured; g__uncultured; s__uncultured_bacterium
ASV_855	0	0	0	0	87	15	0	0	0	0	0	75	d__Bacteria; p__Acidobacteria; c__Acidobacteriia; o__Acidobacteriales; f__uncultured; g__uncultured; s__unclassified_uncultured
ASV_856	40	23	18	26	35	12	0	3	9	9	9	4	d__Bacteria; p__Proteobacteria; c__Gammaproteobacteria; o__Betaproteobacteriales; f__Burkholderiaceae; g__Burkholderia-Caballeronia-Paraburkholderia; s__unclassified_Burkholderia-Caballeronia-Paraburkholderia
ASV_857	41	50	41	0	26	9	0	0	0	14	0	0	d__Bacteria; p__Proteobacteria; c__Alphaproteobacteria; o__Micropepsales; f__Micropepsaceae; g__uncultured; s__unclassified_uncultured
ASV_858	0	0	0	0	0	0	22	39	51	27	21	14	d__Bacteria; p__Proteobacteria; c__Alphaproteobacteria; o__Micropepsales; f__Micropepsaceae; g__uncultured; s__uncultured_bacterium
ASV_859	15	7	6	0	30	0	31	19	33	9	30	9	d__Bacteria; p__Chloroflexi; c__TK10; o__TK10; f__TK10; g__TK10; s__unclassified_TK10
ASV_860	12	28	0	34	33	8	7	16	18	18	0	19	d__Bacteria; p__Actinobacteria; c__Acidimicrobiia; o__IMCC26256; f__IMCC26256; g__IMCC26256; s__actinobacterium_BGR
ASV_861	0	0	0	22	0	8	0	0	0	42	73	29	d__Bacteria; p__Verrucomicrobia; c__Verrucomicrobiae; o__Pedosphaerales; f__Pedosphaeraceae; g__Pedosphaeraceae; s__uncultured_bacterium
ASV_862	0	0	0	12	0	0	48	18	31	26	19	31	d__Bacteria; p__Acidobacteria; c__Acidobacteriia; o__Subgroup_2; f__Subgroup_2; g__Subgroup_2; s__uncultured_Acidobacteria
ASV_863	0	0	0	87	0	117	0	0	0	0	0	0	d__Bacteria; p__Proteobacteria; c__Gammaproteobacteria; o__Betaproteobacteriales; f__Burkholderiaceae; g__Burkholderia-Caballeronia-Paraburkholderia; s__unclassified_Burkholderia-Caballeronia-Paraburkholderia
ASV_864	0	0	0	0	0	42	0	0	0	21	63	32	d__Bacteria; p__Chlamydiae; c__Chlamydiae; o__Chlamydiales; f__cvE6; g__cvE6; s__metagenome
ASV_865	0	0	0	0	0	0	24	0	36	126	0	0	d__Bacteria; p__Actinobacteria; c__Actinobacteria; o__Frankiales; f__Acidothermaceae; g__Acidothermus; s__uncultured_actinobacterium
ASV_866	51	55	32	0	0	0	6	14	17	1	0	7	d__Bacteria; p__Acidobacteria; c__Acidobacteriia; o__Acidobacteriales; f__Acidobacteriaceae_(Subgroup_1); g__uncultured; s__uncultured_forest
ASV_867	4	0	0	13	59	0	0	11	5	77	8	6	d__Bacteria; p__Bacteroidetes; c__Bacteroidia; o__Chitinophagales; f__Chitinophagaceae; g__uncultured; s__Chitinophagaceae_bacterium
ASV_868	31	31	12	26	9	18	12	19	14	0	6	6	d__Bacteria; p__Proteobacteria; c__Alphaproteobacteria; o__Caulobacterales; f__Caulobacteraceae; g__uncultured; s__uncultured_bacterium
ASV_869	4	6	4	43	6	10	2	0	4	47	28	21	d__Bacteria; p__Elusimicrobia; c__Elusimicrobia; o__Lineage_IV; f__Lineage_IV; g__Lineage_IV; s__uncultured_Termite
ASV_870	50	3	11	0	0	0	15	33	27	24	14	5	d__Bacteria; p__Patescibacteria; c__Saccharimonadia; o__Saccharimonadales; f__Saccharimonadaceae; g__Saccharimonadaceae; s__uncultured_bacterium
ASV_871	39	10	20	0	43	8	24	13	23	2	12	0	d__Bacteria; p__Chloroflexi; c__Ktedonobacteria; o__Ktedonobacterales; f__Ktedonobacteraceae; g__FCPS473; s__uncultured_bacterium
ASV_872	2	0	8	0	8	8	26	12	28	39	24	25	d__Bacteria; p__Actinobacteria; c__Actinobacteria; o__Frankiales; f__Acidothermaceae; g__Acidothermus; s__uncultured_bacterium
ASV_873	30	34	20	23	0	0	21	8	0	34	7	9	d__Bacteria; p__Proteobacteria; c__Alphaproteobacteria; o__Acetobacterales; f__Acetobacteraceae; g__Acidicaldus; s__uncultured_bacterium
ASV_874	30	29	18	0	0	0	25	24	23	5	9	7	d__Bacteria; p__Bacteroidetes; c__Bacteroidia; o__Chitinophagales; f__Chitinophagaceae; g__uncultured; s__unclassified_uncultured
ASV_875	62	16	0	0	0	0	17	26	0	14	17	16	d__Bacteria; p__Cyanobacteria; c__Sericytochromatia; o__Sericytochromatia; f__Sericytochromatia; g__Sericytochromatia; s__uncultured_bacterium
ASV_876	0	3	0	4	7	7	16	27	18	24	30	34	d__Bacteria; p__Acidobacteria; c__Acidobacteriia; o__Subgroup_2; f__Subgroup_2; g__Subgroup_2; s__uncultured_bacterium
ASV_877	0	0	0	0	0	0	0	0	20	34	86	34	d__Bacteria; p__Proteobacteria; c__Gammaproteobacteria; o__Salinisphaerales; f__Solimonadaceae; g__Nevskia; s__Nevskia_terrae
ASV_878	23	26	9	33	9	9	0	0	7	28	19	20	d__Bacteria; p__Proteobacteria; c__Deltaproteobacteria; o__Myxococcales; f__uncultured; g__uncultured; s__uncultured_bacterium
ASV_879	31	24	0	0	34	15	0	4	0	34	15	15	d__Bacteria; p__Acidobacteria; c__Acidobacteriia; o__Acidobacteriales; f__uncultured; g__uncultured; s__unclassified_uncultured
ASV_880	0	0	4	17	0	8	13	83	20	9	13	13	d__Bacteria; p__Chloroflexi; c__Ktedonobacteria; o__Ktedonobacterales; f__JG30-KF-AS9; g__JG30-KF-AS9; s__uncultured_bacterium
ASV_881	0	0	0	34	49	13	0	0	0	23	45	24	d__Bacteria; p__Proteobacteria; c__Gammaproteobacteria; o__Betaproteobacteriales; f__Burkholderiaceae; g__unclassified_Burkholderiaceae; s__unclassified_Burkholderiaceae
ASV_882	19	24	53	17	13	12	5	13	3	10	0	14	d__Bacteria; p__Actinobacteria; c__Actinobacteria; o__Frankiales; f__Acidothermaceae; g__Acidothermus; s__uncultured_soil
ASV_883	32	31	40	22	0	53	0	0	0	0	5	0	d__Bacteria; p__Proteobacteria; c__Gammaproteobacteria; o__Salinisphaerales; f__Solimonadaceae; g__Nevskia; s__unclassified_Nevskia
ASV_884	30	107	0	0	13	0	0	0	0	12	0	0	d__Bacteria; p__Actinobacteria; c__Actinobacteria; o__Streptomycetales; f__Streptomycetaceae; g__unclassified_Streptomycetaceae; s__unclassified_Streptomycetaceae
ASV_885	22	20	13	16	25	13	0	0	0	19	39	14	d__Bacteria; p__Proteobacteria; c__Alphaproteobacteria; o__Acetobacterales; f__Acetobacteraceae; g__uncultured; s__unclassified_uncultured
ASV_886	18	44	0	0	0	0	16	0	0	19	48	19	d__Bacteria; p__Acidobacteria; c__Acidobacteriia; o__Subgroup_2; f__Subgroup_2; g__Subgroup_2; s__uncultured_Acidobacteria
ASV_887	37	10	12	21	14	16	0	0	0	18	12	12	d__Bacteria; p__Acidobacteria; c__Acidobacteriia; o__Acidobacteriales; f__Acidobacteriaceae_(Subgroup_1); g__uncultured; s__unclassified_uncultured
ASV_888	24	27	0	22	27	0	17	23	0	10	20	22	d__Bacteria; p__Proteobacteria; c__Gammaproteobacteria; o__Betaproteobacteriales; f__Burkholderiaceae; g__Ramlibacter; s__unclassified_Ramlibacter
ASV_889	0	0	26	0	24	0	30	0	24	27	29	32	d__Bacteria; p__Bacteroidetes; c__Bacteroidia; o__Sphingobacteriales; f__Sphingobacteriaceae; g__Mucilaginibacter; s__unclassified_Mucilaginibacter
ASV_890	0	0	0	58	21	11	0	0	0	33	26	39	d__Bacteria; p__Proteobacteria; c__Gammaproteobacteria; o__WD260; f__WD260; g__WD260; s__uncultured_bacterium
ASV_891	0	0	0	0	182	14	0	0	0	0	0	0	d__Bacteria; p__WPS-2; c__WPS-2; o__WPS-2; f__WPS-2; g__WPS-2; s__uncultured_bacterium
ASV_892	6	25	41	14	0	1	0	0	0	17	57	12	d__Bacteria; p__Bacteroidetes; c__Bacteroidia; o__Chitinophagales; f__Chitinophagaceae; g__uncultured; s__unclassified_uncultured
ASV_893	18	10	0	13	22	22	33	13	15	11	16	9	d__Bacteria; p__Actinobacteria; c__Acidimicrobiia; o__IMCC26256; f__IMCC26256; g__IMCC26256; s__bacterium_enrichment
ASV_894	8	50	90	0	0	0	23	0	0	0	3	0	d__Bacteria; p__Bacteroidetes; c__Bacteroidia; o__Chitinophagales; f__Chitinophagaceae; g__uncultured; s__metagenome
ASV_895	0	0	0	0	18	0	26	26	37	23	26	21	d__Bacteria; p__Chloroflexi; c__Ktedonobacteria; o__Ktedonobacterales; f__Ktedonobacteraceae; g__HSB_OF53-F07; s__uncultured_bacterium
ASV_896	0	0	0	0	0	0	18	17	26	54	27	25	d__Bacteria; p__Armatimonadetes; c__uncultured; o__uncultured; f__uncultured; g__uncultured; s__uncultured_bacterium
ASV_897	0	0	0	35	14	11	0	0	0	27	62	29	d__Bacteria; p__Proteobacteria; c__Alphaproteobacteria; o__unclassified_Alphaproteobacteria; f__unclassified_Alphaproteobacteria; g__unclassified_Alphaproteobacteria; s__unclassified_Alphaproteobacteria
ASV_898	35	25	0	0	18	14	21	0	0	0	36	21	d__Bacteria; p__Acidobacteria; c__Acidobacteriia; o__Acidobacteriales; f__uncultured; g__uncultured; s__unclassified_uncultured
ASV_899	21	0	20	0	0	0	41	22	54	0	17	0	d__Bacteria; p__Actinobacteria; c__Actinobacteria; o__Frankiales; f__Acidothermaceae; g__Acidothermus; s__uncultured_bacterium
ASV_900	25	0	15	13	17	12	35	13	0	15	12	28	d__Bacteria; p__Acidobacteria; c__Acidobacteriia; o__Subgroup_2; f__Subgroup_2; g__Subgroup_2; s__uncultured_forest
ASV_902	18	7	8	32	19	0	26	0	0	17	20	33	d__Bacteria; p__Bacteroidetes; c__Bacteroidia; o__Sphingobacteriales; f__Sphingobacteriaceae; g__Mucilaginibacter; s__Mucilaginibacter_sp.
ASV_903	22	31	29	23	25	7	7	0	0	14	0	18	d__Bacteria; p__Proteobacteria; c__Alphaproteobacteria; o__Elsterales; f__uncultured; g__uncultured; s__uncultured_bacterium
ASV_904	0	74	10	43	13	3	0	6	0	0	29	2	d__Bacteria; p__Proteobacteria; c__Gammaproteobacteria; o__Gammaproteobacteria_Incertae_Sedis; f__Unknown_Family; g__Acidibacter; s__uncultured_bacterium
ASV_905	0	33	25	0	22	14	14	18	28	8	0	0	d__Bacteria; p__Proteobacteria; c__Alphaproteobacteria; o__Sphingomonadales; f__Sphingomonadaceae; g__Novosphingobium; s__uncultured_alpha
ASV_906	0	0	0	0	0	0	38	27	49	0	34	29	d__Bacteria; p__Acidobacteria; c__Acidobacteriia; o__Subgroup_2; f__Subgroup_2; g__Subgroup_2; s__unclassified_Subgroup_2
ASV_907	9	49	12	0	5	2	17	38	14	12	0	13	d__Bacteria; p__Actinobacteria; c__Actinobacteria; o__Frankiales; f__Acidothermaceae; g__Acidothermus; s__uncultured_soil
ASV_908	7	11	10	18	18	18	2	0	8	16	25	37	d__Bacteria; p__Actinobacteria; c__Thermoleophilia; o__Gaiellales; f__uncultured; g__uncultured; s__unclassified_uncultured
ASV_909	0	0	0	17	19	10	0	0	0	34	44	32	d__Bacteria; p__Armatimonadetes; c__uncultured; o__uncultured; f__uncultured; g__uncultured; s__unclassified_uncultured
ASV_910	0	0	0	15	0	6	0	0	0	14	40	82	d__Bacteria; p__Proteobacteria; c__Alphaproteobacteria; o__Elsterales; f__uncultured; g__uncultured; s__uncultured_bacterium
ASV_911	16	0	14	13	0	10	27	0	0	29	41	24	d__Bacteria; p__Proteobacteria; c__Alphaproteobacteria; o__Rhizobiales; f__Rhizobiales_Incertae_Sedis; g__Bauldia; s__unclassified_Bauldia
ASV_912	29	0	0	28	15	32	0	0	0	33	0	31	d__Bacteria; p__Acidobacteria; c__Acidobacteriia; o__Solibacterales; f__Solibacteraceae_(Subgroup_3); g__Candidatus_Solibacter; s__unclassified_Candidatus_Solibacter
ASV_913	0	8	0	0	0	0	0	0	8	0	0	151	d__Bacteria; p__Proteobacteria; c__Alphaproteobacteria; o__Rhizobiales; f__Beijerinckiaceae; g__unclassified_Beijerinckiaceae; s__unclassified_Beijerinckiaceae
ASV_914	32	0	0	48	52	20	0	0	0	0	32	0	d__Bacteria; p__Proteobacteria; c__Deltaproteobacteria; o__Myxococcales; f__Haliangiaceae; g__Haliangium; s__unclassified_Haliangium
ASV_915	0	19	0	85	17	0	14	31	0	15	9	0	d__Bacteria; p__Actinobacteria; c__Actinobacteria; o__Frankiales; f__Acidothermaceae; g__Acidothermus; s__unclassified_Acidothermus
ASV_916	6	0	27	18	6	17	6	3	7	29	13	36	d__Bacteria; p__Elusimicrobia; c__Elusimicrobia; o__Lineage_IV; f__Lineage_IV; g__Lineage_IV; s__uncultured_bacterium
ASV_917	0	0	18	0	57	0	0	29	0	27	0	37	d__Bacteria; p__Actinobacteria; c__Thermoleophilia; o__Solirubrobacterales; f__Solirubrobacteraceae; g__Conexibacter; s__uncultured_Conexibacteraceae
ASV_918	5	8	22	21	15	10	21	23	11	14	15	12	d__Bacteria; p__Chloroflexi; c__Ktedonobacteria; o__Ktedonobacterales; f__Ktedonobacteraceae; g__HSB_OF53-F07; s__uncultured_Ktedonobacter
ASV_919	0	105	0	0	16	4	18	0	12	8	0	0	d__Bacteria; p__Acidobacteria; c__Acidobacteriia; o__Solibacterales; f__Solibacteraceae_(Subgroup_3); g__Bryobacter; s__unclassified_Bryobacter
ASV_920	0	0	0	0	0	12	13	0	23	53	46	12	d__Bacteria; p__Acidobacteria; c__Acidobacteriia; o__Acidobacteriales; f__uncultured; g__uncultured; s__uncultured_forest
ASV_921	7	12	12	26	21	16	16	13	1	8	29	8	d__Bacteria; p__Proteobacteria; c__Alphaproteobacteria; o__Caulobacterales; f__Caulobacteraceae; g__Caulobacter; s__unclassified_Caulobacter
ASV_922	22	14	9	51	54	22	0	0	0	0	0	6	d__Bacteria; p__Proteobacteria; c__Gammaproteobacteria; o__Betaproteobacteriales; f__Burkholderiaceae; g__Ramlibacter; s__Ramlibacter_sp.
ASV_923	34	45	94	0	0	0	0	0	0	0	0	0	d__Bacteria; p__Proteobacteria; c__Alphaproteobacteria; o__Micropepsales; f__Micropepsaceae; g__uncultured; s__uncultured_soil
ASV_924	0	35	13	32	0	0	11	19	43	19	0	7	d__Bacteria; p__Actinobacteria; c__Actinobacteria; o__Pseudonocardiales; f__Pseudonocardiaceae; g__unclassified_Pseudonocardiaceae; s__unclassified_Pseudonocardiaceae
ASV_925	0	18	0	0	0	0	0	0	0	58	48	38	d__Bacteria; p__Cyanobacteria; c__Sericytochromatia; o__Sericytochromatia; f__Sericytochromatia; g__Sericytochromatia; s__uncultured_bacterium
ASV_926	21	26	22	8	3	0	27	11	32	5	6	10	d__Bacteria; p__Chloroflexi; c__Ktedonobacteria; o__C0119; f__C0119; g__C0119; s__uncultured_Chloroflexi
ASV_927	0	0	5	11	0	5	44	31	24	20	6	29	d__Bacteria; p__Acidobacteria; c__Acidobacteriia; o__Subgroup_2; f__Subgroup_2; g__Subgroup_2; s__uncultured_Acidobacteria
ASV_928	0	0	0	0	22	5	13	20	9	37	29	17	d__Bacteria; p__Proteobacteria; c__Gammaproteobacteria; o__Betaproteobacteriales; f__Chitinimonadaceae; g__Chitinimonas; s__uncultured_bacterium
ASV_929	57	0	0	0	0	0	70	0	0	0	0	44	d__Bacteria; p__Chloroflexi; c__Ktedonobacteria; o__Ktedonobacterales; f__Ktedonobacteraceae; g__HSB_OF53-F07; s__uncultured_bacterium
ASV_930	0	0	50	0	8	10	34	26	21	27	0	0	d__Bacteria; p__Chloroflexi; c__Ktedonobacteria; o__Ktedonobacterales; f__JG30-KF-AS9; g__JG30-KF-AS9; s__uncultured_bacterium
ASV_931	0	0	0	8	0	15	0	0	0	27	44	48	d__Bacteria; p__Verrucomicrobia; c__Verrucomicrobiae; o__Pedosphaerales; f__Pedosphaeraceae; g__Pedosphaeraceae; s__bacterium_enrichment
ASV_932	34	0	25	0	5	0	23	22	24	21	14	0	d__Bacteria; p__Actinobacteria; c__Actinobacteria; o__Frankiales; f__Acidothermaceae; g__Acidothermus; s__unclassified_Acidothermus
ASV_933	55	28	0	0	0	26	0	0	0	24	20	0	d__Bacteria; p__Proteobacteria; c__Alphaproteobacteria; o__Rhizobiales; f__Xanthobacteraceae; g__uncultured; s__unclassified_uncultured
ASV_934	13	9	0	19	0	0	23	0	16	35	17	26	d__Bacteria; p__Acidobacteria; c__Acidobacteriia; o__Subgroup_2; f__Subgroup_2; g__Subgroup_2; s__uncultured_bacterium
ASV_935	0	12	13	0	18	26	7	0	10	0	39	38	d__Bacteria; p__Proteobacteria; c__Alphaproteobacteria; o__uncultured; f__uncultured; g__uncultured; s__uncultured_bacterium
ASV_936	0	29	0	47	0	28	0	0	5	0	54	0	d__Bacteria; p__Actinobacteria; c__Thermoleophilia; o__Solirubrobacterales; f__Solirubrobacteraceae; g__Conexibacter; s__uncultured_Conexibacteraceae
ASV_937	24	33	9	28	9	26	7	19	0	6	0	5	d__Bacteria; p__Patescibacteria; c__Saccharimonadia; o__Saccharimonadales; f__Saccharimonadaceae; g__Saccharimonadaceae; s__uncultured_bacterium
ASV_938	14	17	33	29	9	0	15	20	11	0	6	20	d__Bacteria; p__Actinobacteria; c__Actinobacteria; o__Corynebacteriales; f__Mycobacteriaceae; g__Mycobacterium; s__unclassified_Mycobacterium
ASV_939	0	5	0	0	0	0	34	35	75	0	0	22	d__Bacteria; p__Proteobacteria; c__Gammaproteobacteria; o__KF-JG30-C25; f__KF-JG30-C25; g__KF-JG30-C25; s__uncultured_soil
ASV_940	24	19	29	3	4	0	14	25	21	18	0	10	d__Bacteria; p__Chloroflexi; c__Ktedonobacteria; o__Ktedonobacterales; f__Ktedonobacteraceae; g__FCPS473; s__uncultured_bacterium
ASV_941	28	13	93	5	26	4	0	0	0	12	0	0	d__Bacteria; p__Bacteroidetes; c__Bacteroidia; o__Chitinophagales; f__Chitinophagaceae; g__uncultured; s__metagenome
ASV_942	7	0	16	0	0	0	22	20	24	38	10	20	d__Bacteria; p__Verrucomicrobia; c__Verrucomicrobiae; o__Chthoniobacterales; f__Chthoniobacteraceae; g__Candidatus_Udaeobacter; s__uncultured_Spartobacteria
ASV_943	12	0	5	16	0	0	25	10	27	12	27	30	d__Bacteria; p__WPS-2; c__WPS-2; o__WPS-2; f__WPS-2; g__WPS-2; s__uncultured_bacterium
ASV_944	0	5	12	23	36	8	25	23	37	0	8	0	d__Bacteria; p__Proteobacteria; c__Gammaproteobacteria; o__Betaproteobacteriales; f__Burkholderiaceae; g__Burkholderia-Caballeronia-Paraburkholderia; s__unclassified_Burkholderia-Caballeronia-Paraburkholderia
ASV_945	0	0	14	32	1	13	0	0	0	0	95	0	d__Bacteria; p__Actinobacteria; c__Actinobacteria; o__Frankiales; f__Acidothermaceae; g__Acidothermus; s__unclassified_Acidothermus
ASV_946	0	0	0	23	0	116	0	0	0	0	0	0	d__Bacteria; p__Chlamydiae; c__Chlamydiae; o__Chlamydiales; f__cvE6; g__cvE6; s__uncultured_bacterium
ASV_947	0	0	0	0	0	0	0	0	0	17	110	33	d__Bacteria; p__Proteobacteria; c__Alphaproteobacteria; o__Rhizobiales; f__Hyphomicrobiaceae; g__Hyphomicrobium; s__unclassified_Hyphomicrobium
ASV_948	7	4	0	19	9	8	10	5	0	13	12	70	d__Bacteria; p__Proteobacteria; c__Alphaproteobacteria; o__Rhizobiales; f__KF-JG30-B3; g__KF-JG30-B3; s__uncultured_bacterium
ASV_949	0	29	38	15	29	0	0	11	0	29	0	6	d__Bacteria; p__Chloroflexi; c__Ktedonobacteria; o__Ktedonobacterales; f__Ktedonobacteraceae; g__unclassified_Ktedonobacteraceae; s__unclassified_Ktedonobacteraceae
ASV_950	0	0	49	0	29	0	44	41	0	14	0	0	d__Bacteria; p__Chloroflexi; c__Ktedonobacteria; o__Ktedonobacterales; f__Ktedonobacteraceae; g__HSB_OF53-F07; s__unclassified_HSB_OF53-F07
ASV_951	4	3	11	24	11	28	13	16	19	11	15	17	d__Bacteria; p__Proteobacteria; c__Gammaproteobacteria; o__Gammaproteobacteria_Incertae_Sedis; f__Unknown_Family; g__Acidibacter; s__unclassified_Acidibacter
ASV_952	0	22	15	0	17	17	13	0	28	14	18	14	d__Bacteria; p__Chloroflexi; c__Ktedonobacteria; o__Ktedonobacterales; f__Ktedonobacteraceae; g__uncultured; s__uncultured_bacterium
ASV_953	0	17	0	24	37	0	0	13	65	17	0	0	d__Bacteria; p__Acidobacteria; c__Acidobacteriia; o__Acidobacteriales; f__Acidobacteriaceae_(Subgroup_1); g__uncultured; s__unclassified_uncultured
ASV_954	0	0	0	0	0	0	0	0	0	0	78	68	d__Bacteria; p__Proteobacteria; c__Alphaproteobacteria; o__Micropepsales; f__Micropepsaceae; g__uncultured; s__unclassified_uncultured
ASV_955	0	3	0	1	0	0	25	0	0	98	26	0	d__Bacteria; p__Acidobacteria; c__Acidobacteriia; o__Acidobacteriales; f__uncultured; g__uncultured; s__uncultured_Holophaga
ASV_956	0	0	0	100	26	56	0	0	0	0	0	0	d__Bacteria; p__Proteobacteria; c__Alphaproteobacteria; o__Sphingomonadales; f__Sphingomonadaceae; g__Sphingomonas; s__Sphingomonas_polyaromaticivorans
ASV_957	0	0	0	0	0	0	0	160	0	0	0	0	d__Bacteria; p__Actinobacteria; c__Actinobacteria; o__Corynebacteriales; f__Mycobacteriaceae; g__Mycobacterium; s__unclassified_Mycobacterium
ASV_958	11	52	82	0	11	0	0	0	0	0	0	7	d__Bacteria; p__Bacteroidetes; c__Bacteroidia; o__Chitinophagales; f__Chitinophagaceae; g__uncultured; s__uncultured_Sphingobacteriales
ASV_959	10	17	14	0	0	0	34	25	30	6	19	6	d__Bacteria; p__Actinobacteria; c__Actinobacteria; o__Pseudonocardiales; f__Pseudonocardiaceae; g__Pseudonocardia; s__unclassified_Pseudonocardia
ASV_960	27	38	16	10	8	0	15	16	0	17	0	15	d__Bacteria; p__Armatimonadetes; c__Armatimonadia; o__Armatimonadales; f__Armatimonadales; g__Armatimonadales; s__uncultured_Chloroflexi
ASV_961	8	8	0	14	17	7	17	22	12	12	14	22	d__Bacteria; p__Bacteroidetes; c__Bacteroidia; o__Chitinophagales; f__Chitinophagaceae; g__Flavisolibacter; s__unclassified_Flavisolibacter
ASV_962	17	19	16	26	16	10	9	18	11	7	5	12	d__Bacteria; p__Actinobacteria; c__Thermoleophilia; o__Gaiellales; f__uncultured; g__uncultured; s__unclassified_uncultured
ASV_963	65	51	54	0	0	0	0	0	0	0	0	0	d__Bacteria; p__Proteobacteria; c__Gammaproteobacteria; o__Betaproteobacteriales; f__Burkholderiaceae; g__Ramlibacter; s__uncultured_bacterium
ASV_964	0	33	56	41	0	0	0	0	0	20	18	0	d__Bacteria; p__Acidobacteria; c__Acidobacteriia; o__Acidobacteriales; f__Acidobacteriaceae_(Subgroup_1); g__Occallatibacter; s__unclassified_Occallatibacter
ASV_965	10	0	17	0	0	0	22	43	13	9	11	29	d__Bacteria; p__Chloroflexi; c__Ktedonobacteria; o__Ktedonobacterales; f__JG30-KF-AS9; g__JG30-KF-AS9; s__uncultured_bacterium
ASV_966	12	9	33	10	5	3	29	12	23	12	13	2	d__Bacteria; p__Acidobacteria; c__Acidobacteriia; o__Acidobacteriales; f__Acidobacteriaceae_(Subgroup_1); g__unclassified_Acidobacteriaceae_(Subgroup_1); s__unclassified_Acidobacteriaceae_(Subgroup_1)
ASV_967	15	9	19	0	33	0	11	12	17	29	0	21	d__Bacteria; p__Chloroflexi; c__TK10; o__TK10; f__TK10; g__TK10; s__unclassified_TK10
ASV_968	20	39	0	6	4	14	23	15	23	4	0	0	d__Bacteria; p__unclassified_Bacteria; c__unclassified_Bacteria; o__unclassified_Bacteria; f__unclassified_Bacteria; g__unclassified_Bacteria; s__unclassified_Bacteria
ASV_969	0	28	30	39	0	0	18	31	0	28	0	0	d__Bacteria; p__Chloroflexi; c__Ktedonobacteria; o__Ktedonobacterales; f__Ktedonobacteraceae; g__G12-WMSP1; s__uncultured_bacterium
ASV_970	0	9	30	17	21	0	10	0	16	17	16	21	d__Bacteria; p__Actinobacteria; c__Thermoleophilia; o__Solirubrobacterales; f__Solirubrobacteraceae; g__Conexibacter; s__unclassified_Conexibacter
ASV_971	0	0	0	58	28	10	0	0	0	46	17	16	d__Bacteria; p__Proteobacteria; c__Gammaproteobacteria; o__Betaproteobacteriales; f__Methylophilaceae; g__unclassified_Methylophilaceae; s__unclassified_Methylophilaceae
ASV_972	0	0	0	0	0	0	0	0	0	0	0	130	d__Bacteria; p__Acidobacteria; c__Acidobacteriia; o__Acidobacteriales; f__uncultured; g__uncultured; s__unclassified_uncultured
ASV_973	28	46	33	0	0	0	0	0	24	0	0	16	d__Bacteria; p__Actinobacteria; c__Thermoleophilia; o__Solirubrobacterales; f__Solirubrobacteraceae; g__Conexibacter; s__uncultured_bacterium
ASV_974	0	0	0	15	5	7	0	0	0	38	71	23	d__Bacteria; p__Proteobacteria; c__Gammaproteobacteria; o__Diplorickettsiales; f__Diplorickettsiaceae; g__uncultured; s__uncultured_bacterium
ASV_975	48	26	80	0	0	6	0	0	0	0	0	0	d__Bacteria; p__Bacteroidetes; c__Bacteroidia; o__Sphingobacteriales; f__env.OPS_17; g__env.OPS_17; s__uncultured_bacterium
ASV_976	14	25	0	12	0	7	30	21	23	17	0	0	d__Bacteria; p__Chloroflexi; c__Ktedonobacteria; o__Ktedonobacterales; f__Ktedonobacteraceae; g__FCPS473; s__uncultured_bacterium
ASV_977	24	0	60	0	0	0	0	21	17	0	34	0	d__Bacteria; p__Actinobacteria; c__Actinobacteria; o__Streptomycetales; f__Streptomycetaceae; g__Kitasatospora; s__unclassified_Kitasatospora
ASV_978	0	0	0	46	19	13	0	0	0	24	45	5	d__Bacteria; p__Cyanobacteria; c__Melainabacteria; o__Obscuribacterales; f__Obscuribacterales; g__Obscuribacterales; s__uncultured_bacterium
ASV_979	0	0	0	71	49	41	0	0	0	6	0	4	d__Bacteria; p__Proteobacteria; c__Gammaproteobacteria; o__Betaproteobacteriales; f__Burkholderiaceae; g__Burkholderia-Caballeronia-Paraburkholderia; s__unclassified_Burkholderia-Caballeronia-Paraburkholderia
ASV_980	0	0	0	0	18	13	17	12	35	30	0	32	d__Bacteria; p__Acidobacteria; c__Acidobacteriia; o__Subgroup_2; f__Subgroup_2; g__Subgroup_2; s__bacterium_Ellin7509
ASV_981	15	8	13	9	10	9	8	14	32	11	13	13	d__Bacteria; p__Proteobacteria; c__Alphaproteobacteria; o__Elsterales; f__uncultured; g__uncultured; s__uncultured_bacterium
ASV_982	30	16	124	0	0	0	0	0	0	0	0	0	d__Bacteria; p__Proteobacteria; c__Deltaproteobacteria; o__Myxococcales; f__Haliangiaceae; g__Haliangium; s__uncultured_Kofleriaceae
ASV_983	5	7	5	14	25	28	13	20	4	15	4	19	d__Bacteria; p__Proteobacteria; c__Gammaproteobacteria; o__Betaproteobacteriales; f__Burkholderiaceae; g__Burkholderia-Caballeronia-Paraburkholderia; s__unclassified_Burkholderia-Caballeronia-Paraburkholderia
ASV_984	0	0	0	27	17	37	0	0	0	29	35	12	d__Bacteria; p__Proteobacteria; c__Alphaproteobacteria; o__Acetobacterales; f__Acetobacteraceae; g__uncultured; s__unclassified_uncultured
ASV_985	0	0	0	27	0	3	82	20	12	7	0	12	d__Bacteria; p__Proteobacteria; c__Alphaproteobacteria; o__Rickettsiales; f__SM2D12; g__SM2D12; s__unclassified_SM2D12
ASV_986	0	0	0	50	23	17	0	0	0	15	14	45	d__Bacteria; p__Acidobacteria; c__Acidobacteriia; o__Solibacterales; f__Solibacteraceae_(Subgroup_3); g__Candidatus_Solibacter; s__unclassified_Candidatus_Solibacter
ASV_987	19	12	22	18	14	6	16	12	15	10	0	20	d__Bacteria; p__Chloroflexi; c__Ktedonobacteria; o__Ktedonobacterales; f__JG30-KF-AS9; g__JG30-KF-AS9; s__uncultured_bacterium
ASV_988	30	1	38	8	5	11	6	0	16	1	16	23	d__Bacteria; p__Actinobacteria; c__Acidimicrobiia; o__IMCC26256; f__IMCC26256; g__IMCC26256; s__actinobacterium_BGR
ASV_989	11	29	23	0	0	0	22	21	0	18	6	16	d__Bacteria; p__Proteobacteria; c__Alphaproteobacteria; o__Rhizobiales; f__Xanthobacteraceae; g__uncultured; s__unclassified_uncultured
ASV_990	0	14	22	1	28	0	21	24	1	22	20	7	d__Bacteria; p__Chloroflexi; c__AD3; o__AD3; f__AD3; g__AD3; s__uncultured_bacterium
ASV_991	0	0	4	38	0	0	3	0	0	25	54	25	d__Bacteria; p__Actinobacteria; c__Thermoleophilia; o__Gaiellales; f__uncultured; g__uncultured; s__bacterium_Ellin6517
ASV_992	0	0	0	0	0	0	24	26	25	25	25	23	d__Bacteria; p__Acidobacteria; c__Acidobacteriia; o__Acidobacteriales; f__uncultured; g__uncultured; s__uncultured_bacterium
ASV_993	15	13	11	36	5	0	11	13	24	11	7	21	d__Bacteria; p__Proteobacteria; c__Alphaproteobacteria; o__Rhizobiales; f__Methyloligellaceae; g__unclassified_Methyloligellaceae; s__unclassified_Methyloligellaceae
ASV_994	5	7	13	9	0	5	6	0	0	35	33	27	d__Bacteria; p__Acidobacteria; c__Acidobacteriia; o__Acidobacteriales; f__uncultured; g__uncultured; s__unclassified_uncultured
ASV_995	8	60	7	20	8	14	24	0	0	0	0	12	d__Bacteria; p__Chloroflexi; c__Ktedonobacteria; o__Ktedonobacterales; f__Ktedonobacteraceae; g__uncultured; s__uncultured_Ktedobacteria
ASV_996	0	0	0	23	124	13	0	0	0	4	0	10	d__Bacteria; p__Proteobacteria; c__Deltaproteobacteria; o__Oligoflexales; f__0319-6G20; g__0319-6G20; s__unclassified_0319-6G20
ASV_997	14	6	10	0	7	9	6	13	0	31	34	12	d__Bacteria; p__Acidobacteria; c__Acidobacteriia; o__Acidobacteriales; f__uncultured; g__uncultured; s__unclassified_uncultured
ASV_998	0	0	26	18	0	9	23	0	0	37	6	26	d__Bacteria; p__Acidobacteria; c__Acidobacteriia; o__Acidobacteriales; f__uncultured; g__uncultured; s__unclassified_uncultured
ASV_999	25	4	11	12	7	20	0	0	8	22	26	6	d__Bacteria; p__Proteobacteria; c__Deltaproteobacteria; o__Oligoflexales; f__Oligoflexaceae; g__uncultured; s__uncultured_soil
ASV_1000	30	22	8	0	0	24	28	16	7	0	11	0	d__Bacteria; p__Actinobacteria; c__Actinobacteria; o__Corynebacteriales; f__Mycobacteriaceae; g__Mycobacterium; s__unclassified_Mycobacterium
ASV_1001	0	31	15	31	25	25	0	0	0	28	0	12	d__Bacteria; p__Actinobacteria; c__Thermoleophilia; o__Solirubrobacterales; f__Solirubrobacteraceae; g__Conexibacter; s__uncultured_bacterium
ASV_1002	20	19	16	21	12	10	12	11	12	12	6	9	d__Bacteria; p__Chloroflexi; c__Ktedonobacteria; o__Ktedonobacterales; f__JG30-KF-AS9; g__JG30-KF-AS9; s__uncultured_bacterium
ASV_1003	23	8	12	57	32	9	0	0	16	0	0	7	d__Bacteria; p__Acidobacteria; c__Acidobacteriia; o__Acidobacteriales; f__Acidobacteriaceae_(Subgroup_1); g__Terracidiphilus; s__unclassified_Terracidiphilus
ASV_1004	13	22	28	25	0	0	0	18	15	19	0	9	d__Bacteria; p__Chloroflexi; c__Ktedonobacteria; o__Ktedonobacterales; f__Ktedonobacteraceae; g__FCPS473; s__uncultured_bacterium
ASV_1005	32	8	0	11	0	12	0	7	9	17	19	26	d__Bacteria; p__Acidobacteria; c__Acidobacteriia; o__Subgroup_2; f__Subgroup_2; g__Subgroup_2; s__uncultured_forest
ASV_1006	0	9	0	27	24	0	23	0	28	30	0	25	d__Bacteria; p__Acidobacteria; c__Acidobacteriia; o__Subgroup_2; f__Subgroup_2; g__Subgroup_2; s__unclassified_Subgroup_2
ASV_1007	17	17	16	21	40	18	0	16	0	14	0	0	d__Bacteria; p__Actinobacteria; c__Actinobacteria; o__Micromonosporales; f__Micromonosporaceae; g__unclassified_Micromonosporaceae; s__unclassified_Micromonosporaceae
ASV_1008	3	2	2	28	3	4	38	18	9	36	6	1	d__Bacteria; p__Actinobacteria; c__Actinobacteria; o__Frankiales; f__Acidothermaceae; g__Acidothermus; s__uncultured_soil
ASV_1009	0	0	0	0	0	0	37	0	0	42	23	35	d__Bacteria; p__Proteobacteria; c__Gammaproteobacteria; o__Salinisphaerales; f__Solimonadaceae; g__Nevskia; s__Nevskia_terrae
ASV_1010	42	0	0	0	0	0	0	18	15	16	19	30	d__Bacteria; p__Chloroflexi; c__AD3; o__AD3; f__AD3; g__AD3; s__uncultured_bacterium
ASV_1011	14	22	13	23	0	0	11	12	0	18	21	18	d__Bacteria; p__Acidobacteria; c__Acidobacteriia; o__Acidobacteriales; f__unclassified_Acidobacteriales; g__unclassified_Acidobacteriales; s__unclassified_Acidobacteriales
ASV_1012	0	0	20	0	43	0	0	34	19	17	25	0	d__Bacteria; p__Actinobacteria; c__Actinobacteria; o__Frankiales; f__Acidothermaceae; g__Acidothermus; s__unclassified_Acidothermus
ASV_1013	0	0	25	24	0	0	0	0	0	0	39	53	d__Bacteria; p__Acidobacteria; c__Acidobacteriia; o__Solibacterales; f__Solibacteraceae_(Subgroup_3); g__Candidatus_Solibacter; s__metagenome
ASV_1014	0	0	0	41	15	32	0	0	0	0	29	39	d__Bacteria; p__Bacteroidetes; c__Bacteroidia; o__Chitinophagales; f__Chitinophagaceae; g__uncultured; s__unclassified_uncultured
ASV_1015	0	0	0	0	0	0	35	23	28	35	29	11	d__Bacteria; p__Acidobacteria; c__Acidobacteriia; o__Subgroup_2; f__Subgroup_2; g__Subgroup_2; s__unclassified_Subgroup_2
ASV_1016	37	21	15	18	12	12	0	12	7	6	0	3	d__Bacteria; p__Chloroflexi; c__TK10; o__TK10; f__TK10; g__TK10; s__bacterium_Ellin6519
ASV_1017	0	144	0	0	0	0	0	0	0	0	0	0	d__Bacteria; p__Acidobacteria; c__Acidobacteriia; o__Solibacterales; f__Solibacteraceae_(Subgroup_3); g__Candidatus_Solibacter; s__unclassified_Candidatus_Solibacter
ASV_1018	0	23	0	0	0	11	0	39	42	28	6	0	d__Bacteria; p__Acidobacteria; c__Acidobacteriia; o__Acidobacteriales; f__unclassified_Acidobacteriales; g__unclassified_Acidobacteriales; s__unclassified_Acidobacteriales
ASV_1019	0	0	0	149	0	0	11	0	0	26	0	0	d__Bacteria; p__Proteobacteria; c__Gammaproteobacteria; o__Gammaproteobacteria_Incertae_Sedis; f__Unknown_Family; g__Acidibacter; s__unclassified_Acidibacter
ASV_1020	16	0	8	6	0	0	36	17	26	24	0	14	d__Bacteria; p__Planctomycetes; c__Planctomycetacia; o__Gemmatales; f__Gemmataceae; g__uncultured; s__uncultured_planctomycete
ASV_1021	36	0	24	38	0	19	0	0	16	0	0	27	d__Bacteria; p__Acidobacteria; c__Acidobacteriia; o__Subgroup_2; f__Subgroup_2; g__Subgroup_2; s__unclassified_Subgroup_2
ASV_1022	11	14	34	0	0	0	17	10	28	20	0	12	d__Bacteria; p__Proteobacteria; c__Deltaproteobacteria; o__Myxococcales; f__Haliangiaceae; g__Haliangium; s__uncultured_Nannocystineae
ASV_1023	29	17	14	23	0	0	22	21	16	0	14	0	d__Bacteria; p__Actinobacteria; c__Thermoleophilia; o__Solirubrobacterales; f__Solirubrobacteraceae; g__Conexibacter; s__uncultured_bacterium
ASV_1024	7	63	0	43	32	0	0	0	0	0	0	0	d__Bacteria; p__Actinobacteria; c__Actinobacteria; o__Pseudonocardiales; f__Pseudonocardiaceae; g__Crossiella; s__uncultured_bacterium
ASV_1025	0	8	0	21	0	12	0	0	0	14	60	29	d__Bacteria; p__Proteobacteria; c__Alphaproteobacteria; o__Elsterales; f__uncultured; g__uncultured; s__unclassified_uncultured
ASV_1026	0	0	0	22	0	0	0	0	43	25	0	44	d__Bacteria; p__Acidobacteria; c__Acidobacteriia; o__Subgroup_2; f__Subgroup_2; g__Subgroup_2; s__uncultured_Acidobacteria
ASV_1027	53	85	0	0	0	0	0	0	0	0	0	0	d__Bacteria; p__Proteobacteria; c__Gammaproteobacteria; o__Gammaproteobacteria_Incertae_Sedis; f__Unknown_Family; g__Acidibacter; s__uncultured_gamma
ASV_1028	4	3	0	0	9	0	22	0	6	40	27	26	d__Bacteria; p__Proteobacteria; c__Deltaproteobacteria; o__Myxococcales; f__Archangiaceae; g__Anaeromyxobacter; s__uncultured_proteobacterium
ASV_1029	0	0	0	0	60	0	0	0	0	42	26	24	d__Bacteria; p__Proteobacteria; c__Gammaproteobacteria; o__Gammaproteobacteria_Incertae_Sedis; f__Unknown_Family; g__Acidibacter; s__unclassified_Acidibacter
ASV_1030	46	31	32	0	3	7	0	17	0	1	0	1	d__Bacteria; p__Bacteroidetes; c__Bacteroidia; o__Chitinophagales; f__Chitinophagaceae; g__uncultured; s__unclassified_uncultured
ASV_1031	18	41	16	11	14	6	0	8	0	17	12	6	d__Bacteria; p__Chloroflexi; c__Ktedonobacteria; o__Ktedonobacterales; f__JG30-KF-AS9; g__JG30-KF-AS9; s__uncultured_bacterium
ASV_1032	44	75	4	0	0	0	7	5	4	0	0	0	d__Bacteria; p__Proteobacteria; c__Gammaproteobacteria; o__Betaproteobacteriales; f__Burkholderiaceae; g__Limnobacter; s__Limnobacter_litoralis
ASV_1033	0	4	10	0	0	8	22	26	23	11	11	23	d__Bacteria; p__Chloroflexi; c__Ktedonobacteria; o__Ktedonobacterales; f__Ktedonobacteraceae; g__HSB_OF53-F07; s__uncultured_soil
ASV_1034	21	0	0	24	0	0	32	0	0	26	17	30	d__Bacteria; p__Chloroflexi; c__Ktedonobacteria; o__Ktedonobacterales; f__Ktedonobacteraceae; g__HSB_OF53-F07; s__uncultured_bacterium
ASV_1035	0	0	0	12	0	0	0	0	0	14	22	73	d__Bacteria; p__Acidobacteria; c__Acidobacteriia; o__Solibacterales; f__Solibacteraceae_(Subgroup_3); g__Candidatus_Solibacter; s__unclassified_Candidatus_Solibacter
ASV_1036	0	0	0	20	0	9	0	0	0	35	25	44	d__Bacteria; p__Acidobacteria; c__Acidobacteriia; o__Acidobacteriales; f__Acidobacteriaceae_(Subgroup_1); g__Occallatibacter; s__unclassified_Occallatibacter
ASV_1037	28	21	0	47	39	0	0	0	0	0	9	17	d__Bacteria; p__Chloroflexi; c__Ktedonobacteria; o__Ktedonobacterales; f__JG30-KF-AS9; g__JG30-KF-AS9; s__uncultured_soil
ASV_1038	13	0	0	0	0	0	0	38	95	0	0	0	d__Bacteria; p__Proteobacteria; c__Gammaproteobacteria; o__Xanthomonadales; f__Rhodanobacteraceae; g__unclassified_Rhodanobacteraceae; s__unclassified_Rhodanobacteraceae
ASV_1039	9	15	36	0	13	17	0	19	0	20	0	0	d__Bacteria; p__Proteobacteria; c__Deltaproteobacteria; o__Myxococcales; f__Polyangiaceae; g__Pajaroellobacter; s__uncultured_Myxococcales
ASV_1040	12	0	16	0	48	0	0	0	0	26	30	22	d__Bacteria; p__Actinobacteria; c__Actinobacteria; o__Frankiales; f__Acidothermaceae; g__Acidothermus; s__unclassified_Acidothermus
ASV_1041	8	15	20	23	16	9	4	3	0	16	19	13	d__Bacteria; p__Proteobacteria; c__Gammaproteobacteria; o__Betaproteobacteriales; f__Burkholderiaceae; g__unclassified_Burkholderiaceae; s__unclassified_Burkholderiaceae
ASV_1042	0	0	0	0	0	74	25	0	27	0	0	0	d__Bacteria; p__Actinobacteria; c__Actinobacteria; o__Frankiales; f__Acidothermaceae; g__Acidothermus; s__unclassified_Acidothermus
ASV_1043	37	19	30	5	10	0	11	8	15	5	2	2	d__Bacteria; p__Dependentiae; c__Babeliae; o__Babeliales; f__UBA12411; g__UBA12411; s__metagenome
ASV_1044	22	14	0	22	0	17	0	0	14	24	23	12	d__Bacteria; p__Chloroflexi; c__TK10; o__TK10; f__TK10; g__TK10; s__unclassified_TK10
ASV_1045	0	0	0	0	0	0	0	138	0	0	0	0	d__Bacteria; p__Patescibacteria; c__Saccharimonadia; o__Saccharimonadales; f__Saccharimonadales; g__Saccharimonadales; s__unclassified_Saccharimonadales
ASV_1046	5	31	44	6	0	4	47	4	1	3	0	0	d__Bacteria; p__Proteobacteria; c__Gammaproteobacteria; o__Xanthomonadales; f__Rhodanobacteraceae; g__Dyella; s__unclassified_Dyella
ASV_1047	10	5	3	13	27	3	8	0	14	13	23	18	d__Bacteria; p__Actinobacteria; c__Thermoleophilia; o__Gaiellales; f__uncultured; g__uncultured; s__uncultured_Conexibacter
ASV_1048	0	1	25	6	4	11	25	4	12	6	17	30	d__Bacteria; p__Acidobacteria; c__Acidobacteriia; o__Acidobacteriales; f__unclassified_Acidobacteriales; g__unclassified_Acidobacteriales; s__unclassified_Acidobacteriales
ASV_1049	0	0	0	33	0	0	0	0	0	21	42	43	d__Bacteria; p__Gemmatimonadetes; c__Gemmatimonadetes; o__Gemmatimonadales; f__Gemmatimonadaceae; g__uncultured; s__uncultured_Gemmatimonas
ASV_1050	0	0	0	0	0	7	0	0	0	21	53	35	d__Bacteria; p__Proteobacteria; c__Alphaproteobacteria; o__Rhizobiales; f__Rhizobiales_Incertae_Sedis; g__Bauldia; s__uncultured_bacterium
ASV_1051	61	36	0	0	29	0	0	0	0	22	0	0	d__Bacteria; p__Actinobacteria; c__Actinobacteria; o__Micrococcales; f__Intrasporangiaceae; g__unclassified_Intrasporangiaceae; s__unclassified_Intrasporangiaceae
ASV_1052	0	0	0	0	0	9	25	21	33	0	35	19	d__Bacteria; p__Chloroflexi; c__Ktedonobacteria; o__Ktedonobacterales; f__Ktedonobacteraceae; g__BacC-u-018; s__uncultured_Ktedonobacter
ASV_1053	0	6	0	25	12	16	0	28	0	16	29	16	d__Bacteria; p__Proteobacteria; c__Gammaproteobacteria; o__Gammaproteobacteria_Incertae_Sedis; f__Unknown_Family; g__Acidibacter; s__unclassified_Acidibacter
ASV_1054	0	0	117	0	0	0	0	0	0	35	0	0	d__Bacteria; p__Acidobacteria; c__Acidobacteriia; o__Solibacterales; f__Solibacteraceae_(Subgroup_3); g__Bryobacter; s__unclassified_Bryobacter
ASV_1055	11	0	10	0	11	0	5	0	9	18	33	34	d__Bacteria; p__Proteobacteria; c__Alphaproteobacteria; o__Sphingomonadales; f__Sphingomonadaceae; g__Novosphingobium; s__metagenome
ASV_1056	19	36	0	26	0	32	0	0	0	24	0	0	d__Bacteria; p__Acidobacteria; c__Acidobacteriia; o__Acidobacteriales; f__uncultured; g__uncultured; s__unclassified_uncultured
ASV_1057	0	0	0	0	0	0	28	40	26	0	9	34	d__Bacteria; p__Acidobacteria; c__Acidobacteriia; o__Subgroup_2; f__Subgroup_2; g__Subgroup_2; s__unclassified_Subgroup_2
ASV_1058	18	11	0	0	32	27	13	8	8	9	10	4	d__Bacteria; p__Proteobacteria; c__Deltaproteobacteria; o__Oligoflexales; f__Oligoflexaceae; g__uncultured; s__unclassified_uncultured
ASV_1059	26	0	0	0	0	0	36	28	21	0	11	12	d__Bacteria; p__Chloroflexi; c__Ktedonobacteria; o__Ktedonobacterales; f__Ktedonobacteraceae; g__G12-WMSP1; s__uncultured_bacterium
ASV_1060	39	15	0	0	69	4	0	0	0	0	0	7	d__Bacteria; p__Proteobacteria; c__Deltaproteobacteria; o__Myxococcales; f__Haliangiaceae; g__Haliangium; s__unclassified_Haliangium
ASV_1061	11	12	0	42	26	16	0	0	0	12	0	12	d__Bacteria; p__Proteobacteria; c__Gammaproteobacteria; o__Betaproteobacteriales; f__Burkholderiaceae; g__Burkholderia-Caballeronia-Paraburkholderia; s__unclassified_Burkholderia-Caballeronia-Paraburkholderia
ASV_1062	0	2	0	0	0	0	25	20	24	23	7	33	d__Bacteria; p__Gemmatimonadetes; c__Gemmatimonadetes; o__Gemmatimonadales; f__Gemmatimonadaceae; g__uncultured; s__uncultured_actinobacterium
ASV_1063	0	0	0	0	0	0	30	25	21	16	25	16	d__Bacteria; p__Acidobacteria; c__Acidobacteriia; o__Subgroup_2; f__Subgroup_2; g__Subgroup_2; s__unclassified_Subgroup_2
ASV_1064	0	0	44	87	0	28	0	0	0	0	0	0	d__Bacteria; p__Chloroflexi; c__Ktedonobacteria; o__Ktedonobacterales; f__Ktedonobacteraceae; g__Ktedonobacter; s__Ktedonobacterales_bacterium
ASV_1065	0	0	0	0	0	2	0	0	0	50	26	44	d__Bacteria; p__Actinobacteria; c__Actinobacteria; o__Frankiales; f__Acidothermaceae; g__Acidothermus; s__bacterium_Ellin334
ASV_1066	0	0	0	0	0	0	30	15	0	31	34	27	d__Bacteria; p__Proteobacteria; c__Alphaproteobacteria; o__Elsterales; f__uncultured; g__uncultured; s__unclassified_uncultured
ASV_1067	11	0	0	20	24	34	10	14	0	11	6	9	d__Bacteria; p__Actinobacteria; c__Actinobacteria; o__Micrococcales; f__Microbacteriaceae; g__Leifsonia; s__unclassified_Leifsonia
ASV_1068	21	14	21	10	0	0	0	24	17	18	0	14	d__Bacteria; p__Actinobacteria; c__Acidimicrobiia; o__IMCC26256; f__IMCC26256; g__IMCC26256; s__actinobacterium_BGR
ASV_1069	9	17	0	22	0	5	26	52	0	0	0	0	d__Bacteria; p__Chloroflexi; c__Ktedonobacteria; o__Ktedonobacterales; f__Ktedonobacteraceae; g__HSB_OF53-F07; s__uncultured_bacterium
ASV_1070	12	6	27	0	0	6	15	19	19	11	0	13	d__Bacteria; p__Actinobacteria; c__Actinobacteria; o__Frankiales; f__Acidothermaceae; g__Acidothermus; s__unclassified_Acidothermus
ASV_1071	15	14	0	14	0	0	18	19	23	0	0	29	d__Bacteria; p__Actinobacteria; c__Actinobacteria; o__Frankiales; f__Acidothermaceae; g__Acidothermus; s__unclassified_Acidothermus
ASV_1072	33	17	8	26	9	8	7	0	5	10	6	13	d__Bacteria; p__Proteobacteria; c__Alphaproteobacteria; o__Elsterales; f__uncultured; g__uncultured; s__unclassified_uncultured
ASV_1073	0	5	1	5	124	4	0	0	0	6	3	3	d__Bacteria; p__Proteobacteria; c__Gammaproteobacteria; o__Gammaproteobacteria_Incertae_Sedis; f__Unknown_Family; g__Acidibacter; s__uncultured_bacterium
ASV_1074	0	0	0	0	0	0	0	18	9	0	0	90	d__Bacteria; p__Acidobacteria; c__Acidobacteriia; o__Acidobacteriales; f__Acidobacteriaceae_(Subgroup_1); g__uncultured; s__Acidobacterium_sp.
ASV_1075	17	10	14	13	16	9	10	0	6	15	7	15	d__Bacteria; p__Actinobacteria; c__Acidimicrobiia; o__Acidimicrobiales; f__Acidimicrobiaceae; g__uncultured; s__uncultured_bacterium
ASV_1076	22	15	21	0	34	0	21	0	0	18	7	8	d__Bacteria; p__Chloroflexi; c__Ktedonobacteria; o__Ktedonobacterales; f__Ktedonobacteraceae; g__FCPS473; s__uncultured_bacterium
ASV_1077	11	14	0	0	26	18	9	19	13	9	9	0	d__Bacteria; p__Chloroflexi; c__Ktedonobacteria; o__Ktedonobacterales; f__Ktedonobacteraceae; g__BacC-u-018; s__uncultured_Ktedonobacter
ASV_1078	10	12	15	29	11	0	33	21	0	16	0	0	d__Bacteria; p__Chloroflexi; c__Ktedonobacteria; o__Ktedonobacterales; f__JG30-KF-AS9; g__JG30-KF-AS9; s__uncultured_bacterium
ASV_1079	0	0	0	0	0	54	0	66	0	0	0	0	d__Bacteria; p__Proteobacteria; c__Gammaproteobacteria; o__Betaproteobacteriales; f__Burkholderiaceae; g__Burkholderia-Caballeronia-Paraburkholderia; s__unclassified_Burkholderia-Caballeronia-Paraburkholderia
ASV_1080	0	0	0	0	0	0	0	0	0	0	0	125	d__Bacteria; p__Proteobacteria; c__Gammaproteobacteria; o__Gammaproteobacteria_Incertae_Sedis; f__Unknown_Family; g__Acidibacter; s__uncultured_bacterium
ASV_1081	28	10	7	30	9	11	0	13	12	0	9	10	d__Bacteria; p__Chloroflexi; c__Ktedonobacteria; o__Ktedonobacterales; f__Ktedonobacteraceae; g__JG30a-KF-32; s__uncultured_bacterium
ASV_1082	14	28	13	0	14	4	6	7	5	17	12	10	d__Bacteria; p__Actinobacteria; c__Actinobacteria; o__Frankiales; f__Acidothermaceae; g__Acidothermus; s__unclassified_Acidothermus
ASV_1083	0	122	0	0	0	0	0	0	0	0	0	0	d__Bacteria; p__Proteobacteria; c__Alphaproteobacteria; o__Micropepsales; f__Micropepsaceae; g__uncultured; s__unclassified_uncultured
ASV_1084	0	0	0	0	0	0	0	0	0	36	39	38	d__Bacteria; p__Proteobacteria; c__Alphaproteobacteria; o__Rhizobiales; f__Devosiaceae; g__Devosia; s__unclassified_Devosia
ASV_1086	0	13	25	22	17	0	15	0	11	0	0	24	d__Bacteria; p__Proteobacteria; c__Alphaproteobacteria; o__Rhizobiales; f__Xanthobacteraceae; g__uncultured; s__unclassified_uncultured
ASV_1087	0	123	0	0	0	0	0	0	0	0	0	0	d__Bacteria; p__Proteobacteria; c__Gammaproteobacteria; o__Gammaproteobacteria_Incertae_Sedis; f__Unknown_Family; g__Acidibacter; s__bacterium_Ellin5264
ASV_1088	0	0	0	26	65	46	0	0	0	0	0	1	d__Bacteria; p__Proteobacteria; c__Gammaproteobacteria; o__Betaproteobacteriales; f__Burkholderiaceae; g__Burkholderia-Caballeronia-Paraburkholderia; s__unclassified_Burkholderia-Caballeronia-Paraburkholderia
ASV_1089	0	0	0	0	25	0	28	5	36	0	0	33	d__Bacteria; p__Actinobacteria; c__Actinobacteria; o__Frankiales; f__Acidothermaceae; g__Acidothermus; s__uncultured_bacterium
ASV_1090	0	0	0	0	7	0	0	44	0	17	39	28	d__Bacteria; p__Acidobacteria; c__Acidobacteriia; o__Solibacterales; f__Solibacteraceae_(Subgroup_3); g__Candidatus_Solibacter; s__unclassified_Candidatus_Solibacter
ASV_1091	6	8	0	0	11	97	0	0	0	0	0	0	d__Bacteria; p__Proteobacteria; c__Gammaproteobacteria; o__Betaproteobacteriales; f__Burkholderiaceae; g__Cupriavidus; s__unclassified_Cupriavidus
ASV_1092	19	49	0	24	0	11	0	5	8	0	0	13	d__Bacteria; p__Actinobacteria; c__Thermoleophilia; o__Solirubrobacterales; f__Solirubrobacteraceae; g__Conexibacter; s__uncultured_bacterium
ASV_1093	55	0	0	0	0	0	24	0	26	0	0	28	d__Bacteria; p__Acidobacteria; c__Acidobacteriia; o__Subgroup_2; f__Subgroup_2; g__Subgroup_2; s__uncultured_forest
ASV_1094	16	0	14	0	0	0	30	21	12	23	16	11	d__Bacteria; p__Chloroflexi; c__AD3; o__AD3; f__AD3; g__AD3; s__uncultured_Chloroflexi
ASV_1095	0	0	0	0	0	120	0	0	0	3	0	0	d__Bacteria; p__Chloroflexi; c__Ktedonobacteria; o__Ktedonobacterales; f__Ktedonobacteraceae; g__unclassified_Ktedonobacteraceae; s__unclassified_Ktedonobacteraceae
ASV_1096	0	0	0	0	0	0	37	40	31	0	0	29	d__Bacteria; p__Chloroflexi; c__AD3; o__AD3; f__AD3; g__AD3; s__uncultured_bacterium
ASV_1097	0	0	0	0	0	0	48	42	29	18	0	0	d__Bacteria; p__Proteobacteria; c__Alphaproteobacteria; o__Azospirillales; f__Inquilinaceae; g__Inquilinus; s__uncultured_alpha
ASV_1098	19	31	28	0	0	0	35	22	0	0	0	0	d__Bacteria; p__Planctomycetes; c__Planctomycetacia; o__Isosphaerales; f__Isosphaeraceae; g__Singulisphaera; s__unclassified_Singulisphaera
ASV_1099	0	24	0	0	0	25	29	33	0	0	0	8	d__Bacteria; p__Actinobacteria; c__Actinobacteria; o__Frankiales; f__Acidothermaceae; g__Acidothermus; s__uncultured_actinobacterium
ASV_1100	0	28	0	36	22	0	0	0	0	0	23	19	d__Bacteria; p__Proteobacteria; c__Deltaproteobacteria; o__Myxococcales; f__Polyangiaceae; g__Pajaroellobacter; s__uncultured_Myxococcales
ASV_1101	0	0	0	0	0	0	14	35	14	33	28	13	d__Bacteria; p__Proteobacteria; c__Gammaproteobacteria; o__Enterobacteriales; f__Enterobacteriaceae; g__unclassified_Enterobacteriaceae; s__unclassified_Enterobacteriaceae
ASV_1102	9	10	26	0	0	0	39	28	25	0	0	0	d__Bacteria; p__Bacteroidetes; c__Bacteroidia; o__Chitinophagales; f__Chitinophagaceae; g__uncultured; s__unclassified_uncultured
ASV_1103	6	6	8	7	0	0	20	17	24	7	13	15	d__Bacteria; p__Chloroflexi; c__AD3; o__AD3; f__AD3; g__AD3; s__uncultured_bacterium
ASV_1104	0	0	0	0	0	0	22	23	12	8	37	14	d__Bacteria; p__Acidobacteria; c__Acidobacteriia; o__Acidobacteriales; f__Acidobacteriaceae_(Subgroup_1); g__Terracidiphilus; s__unclassified_Terracidiphilus
ASV_1105	0	0	0	0	0	0	0	0	0	0	0	109	d__Bacteria; p__Proteobacteria; c__Alphaproteobacteria; o__Rhizobiales; f__Rhodomicrobiaceae; g__Rhodomicrobium; s__unclassified_Rhodomicrobium
ASV_1106	25	19	0	43	29	26	0	0	0	0	0	0	d__Bacteria; p__Chloroflexi; c__Ktedonobacteria; o__Ktedonobacterales; f__Ktedonobacteraceae; g__Ktedonobacter; s__unclassified_Ktedonobacter
ASV_1107	0	0	0	14	53	45	0	0	0	5	0	0	d__Bacteria; p__Proteobacteria; c__Alphaproteobacteria; o__Rhizobiales; f__Beijerinckiaceae; g__Bosea; s__unclassified_Bosea
ASV_1108	0	0	0	0	0	0	0	0	0	16	43	63	d__Bacteria; p__Acidobacteria; c__Acidobacteriia; o__Solibacterales; f__Solibacteraceae_(Subgroup_3); g__Candidatus_Solibacter; s__unclassified_Candidatus_Solibacter
ASV_1109	12	11	16	15	0	0	18	9	20	16	9	7	d__Bacteria; p__WPS-2; c__WPS-2; o__WPS-2; f__WPS-2; g__WPS-2; s__uncultured_bacterium
ASV_1110	39	51	46	0	0	0	0	0	0	0	0	0	d__Bacteria; p__Proteobacteria; c__Deltaproteobacteria; o__Myxococcales; f__Polyangiaceae; g__Pajaroellobacter; s__unclassified_Pajaroellobacter
ASV_1111	16	22	8	9	0	0	13	9	18	19	11	0	d__Bacteria; p__Actinobacteria; c__Acidimicrobiia; o__uncultured; f__uncultured; g__uncultured; s__unclassified_uncultured
ASV_1112	0	0	29	0	15	19	0	0	30	39	0	0	d__Bacteria; p__Actinobacteria; c__Acidimicrobiia; o__IMCC26256; f__IMCC26256; g__IMCC26256; s__bacterium_enrichment
ASV_1113	0	0	10	0	0	0	16	14	16	30	12	22	d__Bacteria; p__Acidobacteria; c__Acidobacteriia; o__Acidobacteriales; f__uncultured; g__uncultured; s__unclassified_uncultured
ASV_1114	0	0	0	13	2	11	0	0	0	38	20	31	d__Bacteria; p__Proteobacteria; c__Alphaproteobacteria; o__unclassified_Alphaproteobacteria; f__unclassified_Alphaproteobacteria; g__unclassified_Alphaproteobacteria; s__unclassified_Alphaproteobacteria
ASV_1115	0	0	0	23	23	18	0	0	0	34	22	16	d__Bacteria; p__Cyanobacteria; c__Melainabacteria; o__Obscuribacterales; f__Obscuribacterales; g__Obscuribacterales; s__uncultured_bacterium
ASV_1116	0	0	0	0	0	0	0	134	0	0	0	0	d__Bacteria; p__Actinobacteria; c__Actinobacteria; o__Pseudonocardiales; f__Pseudonocardiaceae; g__Lechevalieria; s__unclassified_Lechevalieria
ASV_1117	0	0	0	0	0	0	0	0	0	3	47	60	d__Bacteria; p__Proteobacteria; c__Gammaproteobacteria; o__Betaproteobacteriales; f__Burkholderiaceae; g__Mycoavidus; s__unclassified_Mycoavidus
ASV_1118	26	17	16	28	0	18	9	4	2	0	16	5	d__Bacteria; p__Armatimonadetes; c__Chthonomonadetes; o__Chthonomonadales; f__Chthonomonadaceae; g__Chthonomonas; s__uncultured_bacterium
ASV_1119	13	30	32	0	0	0	16	34	0	0	0	0	d__Bacteria; p__Proteobacteria; c__Gammaproteobacteria; o__Gammaproteobacteria_Incertae_Sedis; f__Unknown_Family; g__Acidibacter; s__uncultured_gamma
ASV_1120	14	12	25	0	20	0	23	19	5	9	3	6	d__Bacteria; p__Proteobacteria; c__Deltaproteobacteria; o__Oligoflexales; f__0319-6G20; g__0319-6G20; s__unclassified_0319-6G20
ASV_1121	0	0	0	34	0	18	0	0	0	0	22	57	d__Bacteria; p__Proteobacteria; c__Alphaproteobacteria; o__Acetobacterales; f__Acetobacteraceae; g__Acidisoma; s__uncultured_bacterium
ASV_1122	0	0	0	14	0	0	11	8	11	42	22	9	d__Bacteria; p__Proteobacteria; c__Gammaproteobacteria; o__Xanthomonadales; f__Rhodanobacteraceae; g__Rhodanobacter; s__uncultured_Xanthomonadaceae
ASV_1123	0	0	0	0	0	0	0	0	0	0	0	108	d__Bacteria; p__Chloroflexi; c__Ktedonobacteria; o__Ktedonobacterales; f__Ktedonobacteraceae; g__uncultured; s__uncultured_bacterium
ASV_1124	0	0	30	44	17	12	0	18	0	0	0	26	d__Bacteria; p__Chloroflexi; c__TK10; o__TK10; f__TK10; g__TK10; s__bacterium_Ellin6519
ASV_1125	0	0	0	0	0	57	0	0	0	29	0	20	d__Bacteria; p__Proteobacteria; c__Alphaproteobacteria; o__Rhizobiales; f__Xanthobacteraceae; g__Afipia; s__unclassified_Afipia
ASV_1126	0	0	0	0	0	0	27	18	11	19	20	23	d__Bacteria; p__Chloroflexi; c__AD3; o__AD3; f__AD3; g__AD3; s__unclassified_AD3
ASV_1127	28	7	0	0	0	0	14	0	19	27	9	23	d__Bacteria; p__Actinobacteria; c__Thermoleophilia; o__Gaiellales; f__unclassified_Gaiellales; g__unclassified_Gaiellales; s__unclassified_Gaiellales
ASV_1128	18	21	0	0	8	0	18	23	0	0	6	23	d__Bacteria; p__Actinobacteria; c__Actinobacteria; o__Micromonosporales; f__Micromonosporaceae; g__Micromonospora; s__uncultured_bacterium
ASV_1129	97	20	0	0	0	0	0	0	0	0	0	0	d__Bacteria; p__Acidobacteria; c__Acidobacteriia; o__Acidobacteriales; f__uncultured; g__uncultured; s__unclassified_uncultured
ASV_1130	0	0	0	0	0	0	0	0	0	0	120	0	d__Bacteria; p__Proteobacteria; c__Deltaproteobacteria; o__Myxococcales; f__Haliangiaceae; g__Haliangium; s__uncultured_Myxococcales
ASV_1131	14	18	11	11	0	35	12	0	5	9	0	6	d__Bacteria; p__Chloroflexi; c__Ktedonobacteria; o__Ktedonobacterales; f__Ktedonobacteraceae; g__Ktedonobacter; s__uncultured_Ktedobacteria
ASV_1132	7	7	16	15	0	13	7	0	3	24	15	8	d__Bacteria; p__Proteobacteria; c__Deltaproteobacteria; o__Myxococcales; f__Polyangiaceae; g__Pajaroellobacter; s__uncultured_Polyangiaceae
ASV_1133	0	14	0	0	0	59	8	0	17	22	0	0	d__Bacteria; p__Chloroflexi; c__AD3; o__AD3; f__AD3; g__AD3; s__uncultured_organism
ASV_1134	0	0	0	27	0	23	0	18	0	22	0	27	d__Bacteria; p__Acidobacteria; c__Acidobacteriia; o__Acidobacteriales; f__Acidobacteriaceae_(Subgroup_1); g__Occallatibacter; s__unclassified_Occallatibacter
ASV_1135	20	11	22	0	0	0	9	13	0	22	19	0	d__Bacteria; p__Actinobacteria; c__Actinobacteria; o__Frankiales; f__Acidothermaceae; g__Acidothermus; s__uncultured_actinobacterium
ASV_1136	11	0	0	0	0	0	19	14	25	24	26	7	d__Bacteria; p__Acidobacteria; c__Acidobacteriia; o__Acidobacteriales; f__Acidobacteriaceae_(Subgroup_1); g__uncultured; s__Acidobacteria_bacterium
ASV_1137	0	0	0	36	24	0	0	0	0	0	73	0	d__Bacteria; p__Chloroflexi; c__Ktedonobacteria; o__Ktedonobacterales; f__Ktedonobacteraceae; g__HSB_OF53-F07; s__uncultured_bacterium
ASV_1138	0	0	0	0	0	31	34	0	0	26	23	11	d__Bacteria; p__Verrucomicrobia; c__Verrucomicrobiae; o__Pedosphaerales; f__Pedosphaeraceae; g__ADurb.Bin063-1; s__uncultured_bacterium
ASV_1139	0	0	0	0	0	0	52	35	45	0	0	0	d__Bacteria; p__Proteobacteria; c__Alphaproteobacteria; o__Rhizobiales; f__Beijerinckiaceae; g__Methylocella; s__uncultured_bacterium
ASV_1140	0	8	7	45	25	8	0	0	0	19	11	11	d__Bacteria; p__Proteobacteria; c__Alphaproteobacteria; o__Elsterales; f__uncultured; g__uncultured; s__uncultured_bacterium
ASV_1141	0	0	14	8	12	0	8	31	12	11	15	8	d__Bacteria; p__Chloroflexi; c__Ktedonobacteria; o__Ktedonobacterales; f__Ktedonobacteraceae; g__1921-2; s__uncultured_Ktedonobacterales
ASV_1142	0	0	0	21	18	9	0	0	0	12	29	33	d__Bacteria; p__Gemmatimonadetes; c__Gemmatimonadetes; o__Gemmatimonadales; f__Gemmatimonadaceae; g__Gemmatimonas; s__unclassified_Gemmatimonas
ASV_1143	0	0	0	0	0	0	0	0	0	108	8	0	d__Bacteria; p__Actinobacteria; c__Actinobacteria; o__Pseudonocardiales; f__Pseudonocardiaceae; g__unclassified_Pseudonocardiaceae; s__unclassified_Pseudonocardiaceae
ASV_1144	16	15	25	13	9	6	8	0	6	9	18	5	d__Bacteria; p__Chloroflexi; c__JG30-KF-CM66; o__JG30-KF-CM66; f__JG30-KF-CM66; g__JG30-KF-CM66; s__unclassified_JG30-KF-CM66
ASV_1145	13	19	8	0	8	0	18	23	10	0	0	14	d__Bacteria; p__Chloroflexi; c__Ktedonobacteria; o__Ktedonobacterales; f__Ktedonobacteraceae; g__1921-2; s__unclassified_1921-2
ASV_1146	63	16	0	0	0	0	26	16	0	0	0	0	d__Bacteria; p__Chloroflexi; c__Ktedonobacteria; o__Ktedonobacterales; f__Ktedonobacteraceae; g__JG30a-KF-32; s__uncultured_bacterium
ASV_1147	5	5	4	22	7	12	8	19	22	14	0	14	d__Bacteria; p__Chloroflexi; c__Ktedonobacteria; o__Ktedonobacterales; f__Ktedonobacteraceae; g__G12-WMSP1; s__uncultured_bacterium
ASV_1148	21	0	24	0	0	0	0	31	41	12	0	0	d__Bacteria; p__Actinobacteria; c__Actinobacteria; o__Frankiales; f__Frankiaceae; g__Jatrophihabitans; s__unclassified_Jatrophihabitans
ASV_1149	0	103	0	0	0	0	0	0	0	4	0	0	d__Bacteria; p__Actinobacteria; c__Actinobacteria; o__Micromonosporales; f__Micromonosporaceae; g__unclassified_Micromonosporaceae; s__unclassified_Micromonosporaceae
ASV_1150	0	0	0	6	6	4	0	0	0	13	17	62	d__Bacteria; p__Verrucomicrobia; c__Verrucomicrobiae; o__Pedosphaerales; f__Pedosphaeraceae; g__Pedosphaeraceae; s__uncultured_bacterium
ASV_1151	0	0	0	28	0	8	0	0	0	13	52	26	d__Bacteria; p__Proteobacteria; c__Gammaproteobacteria; o__Gammaproteobacteria_Incertae_Sedis; f__Unknown_Family; g__Acidibacter; s__unclassified_Acidibacter
ASV_1152	0	0	0	0	0	0	22	27	33	9	21	12	d__Bacteria; p__Acidobacteria; c__Acidobacteriia; o__Subgroup_2; f__Subgroup_2; g__Subgroup_2; s__uncultured_Acidobacteria
ASV_1153	31	9	31	0	19	0	0	0	0	8	21	11	d__Bacteria; p__Proteobacteria; c__Deltaproteobacteria; o__Myxococcales; f__uncultured; g__uncultured; s__uncultured_bacterium
ASV_1154	0	0	0	0	112	28	0	0	0	0	0	0	d__Bacteria; p__Proteobacteria; c__Gammaproteobacteria; o__Betaproteobacteriales; f__Burkholderiaceae; g__Burkholderia-Caballeronia-Paraburkholderia; s__Paraburkholderia_xenovorans
ASV_1155	13	12	19	0	0	15	14	6	13	9	0	16	d__Bacteria; p__Actinobacteria; c__Thermoleophilia; o__Gaiellales; f__unclassified_Gaiellales; g__unclassified_Gaiellales; s__unclassified_Gaiellales
ASV_1156	8	0	18	0	18	7	14	11	16	6	0	20	d__Bacteria; p__Chloroflexi; c__Ktedonobacteria; o__B12-WMSP1; f__B12-WMSP1; g__B12-WMSP1; s__unclassified_B12-WMSP1
ASV_1157	0	31	27	0	0	0	34	0	25	0	0	0	d__Bacteria; p__Chloroflexi; c__Ktedonobacteria; o__Ktedonobacterales; f__JG30-KF-AS9; g__JG30-KF-AS9; s__uncultured_bacterium
ASV_1158	0	0	0	0	0	0	8	25	25	25	14	14	d__Bacteria; p__Acidobacteria; c__Acidobacteriia; o__Subgroup_2; f__Subgroup_2; g__Subgroup_2; s__uncultured_Acidobacteria
ASV_1159	43	39	44	0	9	0	0	0	0	0	0	0	d__Bacteria; p__Proteobacteria; c__Gammaproteobacteria; o__Betaproteobacteriales; f__uncultured; g__uncultured; s__unclassified_uncultured
ASV_1160	0	0	0	12	0	0	12	17	20	24	17	14	d__Bacteria; p__Acidobacteria; c__Acidobacteriia; o__Subgroup_2; f__Subgroup_2; g__Subgroup_2; s__unclassified_Subgroup_2
ASV_1161	0	0	0	57	19	11	0	0	0	7	17	22	d__Bacteria; p__Proteobacteria; c__Gammaproteobacteria; o__Betaproteobacteriales; f__Burkholderiaceae; g__Variovorax; s__unclassified_Variovorax
ASV_1162	0	0	0	0	12	0	18	23	25	0	13	17	d__Bacteria; p__Actinobacteria; c__Actinobacteria; o__Frankiales; f__Frankiaceae; g__Jatrophihabitans; s__unclassified_Jatrophihabitans
ASV_1164	33	25	11	45	0	18	0	0	0	0	0	0	d__Bacteria; p__Chloroflexi; c__Ktedonobacteria; o__Ktedonobacterales; f__Ktedonobacteraceae; g__Ktedonobacter; s__unclassified_Ktedonobacter
ASV_1165	12	21	16	13	21	0	10	8	0	10	13	0	d__Bacteria; p__Proteobacteria; c__Alphaproteobacteria; o__Rhizobiales; f__Beijerinckiaceae; g__Methylobacterium; s__unclassified_Methylobacterium
ASV_1166	0	0	0	0	0	10	27	14	23	12	9	23	d__Bacteria; p__Acidobacteria; c__Acidobacteriia; o__Acidobacteriales; f__Koribacteraceae; g__Candidatus_Koribacter; s__uncultured_bacterium
ASV_1167	0	19	0	0	0	0	0	61	29	9	0	0	d__Bacteria; p__Actinobacteria; c__Actinobacteria; o__Frankiales; f__Acidothermaceae; g__Acidothermus; s__uncultured_actinobacterium
ASV_1168	0	89	0	0	7	0	0	0	0	0	0	0	d__Bacteria; p__Acidobacteria; c__Acidobacteriia; o__Acidobacteriales; f__Acidobacteriaceae_(Subgroup_1); g__Edaphobacter; s__unclassified_Edaphobacter
ASV_1169	0	0	0	124	7	16	0	0	0	0	0	0	d__Bacteria; p__Chlamydiae; c__Chlamydiae; o__Chlamydiales; f__Simkaniaceae; g__unclassified_Simkaniaceae; s__unclassified_Simkaniaceae
ASV_1170	0	0	0	0	0	0	33	0	41	20	23	0	d__Bacteria; p__Chloroflexi; c__AD3; o__AD3; f__AD3; g__AD3; s__uncultured_bacterium
ASV_1171	18	22	21	9	0	8	0	15	14	10	0	0	d__Bacteria; p__Proteobacteria; c__Alphaproteobacteria; o__Rhizobiales; f__Beijerinckiaceae; g__Roseiarcus; s__unclassified_Roseiarcus
ASV_1172	11	17	8	0	0	0	15	28	33	0	0	0	d__Bacteria; p__Chloroflexi; c__AD3; o__AD3; f__AD3; g__AD3; s__uncultured_soil
ASV_1173	0	15	0	0	52	16	0	0	0	28	12	0	d__Bacteria; p__Proteobacteria; c__Gammaproteobacteria; o__Gammaproteobacteria_Incertae_Sedis; f__Unknown_Family; g__Acidibacter; s__unclassified_Acidibacter
ASV_1174	0	0	0	35	15	12	0	0	0	34	16	20	d__Bacteria; p__Proteobacteria; c__Alphaproteobacteria; o__Micropepsales; f__Micropepsaceae; g__uncultured; s__uncultured_bacterium
ASV_1175	12	21	18	0	19	9	14	0	29	0	0	0	d__Bacteria; p__Proteobacteria; c__Alphaproteobacteria; o__Elsterales; f__uncultured; g__uncultured; s__uncultured_bacterium
ASV_1176	1	1	0	8	73	0	4	7	0	13	0	16	d__Bacteria; p__Actinobacteria; c__Actinobacteria; o__Streptomycetales; f__Streptomycetaceae; g__unclassified_Streptomycetaceae; s__unclassified_Streptomycetaceae
ASV_1177	32	33	55	0	0	0	0	0	0	0	0	0	d__Bacteria; p__Acidobacteria; c__Acidobacteriia; o__Solibacterales; f__Solibacteraceae_(Subgroup_3); g__Bryobacter; s__uncultured_Acidobacteria
ASV_1178	48	24	13	0	0	0	18	0	0	0	10	0	d__Bacteria; p__Actinobacteria; c__Thermoleophilia; o__Gaiellales; f__uncultured; g__uncultured; s__unclassified_uncultured
ASV_1179	0	74	0	0	38	0	0	10	0	0	0	0	d__Bacteria; p__Actinobacteria; c__Actinobacteria; o__Frankiales; f__Acidothermaceae; g__Acidothermus; s__uncultured_soil
ASV_1180	0	44	0	12	0	0	0	41	24	0	0	0	d__Bacteria; p__Proteobacteria; c__Alphaproteobacteria; o__Rhizobiales; f__Beijerinckiaceae; g__Methylovirgula; s__uncultured_bacterium
ASV_1181	13	0	16	0	0	16	0	33	30	0	0	22	d__Bacteria; p__Chloroflexi; c__Ktedonobacteria; o__Ktedonobacterales; f__Ktedonobacteraceae; g__Ktedonobacter; s__unclassified_Ktedonobacter
ASV_1182	47	24	37	0	0	0	0	0	0	7	5	0	d__Bacteria; p__Cyanobacteria; c__Melainabacteria; o__Obscuribacterales; f__Obscuribacterales; g__Obscuribacterales; s__uncultured_bacterium
ASV_1183	19	0	0	0	0	0	22	18	23	19	0	19	d__Bacteria; p__Chloroflexi; c__Ktedonobacteria; o__Ktedonobacterales; f__Ktedonobacteraceae; g__HSB_OF53-F07; s__uncultured_bacterium
ASV_1184	15	0	1	3	0	1	7	19	0	32	8	22	d__Bacteria; p__Chloroflexi; c__Ktedonobacteria; o__Ktedonobacterales; f__Ktedonobacteraceae; g__HSB_OF53-F07; s__uncultured_bacterium
ASV_1185	12	26	0	9	11	13	11	9	0	0	17	12	d__Bacteria; p__Actinobacteria; c__Actinobacteria; o__Frankiales; f__Acidothermaceae; g__Acidothermus; s__uncultured_soil
ASV_1186	18	0	0	0	27	0	15	0	24	8	9	8	d__Bacteria; p__Actinobacteria; c__Acidimicrobiia; o__uncultured; f__uncultured; g__uncultured; s__uncultured_forest
ASV_1187	29	32	0	0	0	0	24	26	0	0	0	0	d__Bacteria; p__Proteobacteria; c__Gammaproteobacteria; o__Betaproteobacteriales; f__Burkholderiaceae; g__Ramlibacter; s__uncultured_bacterium
ASV_1188	0	0	0	26	10	5	0	0	0	29	18	29	d__Bacteria; p__Proteobacteria; c__Alphaproteobacteria; o__Rhizobiales; f__uncultured; g__uncultured; s__uncultured_Hyphomicrobiaceae
ASV_1189	0	0	0	0	0	0	59	46	16	0	0	2	d__Bacteria; p__Actinobacteria; c__Actinobacteria; o__Frankiales; f__Cryptosporangiaceae; g__Fodinicola; s__bacterium
ASV_1190	0	0	0	0	0	0	0	26	52	12	21	0	d__Bacteria; p__GAL15; c__GAL15; o__GAL15; f__GAL15; g__GAL15; s__uncultured_Firmicutes
ASV_1191	27	26	14	20	0	0	9	0	6	0	11	7	d__Bacteria; p__Actinobacteria; c__Acidimicrobiia; o__uncultured; f__uncultured; g__uncultured; s__unclassified_uncultured
ASV_1192	12	18	6	19	0	11	10	10	11	4	0	11	d__Bacteria; p__WPS-2; c__WPS-2; o__WPS-2; f__WPS-2; g__WPS-2; s__uncultured_bacterium
ASV_1193	15	15	4	0	12	11	0	8	0	17	18	12	d__Bacteria; p__Proteobacteria; c__Alphaproteobacteria; o__uncultured; f__uncultured; g__uncultured; s__Rhodospirillaceae_bacterium
ASV_1194	6	0	0	0	0	0	31	43	0	0	13	27	d__Bacteria; p__Acidobacteria; c__Acidobacteriia; o__Subgroup_2; f__Subgroup_2; g__Subgroup_2; s__uncultured_bacterium
ASV_1195	4	28	0	16	0	0	0	0	19	19	0	21	d__Bacteria; p__Proteobacteria; c__Gammaproteobacteria; o__Betaproteobacteriales; f__Burkholderiaceae; g__Burkholderia-Caballeronia-Paraburkholderia; s__unclassified_Burkholderia-Caballeronia-Paraburkholderia
ASV_1196	0	0	32	32	0	20	10	17	0	0	0	11	d__Bacteria; p__Acidobacteria; c__Acidobacteriia; o__Acidobacteriales; f__unclassified_Acidobacteriales; g__unclassified_Acidobacteriales; s__unclassified_Acidobacteriales
ASV_1197	0	0	0	0	0	0	0	128	0	0	0	0	d__Bacteria; p__Actinobacteria; c__Actinobacteria; o__Pseudonocardiales; f__Pseudonocardiaceae; g__Lechevalieria; s__unclassified_Lechevalieria
ASV_1198	8	11	12	9	9	0	6	13	15	17	7	0	d__Bacteria; p__Chloroflexi; c__Ktedonobacteria; o__Ktedonobacterales; f__JG30-KF-AS9; g__JG30-KF-AS9; s__uncultured_bacterium
ASV_1199	29	0	0	0	0	36	0	0	50	0	0	0	d__Bacteria; p__Chloroflexi; c__AD3; o__AD3; f__AD3; g__AD3; s__uncultured_bacterium
ASV_1200	9	22	17	11	8	6	12	8	13	0	4	15	d__Bacteria; p__Actinobacteria; c__Actinobacteria; o__Frankiales; f__Acidothermaceae; g__Acidothermus; s__uncultured_actinobacterium
ASV_1201	0	109	0	0	0	0	0	0	0	0	0	0	d__Bacteria; p__Actinobacteria; c__Actinobacteria; o__Corynebacteriales; f__Mycobacteriaceae; g__Mycobacterium; s__unclassified_Mycobacterium
ASV_1202	0	9	0	21	37	11	14	0	25	0	13	1	d__Bacteria; p__Proteobacteria; c__Deltaproteobacteria; o__Oligoflexales; f__0319-6G20; g__0319-6G20; s__uncultured_bacterium
ASV_1203	25	39	35	5	0	21	0	0	0	0	0	0	d__Bacteria; p__Bacteroidetes; c__Bacteroidia; o__Chitinophagales; f__Chitinophagaceae; g__uncultured; s__unclassified_uncultured
ASV_1204	14	23	17	0	11	0	12	0	12	0	17	6	d__Bacteria; p__Chloroflexi; c__Ktedonobacteria; o__B10-SB3A; f__B10-SB3A; g__B10-SB3A; s__uncultured_bacterium
ASV_1205	0	0	0	0	0	9	0	0	0	10	9	62	d__Bacteria; p__Bacteroidetes; c__Bacteroidia; o__Chitinophagales; f__Chitinophagaceae; g__uncultured; s__unclassified_uncultured
ASV_1206	0	0	0	0	0	17	0	0	0	23	30	35	d__Bacteria; p__Acidobacteria; c__Subgroup_6; o__Subgroup_6; f__Subgroup_6; g__Subgroup_6; s__unclassified_Subgroup_6
ASV_1207	0	0	0	0	0	0	31	29	36	0	17	0	d__Bacteria; p__Acidobacteria; c__Acidobacteriia; o__Subgroup_2; f__Subgroup_2; g__Subgroup_2; s__uncultured_Acidobacteria
ASV_1208	31	22	15	0	27	0	0	0	0	22	0	0	d__Bacteria; p__Chloroflexi; c__Ktedonobacteria; o__Ktedonobacterales; f__Ktedonobacteraceae; g__Thermosporothrix; s__uncultured_bacterium
ASV_1209	11	17	15	0	0	1	9	10	16	0	13	17	d__Bacteria; p__Actinobacteria; c__Acidimicrobiia; o__IMCC26256; f__IMCC26256; g__IMCC26256; s__actinobacterium_BGR
ASV_1210	17	6	0	31	7	0	11	0	0	15	15	16	d__Bacteria; p__Acidobacteria; c__Subgroup_6; o__Subgroup_6; f__Subgroup_6; g__Subgroup_6; s__unclassified_Subgroup_6
ASV_1211	18	8	0	11	14	0	8	0	8	7	22	11	d__Bacteria; p__Acidobacteria; c__Acidobacteriia; o__Acidobacteriales; f__uncultured; g__uncultured; s__unclassified_uncultured
ASV_1212	0	0	5	9	9	0	0	29	40	0	17	13	d__Bacteria; p__Proteobacteria; c__Alphaproteobacteria; o__Elsterales; f__uncultured; g__uncultured; s__uncultured_bacterium
ASV_1213	0	0	0	7	26	82	0	0	0	0	0	0	d__Bacteria; p__Patescibacteria; c__Parcubacteria; o__Candidatus_Kaiserbacteria; f__Candidatus_Kaiserbacteria; g__Candidatus_Kaiserbacteria; s__Candidatus_Sonnebornia
ASV_1214	1	15	3	3	0	0	54	17	15	3	0	0	d__Bacteria; p__Patescibacteria; c__unclassified_Patescibacteria; o__unclassified_Patescibacteria; f__unclassified_Patescibacteria; g__unclassified_Patescibacteria; s__unclassified_Patescibacteria
ASV_1215	23	19	17	23	0	9	12	0	0	0	0	14	d__Bacteria; p__Actinobacteria; c__Actinobacteria; o__Frankiales; f__Acidothermaceae; g__Acidothermus; s__uncultured_soil
ASV_1216	0	12	8	13	0	10	15	16	10	5	7	17	d__Bacteria; p__Bacteroidetes; c__Bacteroidia; o__Chitinophagales; f__Chitinophagaceae; g__Flavisolibacter; s__unclassified_Flavisolibacter
ASV_1217	0	0	9	0	13	7	0	21	20	14	12	14	d__Bacteria; p__Actinobacteria; c__Acidimicrobiia; o__IMCC26256; f__IMCC26256; g__IMCC26256; s__uncultured_bacterium
ASV_1218	0	0	0	0	0	0	26	10	21	17	12	18	d__Bacteria; p__Proteobacteria; c__Deltaproteobacteria; o__RCP2-54; f__RCP2-54; g__RCP2-54; s__unclassified_RCP2-54
ASV_1219	0	0	0	0	0	0	26	16	20	0	23	28	d__Bacteria; p__Acidobacteria; c__Acidobacteriia; o__Subgroup_2; f__Subgroup_2; g__Subgroup_2; s__unclassified_Subgroup_2
ASV_1220	0	0	0	0	0	0	61	33	14	0	0	0	d__Bacteria; p__Cyanobacteria; c__Oxyphotobacteria; o__Leptolyngbyales; f__Leptolyngbyaceae; g__HAVOmat113; s__uncultured_cyanobacterium
ASV_1221	0	0	0	0	0	0	16	14	20	24	31	0	d__Bacteria; p__Proteobacteria; c__Gammaproteobacteria; o__Betaproteobacteriales; f__Burkholderiaceae; g__Burkholderia-Caballeronia-Paraburkholderia; s__unclassified_Burkholderia-Caballeronia-Paraburkholderia
ASV_1222	7	14	0	0	0	0	14	12	26	15	11	13	d__Bacteria; p__Chloroflexi; c__AD3; o__AD3; f__AD3; g__AD3; s__uncultured_Thermomicrobia
ASV_1223	9	12	26	0	0	0	0	13	12	10	25	0	d__Bacteria; p__Actinobacteria; c__Actinobacteria; o__Frankiales; f__Acidothermaceae; g__Acidothermus; s__unclassified_Acidothermus
ASV_1224	17	0	0	0	0	0	18	21	0	15	16	19	d__Bacteria; p__Acidobacteria; c__Acidobacteriia; o__Acidobacteriales; f__uncultured; g__uncultured; s__uncultured_proteobacterium
ASV_1225	0	16	22	0	0	17	11	19	0	0	0	20	d__Bacteria; p__Chloroflexi; c__Ktedonobacteria; o__Ktedonobacterales; f__Ktedonobacteraceae; g__HSB_OF53-F07; s__unclassified_HSB_OF53-F07
ASV_1226	0	0	0	0	0	0	24	54	30	0	0	0	d__Bacteria; p__Acidobacteria; c__Acidobacteriia; o__Subgroup_2; f__Subgroup_2; g__Subgroup_2; s__unclassified_Subgroup_2
ASV_1227	0	0	0	0	0	0	0	0	0	45	22	35	d__Bacteria; p__Chlamydiae; c__Chlamydiae; o__Chlamydiales; f__Simkaniaceae; g__uncultured; s__unclassified_uncultured
ASV_1228	0	0	34	18	0	15	8	37	0	0	13	3	d__Bacteria; p__Chloroflexi; c__Ktedonobacteria; o__Ktedonobacterales; f__Ktedonobacteraceae; g__HSB_OF53-F07; s__uncultured_bacterium
ASV_1229	0	0	0	94	0	24	0	0	0	0	10	0	d__Bacteria; p__Chlamydiae; c__Chlamydiae; o__Chlamydiales; f__Simkaniaceae; g__uncultured; s__Chlamydiales_bacterium
ASV_1230	0	0	0	6	0	21	0	0	0	38	14	18	d__Bacteria; p__Proteobacteria; c__Gammaproteobacteria; o__KF-JG30-C25; f__KF-JG30-C25; g__KF-JG30-C25; s__uncultured_gamma
ASV_1231	0	0	0	0	0	14	19	6	14	24	11	24	d__Bacteria; p__Acidobacteria; c__Acidobacteriia; o__Acidobacteriales; f__uncultured; g__uncultured; s__unclassified_uncultured
ASV_1232	11	38	0	0	0	18	0	0	0	0	25	13	d__Bacteria; p__Actinobacteria; c__Acidimicrobiia; o__uncultured; f__uncultured; g__uncultured; s__uncultured_forest
ASV_1233	29	12	26	0	12	0	8	0	7	9	11	0	d__Bacteria; p__Proteobacteria; c__Deltaproteobacteria; o__Myxococcales; f__Archangiaceae; g__Anaeromyxobacter; s__bacterium_enrichment
ASV_1234	0	36	35	0	0	0	34	0	0	0	0	0	d__Bacteria; p__Actinobacteria; c__Actinobacteria; o__Frankiales; f__Frankiaceae; g__Jatrophihabitans; s__unclassified_Jatrophihabitans
ASV_1235	0	0	0	14	3	5	0	0	1	25	34	20	d__Bacteria; p__Gemmatimonadetes; c__Gemmatimonadetes; o__Gemmatimonadales; f__Gemmatimonadaceae; g__unclassified_Gemmatimonadaceae; s__unclassified_Gemmatimonadaceae
ASV_1236	0	0	0	0	0	12	0	0	0	13	36	40	d__Bacteria; p__Proteobacteria; c__Alphaproteobacteria; o__Azospirillales; f__Inquilinaceae; g__Inquilinus; s__uncultured_alpha
ASV_1237	0	0	0	0	0	0	0	0	0	0	57	37	d__Bacteria; p__Proteobacteria; c__Alphaproteobacteria; o__Rhizobiales; f__Rhizobiales_Incertae_Sedis; g__Bauldia; s__uncultured_bacterium
ASV_1238	0	0	0	55	17	30	0	0	0	0	0	14	d__Bacteria; p__Proteobacteria; c__Gammaproteobacteria; o__Xanthomonadales; f__Rhodanobacteraceae; g__Rhodanobacter; s__unclassified_Rhodanobacter
ASV_1239	0	0	0	0	0	0	3	10	21	24	19	22	d__Bacteria; p__Acidobacteria; c__Acidobacteriia; o__Acidobacteriales; f__uncultured; g__uncultured; s__unclassified_uncultured
ASV_1240	18	33	12	0	0	10	0	12	16	6	0	0	d__Bacteria; p__Chloroflexi; c__AD3; o__AD3; f__AD3; g__AD3; s__unclassified_AD3
ASV_1241	57	30	0	0	0	23	0	0	0	0	0	0	d__Bacteria; p__Chloroflexi; c__Ktedonobacteria; o__Ktedonobacterales; f__JG30-KF-AS9; g__JG30-KF-AS9; s__uncultured_soil
ASV_1242	0	15	18	14	0	0	0	0	17	0	20	21	d__Bacteria; p__Actinobacteria; c__Thermoleophilia; o__Gaiellales; f__uncultured; g__uncultured; s__unclassified_uncultured
ASV_1243	5	0	0	8	10	0	15	25	30	11	0	13	d__Bacteria; p__Chloroflexi; c__Ktedonobacteria; o__Ktedonobacterales; f__Ktedonobacteraceae; g__1921-3; s__unclassified_1921-3
ASV_1244	12	20	24	12	0	7	7	7	14	0	0	7	d__Bacteria; p__Actinobacteria; c__Acidimicrobiia; o__unclassified_Acidimicrobiia; f__unclassified_Acidimicrobiia; g__unclassified_Acidimicrobiia; s__unclassified_Acidimicrobiia
ASV_1245	20	10	43	8	32	5	0	0	0	0	0	0	d__Bacteria; p__Proteobacteria; c__Gammaproteobacteria; o__Betaproteobacteriales; f__Burkholderiaceae; g__unclassified_Burkholderiaceae; s__unclassified_Burkholderiaceae
ASV_1246	0	0	0	0	0	0	12	12	22	24	18	16	d__Bacteria; p__Chloroflexi; c__AD3; o__AD3; f__AD3; g__AD3; s__uncultured_bacterium
ASV_1248	29	0	47	0	0	0	0	0	0	0	28	0	d__Bacteria; p__Acidobacteria; c__Acidobacteriia; o__Solibacterales; f__Solibacteraceae_(Subgroup_3); g__Bryobacter; s__unclassified_Bryobacter
ASV_1249	0	0	24	0	102	0	0	0	0	0	0	0	d__Bacteria; p__Actinobacteria; c__Actinobacteria; o__Catenulisporales; f__Actinospicaceae; g__Actinospica; s__bacterium_Ellin5012
ASV_1250	0	0	0	0	0	0	15	0	30	0	27	35	d__Bacteria; p__Acidobacteria; c__Acidobacteriia; o__Solibacterales; f__Solibacteraceae_(Subgroup_3); g__Candidatus_Solibacter; s__unclassified_Candidatus_Solibacter
ASV_1251	9	11	11	0	15	7	4	10	12	20	0	7	d__Bacteria; p__Chloroflexi; c__Ktedonobacteria; o__Ktedonobacterales; f__Ktedonobacteraceae; g__uncultured; s__uncultured_bacterium
ASV_1252	59	28	0	0	0	0	0	0	0	15	0	0	d__Bacteria; p__Chloroflexi; c__Ktedonobacteria; o__Ktedonobacterales; f__JG30-KF-AS9; g__JG30-KF-AS9; s__uncultured_bacterium
ASV_1253	16	4	18	9	2	6	7	0	19	10	6	7	d__Bacteria; p__Proteobacteria; c__Alphaproteobacteria; o__Elsterales; f__uncultured; g__uncultured; s__uncultured_bacterium
ASV_1254	19	0	21	0	0	0	10	0	26	21	0	15	d__Bacteria; p__Proteobacteria; c__Alphaproteobacteria; o__Elsterales; f__uncultured; g__uncultured; s__uncultured_bacterium
ASV_1255	14	0	17	0	0	0	0	0	37	27	14	0	d__Bacteria; p__Proteobacteria; c__Gammaproteobacteria; o__Gammaproteobacteria_Incertae_Sedis; f__Unknown_Family; g__Acidibacter; s__unclassified_Acidibacter
ASV_1256	0	0	0	0	0	9	0	0	0	2	34	50	d__Bacteria; p__Proteobacteria; c__Alphaproteobacteria; o__Rhodospirillales; f__uncultured; g__uncultured; s__unclassified_uncultured
ASV_1257	0	0	0	0	0	0	9	14	8	18	29	19	d__Bacteria; p__Proteobacteria; c__Alphaproteobacteria; o__uncultured; f__uncultured; g__uncultured; s__unclassified_uncultured
ASV_1258	19	24	0	0	10	0	0	0	0	12	23	13	d__Bacteria; p__Proteobacteria; c__Alphaproteobacteria; o__Caulobacterales; f__Caulobacteraceae; g__uncultured; s__unclassified_uncultured
ASV_1259	0	35	0	0	0	6	0	14	7	12	6	17	d__Bacteria; p__WPS-2; c__WPS-2; o__WPS-2; f__WPS-2; g__WPS-2; s__uncultured_bacterium
ASV_1260	0	4	0	53	0	0	8	0	32	6	4	5	d__Bacteria; p__Proteobacteria; c__Gammaproteobacteria; o__Betaproteobacteriales; f__Burkholderiaceae; g__Burkholderia-Caballeronia-Paraburkholderia; s__Paraburkholderia_sp.
ASV_1261	0	0	0	38	35	24	0	0	0	0	15	0	d__Bacteria; p__Bacteroidetes; c__Bacteroidia; o__Sphingobacteriales; f__CWT_CU03-E12; g__CWT_CU03-E12; s__unclassified_CWT_CU03-E12
ASV_1262	0	0	0	41	16	53	0	0	0	0	0	0	d__Bacteria; p__Proteobacteria; c__Gammaproteobacteria; o__Pseudomonadales; f__Moraxellaceae; g__uncultured; s__metagenome
ASV_1263	24	5	6	17	9	0	4	13	6	11	9	4	d__Bacteria; p__Actinobacteria; c__Acidimicrobiia; o__IMCC26256; f__IMCC26256; g__IMCC26256; s__unclassified_IMCC26256
ASV_1264	13	0	0	8	0	0	0	0	22	25	8	23	d__Bacteria; p__Proteobacteria; c__Deltaproteobacteria; o__Desulfarculales; f__Desulfarculaceae; g__uncultured; s__uncultured_soil
ASV_1265	35	0	40	0	0	0	0	12	0	30	0	0	d__Bacteria; p__Actinobacteria; c__Actinobacteria; o__Frankiales; f__Acidothermaceae; g__Acidothermus; s__unclassified_Acidothermus
ASV_1266	23	7	7	0	0	0	22	15	11	2	15	4	d__Bacteria; p__Proteobacteria; c__Gammaproteobacteria; o__Diplorickettsiales; f__Diplorickettsiaceae; g__uncultured; s__uncultured_bacterium
ASV_1267	0	18	0	0	0	14	15	0	24	0	0	24	d__Bacteria; p__Proteobacteria; c__Alphaproteobacteria; o__Elsterales; f__uncultured; g__uncultured; s__uncultured_bacterium
ASV_1268	0	0	0	0	0	0	15	16	24	24	20	5	d__Bacteria; p__Chloroflexi; c__Ktedonobacteria; o__Ktedonobacterales; f__Ktedonobacteraceae; g__BacC-u-018; s__uncultured_Ktedonobacter
ASV_1269	0	0	0	0	0	0	16	17	20	16	20	16	d__Bacteria; p__Acidobacteria; c__Acidobacteriia; o__Acidobacteriales; f__uncultured; g__uncultured; s__unclassified_uncultured
ASV_1270	19	0	0	28	7	9	12	0	0	17	8	0	d__Bacteria; p__Chloroflexi; c__Ktedonobacteria; o__Ktedonobacterales; f__JG30-KF-AS9; g__JG30-KF-AS9; s__uncultured_bacterium
ASV_1271	6	6	0	11	0	0	16	13	20	10	8	20	d__Bacteria; p__Chloroflexi; c__Ktedonobacteria; o__Ktedonobacterales; f__Ktedonobacteraceae; g__HSB_OF53-F07; s__uncultured_bacterium
ASV_1272	12	4	0	0	11	0	16	13	0	16	16	14	d__Bacteria; p__Acidobacteria; c__Acidobacteriia; o__Solibacterales; f__Solibacteraceae_(Subgroup_3); g__Bryobacter; s__unclassified_Bryobacter
ASV_1273	0	0	0	0	0	0	0	0	0	16	39	35	d__Bacteria; p__Proteobacteria; c__Alphaproteobacteria; o__Micropepsales; f__Micropepsaceae; g__uncultured; s__unclassified_uncultured
ASV_1274	19	9	6	18	0	0	6	10	13	5	9	4	d__Bacteria; p__Actinobacteria; c__Acidimicrobiia; o__IMCC26256; f__IMCC26256; g__IMCC26256; s__uncultured_actinobacterium
ASV_1275	18	78	0	0	0	0	0	0	0	0	0	0	d__Bacteria; p__Actinobacteria; c__Actinobacteria; o__Frankiales; f__Acidothermaceae; g__Acidothermus; s__unclassified_Acidothermus
ASV_1276	0	0	15	0	9	0	26	0	36	18	0	0	d__Bacteria; p__Chloroflexi; c__AD3; o__AD3; f__AD3; g__AD3; s__uncultured_bacterium
ASV_1277	0	0	0	0	0	0	0	66	0	0	0	37	d__Bacteria; p__Proteobacteria; c__Alphaproteobacteria; o__Rhizobiales; f__Xanthobacteraceae; g__uncultured; s__uncultured_forest
ASV_1278	0	0	0	0	0	0	0	0	15	29	33	22	d__Bacteria; p__Acidobacteria; c__Acidobacteriia; o__Solibacterales; f__Solibacteraceae_(Subgroup_3); g__Candidatus_Solibacter; s__uncultured_Acidobacteriales
ASV_1279	11	20	14	13	7	10	16	8	6	5	0	1	d__Bacteria; p__Cyanobacteria; c__Melainabacteria; o__Vampirovibrionales; f__Vampirovibrionales; g__Vampirovibrionales; s__uncultured_bacterium
ASV_1280	17	5	21	10	3	6	2	0	0	12	9	20	d__Bacteria; p__Proteobacteria; c__Alphaproteobacteria; o__Caulobacterales; f__Caulobacteraceae; g__Phenylobacterium; s__unclassified_Phenylobacterium
ASV_1281	34	23	47	0	0	0	0	0	0	0	0	0	d__Bacteria; p__WPS-2; c__WPS-2; o__WPS-2; f__WPS-2; g__WPS-2; s__uncultured_bacterium
ASV_1282	5	14	36	30	30	0	0	0	0	0	0	0	d__Bacteria; p__Proteobacteria; c__Alphaproteobacteria; o__Micropepsales; f__Micropepsaceae; g__uncultured; s__unclassified_uncultured
ASV_1283	0	0	0	0	14	21	0	0	0	10	34	24	d__Bacteria; p__Proteobacteria; c__Alphaproteobacteria; o__Rhizobiales; f__Beijerinckiaceae; g__Roseiarcus; s__unclassified_Roseiarcus
ASV_1284	0	0	0	0	0	0	50	48	0	0	0	0	d__Bacteria; p__Patescibacteria; c__Saccharimonadia; o__Saccharimonadales; f__Saccharimonadales; g__Saccharimonadales; s__unclassified_Saccharimonadales
ASV_1285	0	0	0	0	0	0	19	12	30	14	21	4	d__Bacteria; p__Chloroflexi; c__AD3; o__AD3; f__AD3; g__AD3; s__uncultured_bacterium
ASV_1286	0	0	0	0	0	0	0	0	0	0	100	0	d__Bacteria; p__Actinobacteria; c__Actinobacteria; o__Catenulisporales; f__Actinospicaceae; g__Actinospica; s__Persicaria_minor
ASV_1287	15	10	14	10	15	0	1	14	10	7	0	16	d__Bacteria; p__Chloroflexi; c__Ktedonobacteria; o__Ktedonobacterales; f__Ktedonobacteraceae; g__Thermosporothrix; s__uncultured_bacterium
ASV_1288	20	22	19	11	16	0	9	17	0	0	0	0	d__Bacteria; p__Chloroflexi; c__Ktedonobacteria; o__Ktedonobacterales; f__JG30-KF-AS9; g__JG30-KF-AS9; s__uncultured_bacterium
ASV_1289	36	16	32	0	18	0	0	0	0	0	0	0	d__Bacteria; p__Actinobacteria; c__Actinobacteria; o__Frankiales; f__Acidothermaceae; g__Acidothermus; s__unclassified_Acidothermus
ASV_1290	13	0	4	10	0	0	20	0	22	15	20	0	d__Bacteria; p__Actinobacteria; c__Thermoleophilia; o__Gaiellales; f__unclassified_Gaiellales; g__unclassified_Gaiellales; s__unclassified_Gaiellales
ASV_1291	0	0	0	0	0	0	0	0	0	31	36	25	d__Bacteria; p__Actinobacteria; c__Thermoleophilia; o__Gaiellales; f__uncultured; g__uncultured; s__unclassified_uncultured
ASV_1292	0	0	0	0	0	0	0	0	0	0	83	16	d__Bacteria; p__Bacteroidetes; c__Bacteroidia; o__Chitinophagales; f__Chitinophagaceae; g__uncultured; s__unidentified_marine
ASV_1293	32	37	0	0	0	0	12	16	0	0	0	0	d__Bacteria; p__Acidobacteria; c__Acidobacteriia; o__Acidobacteriales; f__Acidobacteriaceae_(Subgroup_1); g__Occallatibacter; s__unclassified_Occallatibacter
ASV_1294	0	0	0	0	0	87	0	0	0	0	0	0	d__Bacteria; p__Acidobacteria; c__Acidobacteriia; o__Acidobacteriales; f__Acidobacteriaceae_(Subgroup_1); g__unclassified_Acidobacteriaceae_(Subgroup_1); s__unclassified_Acidobacteriaceae_(Subgroup_1)
ASV_1295	0	0	0	0	0	0	22	26	17	12	13	8	d__Bacteria; p__Acidobacteria; c__Acidobacteriia; o__Subgroup_2; f__Subgroup_2; g__Subgroup_2; s__unclassified_Subgroup_2
ASV_1296	0	0	0	0	0	0	28	29	32	11	0	0	d__Bacteria; p__Proteobacteria; c__Alphaproteobacteria; o__Elsterales; f__uncultured; g__uncultured; s__uncultured_bacterium
ASV_1297	0	0	0	0	0	0	0	0	13	35	40	11	d__Bacteria; p__Proteobacteria; c__Alphaproteobacteria; o__Rhizobiales; f__Xanthobacteraceae; g__uncultured; s__unclassified_uncultured
ASV_1298	32	4	5	0	0	0	15	4	12	12	11	0	d__Bacteria; p__Chloroflexi; c__Anaerolineae; o__SBR1031; f__SBR1031; g__SBR1031; s__uncultured_bacterium
ASV_1299	10	8	8	22	10	13	3	0	1	9	11	0	d__Bacteria; p__Proteobacteria; c__Deltaproteobacteria; o__Bdellovibrionales; f__Bdellovibrionaceae; g__Bdellovibrio; s__uncultured_bacterium
ASV_1300	19	0	2	0	0	20	0	7	0	13	14	14	d__Bacteria; p__Chloroflexi; c__Ktedonobacteria; o__Ktedonobacterales; f__Ktedonobacteraceae; g__HSB_OF53-F07; s__uncultured_bacterium
ASV_1301	16	0	5	0	0	0	21	10	21	13	7	5	d__Bacteria; p__WPS-2; c__WPS-2; o__WPS-2; f__WPS-2; g__WPS-2; s__uncultured_bacterium
ASV_1302	0	20	0	8	0	0	24	10	13	20	11	0	d__Bacteria; p__Actinobacteria; c__Actinobacteria; o__Frankiales; f__Acidothermaceae; g__Acidothermus; s__uncultured_actinobacterium
ASV_1303	0	0	0	0	13	28	0	0	0	37	0	35	d__Bacteria; p__Proteobacteria; c__Gammaproteobacteria; o__Salinisphaerales; f__Solimonadaceae; g__Nevskia; s__Nevskia_terrae
ASV_1304	6	0	0	11	0	0	3	6	20	11	15	12	d__Bacteria; p__Proteobacteria; c__Deltaproteobacteria; o__Myxococcales; f__Polyangiaceae; g__Pajaroellobacter; s__uncultured_bacterium
ASV_1305	15	0	8	22	20	16	0	23	18	0	0	0	d__Bacteria; p__Acidobacteria; c__Acidobacteriia; o__Acidobacteriales; f__uncultured; g__uncultured; s__unclassified_uncultured
ASV_1306	20	0	0	37	0	12	0	9	0	29	0	0	d__Bacteria; p__Acidobacteria; c__Acidobacteriia; o__Acidobacteriales; f__unclassified_Acidobacteriales; g__unclassified_Acidobacteriales; s__unclassified_Acidobacteriales
ASV_1307	0	30	9	25	24	0	0	0	0	18	0	0	d__Bacteria; p__Acidobacteria; c__Acidobacteriia; o__Acidobacteriales; f__uncultured; g__uncultured; s__unclassified_uncultured
ASV_1308	0	0	0	16	0	0	5	0	21	7	10	25	d__Bacteria; p__Acidobacteria; c__Acidobacteriia; o__Subgroup_2; f__Subgroup_2; g__Subgroup_2; s__uncultured_forest
ASV_1309	0	0	0	0	0	0	0	7	17	22	21	17	d__Bacteria; p__Verrucomicrobia; c__Verrucomicrobiae; o__Pedosphaerales; f__Pedosphaeraceae; g__ADurb.Bin063-1; s__unclassified_ADurb.Bin063-1
ASV_1310	16	11	0	24	0	17	0	0	8	16	0	8	d__Bacteria; p__Actinobacteria; c__Actinobacteria; o__Frankiales; f__unclassified_Frankiales; g__unclassified_Frankiales; s__unclassified_Frankiales
ASV_1311	10	12	17	0	11	10	0	4	14	18	0	0	d__Bacteria; p__Actinobacteria; c__Actinobacteria; o__Frankiales; f__Acidothermaceae; g__Acidothermus; s__unclassified_Acidothermus
ASV_1312	14	25	33	19	14	0	0	0	0	0	0	0	d__Bacteria; p__Proteobacteria; c__Alphaproteobacteria; o__Azospirillales; f__Inquilinaceae; g__Inquilinus; s__uncultured_eubacterium
ASV_1313	46	22	29	0	0	0	0	0	0	0	0	5	d__Bacteria; p__Proteobacteria; c__Gammaproteobacteria; o__Xanthomonadales; f__Rhodanobacteraceae; g__Rhodanobacter; s__uncultured_Xanthomonadaceae
ASV_1314	22	0	0	17	0	0	22	0	0	9	22	13	d__Bacteria; p__Proteobacteria; c__Deltaproteobacteria; o__Myxococcales; f__Polyangiaceae; g__Pajaroellobacter; s__uncultured_Myxococcales
ASV_1315	7	0	0	12	3	10	24	4	11	17	0	10	d__Bacteria; p__Actinobacteria; c__Acidimicrobiia; o__unclassified_Acidimicrobiia; f__unclassified_Acidimicrobiia; g__unclassified_Acidimicrobiia; s__unclassified_Acidimicrobiia
ASV_1316	0	4	0	0	0	0	0	23	17	10	20	23	d__Bacteria; p__FCPU426; c__FCPU426; o__FCPU426; f__FCPU426; g__FCPU426; s__uncultured_bacterium
ASV_1317	0	0	0	38	13	14	0	0	0	0	46	0	d__Bacteria; p__Proteobacteria; c__Alphaproteobacteria; o__Rhizobiales; f__Beijerinckiaceae; g__Roseiarcus; s__uncultured_alpha
ASV_1318	0	0	0	12	9	0	0	14	0	30	22	18	d__Bacteria; p__Acidobacteria; c__Acidobacteriia; o__Solibacterales; f__Solibacteraceae_(Subgroup_3); g__Bryobacter; s__uncultured_bacterium
ASV_1319	0	0	0	0	0	0	23	0	32	0	18	27	d__Bacteria; p__Proteobacteria; c__Alphaproteobacteria; o__Elsterales; f__uncultured; g__uncultured; s__unclassified_uncultured
ASV_1320	5	12	0	10	18	15	11	0	0	7	16	5	d__Bacteria; p__Planctomycetes; c__Planctomycetacia; o__Isosphaerales; f__Isosphaeraceae; g__Singulisphaera; s__uncultured_bacterium
ASV_1321	32	30	0	36	0	13	0	0	0	0	0	0	d__Bacteria; p__Verrucomicrobia; c__Verrucomicrobiae; o__Chthoniobacterales; f__Xiphinematobacteraceae; g__Candidatus_Xiphinematobacter; s__uncultured_soil
ASV_1322	21	0	26	0	0	14	19	0	0	16	0	0	d__Bacteria; p__Chloroflexi; c__Ktedonobacteria; o__Ktedonobacterales; f__Ktedonobacteraceae; g__FCPS473; s__uncultured_bacterium
ASV_1323	9	7	23	0	0	31	10	0	0	12	0	0	d__Bacteria; p__Verrucomicrobia; c__Verrucomicrobiae; o__Opitutales; f__Opitutaceae; g__Opitutus; s__unclassified_Opitutus
ASV_1324	0	2	0	44	20	33	0	0	0	2	6	5	d__Bacteria; p__Patescibacteria; c__Berkelbacteria; o__Berkelbacteria; f__Berkelbacteria; g__Berkelbacteria; s__uncultured_bacterium
ASV_1325	0	62	0	0	0	0	0	0	0	0	15	9	d__Bacteria; p__WPS-2; c__WPS-2; o__WPS-2; f__WPS-2; g__WPS-2; s__uncultured_Firmicutes
ASV_1326	0	10	0	17	33	9	0	0	0	18	17	0	d__Bacteria; p__Proteobacteria; c__Deltaproteobacteria; o__Oligoflexales; f__0319-6G20; g__0319-6G20; s__uncultured_bacterium
ASV_1327	0	0	0	0	0	0	16	18	25	16	0	24	d__Bacteria; p__Acidobacteria; c__Acidobacteriia; o__Solibacterales; f__Solibacteraceae_(Subgroup_3); g__Candidatus_Solibacter; s__uncultured_Acidobacteriales
ASV_1328	0	0	0	0	0	0	27	0	0	21	20	20	d__Bacteria; p__Chloroflexi; c__Ktedonobacteria; o__B12-WMSP1; f__B12-WMSP1; g__B12-WMSP1; s__uncultured_Chloroflexi
ASV_1329	23	24	11	8	40	0	0	0	0	0	0	0	d__Bacteria; p__Bacteroidetes; c__Bacteroidia; o__Chitinophagales; f__Chitinophagaceae; g__uncultured; s__metagenome
ASV_1330	13	0	0	6	0	0	12	17	22	11	0	12	d__Bacteria; p__Chloroflexi; c__Ktedonobacteria; o__Ktedonobacterales; f__Ktedonobacteraceae; g__JG30a-KF-32; s__unclassified_JG30a-KF-32
ASV_1331	19	15	0	22	0	12	18	0	0	0	0	8	d__Bacteria; p__Actinobacteria; c__Actinobacteria; o__Frankiales; f__Acidothermaceae; g__Acidothermus; s__unclassified_Acidothermus
ASV_1332	23	0	0	0	26	0	0	0	0	16	13	14	d__Bacteria; p__Proteobacteria; c__Alphaproteobacteria; o__Rhizobiales; f__Xanthobacteraceae; g__uncultured; s__unclassified_uncultured
ASV_1333	22	16	37	0	0	10	7	0	0	12	0	0	d__Bacteria; p__Actinobacteria; c__Thermoleophilia; o__Solirubrobacterales; f__Solirubrobacteraceae; g__Conexibacter; s__uncultured_bacterium
ASV_1334	7	7	0	23	27	10	3	0	0	6	4	15	d__Bacteria; p__Acidobacteria; c__Acidobacteriia; o__Acidobacteriales; f__Acidobacteriaceae_(Subgroup_1); g__unclassified_Acidobacteriaceae_(Subgroup_1); s__unclassified_Acidobacteriaceae_(Subgroup_1)
ASV_1335	0	0	0	21	8	10	0	0	0	7	17	38	d__Bacteria; p__Proteobacteria; c__Gammaproteobacteria; o__WD260; f__WD260; g__WD260; s__uncultured_bacterium
ASV_1336	0	0	0	7	0	0	0	0	0	41	40	14	d__Bacteria; p__FCPU426; c__FCPU426; o__FCPU426; f__FCPU426; g__FCPU426; s__uncultured_bacterium
ASV_1337	0	0	0	0	0	0	0	13	0	21	32	25	d__Bacteria; p__Proteobacteria; c__Alphaproteobacteria; o__Caulobacterales; f__Caulobacteraceae; g__uncultured; s__uncultured_alpha
ASV_1338	0	0	0	0	0	0	0	0	97	0	0	0	d__Bacteria; p__Proteobacteria; c__Alphaproteobacteria; o__Rhizobiales; f__Beijerinckiaceae; g__alphaI_cluster; s__uncultured_alpha
ASV_1339	0	0	0	0	0	0	0	0	0	23	38	33	d__Bacteria; p__Proteobacteria; c__Deltaproteobacteria; o__Oligoflexales; f__0319-6G20; g__0319-6G20; s__unclassified_0319-6G20
ASV_1340	17	27	0	0	5	4	4	0	18	0	9	9	d__Bacteria; p__Proteobacteria; c__Alphaproteobacteria; o__Micropepsales; f__Micropepsaceae; g__uncultured; s__uncultured_alpha
ASV_1341	9	0	0	0	5	0	26	10	0	21	10	18	d__Bacteria; p__Verrucomicrobia; c__Verrucomicrobiae; o__Chthoniobacterales; f__Chthoniobacteraceae; g__Candidatus_Udaeobacter; s__unclassified_Candidatus_Udaeobacter
ASV_1342	12	5	6	12	7	4	0	7	16	7	3	22	d__Bacteria; p__Chloroflexi; c__Ktedonobacteria; o__Ktedonobacterales; f__Ktedonobacteraceae; g__HSB_OF53-F07; s__uncultured_Thermosporothrix
ASV_1343	19	35	0	0	8	0	0	0	0	18	3	15	d__Bacteria; p__Chloroflexi; c__TK10; o__TK10; f__TK10; g__TK10; s__unclassified_TK10
ASV_1344	0	83	0	0	0	0	0	0	0	0	0	0	d__Bacteria; p__Acidobacteria; c__Acidobacteriia; o__Solibacterales; f__Solibacteraceae_(Subgroup_3); g__Candidatus_Solibacter; s__unclassified_Candidatus_Solibacter
ASV_1345	0	0	24	0	24	0	0	0	40	20	0	0	d__Bacteria; p__Chloroflexi; c__Ktedonobacteria; o__Ktedonobacterales; f__Ktedonobacteraceae; g__G12-WMSP1; s__uncultured_bacterium
ASV_1346	0	0	0	41	18	12	0	0	0	26	0	10	d__Bacteria; p__Proteobacteria; c__Gammaproteobacteria; o__Salinisphaerales; f__Solimonadaceae; g__Nevskia; s__uncultured_bacterium
ASV_1347	0	0	0	0	0	85	0	0	0	0	0	0	d__Bacteria; p__Proteobacteria; c__Alphaproteobacteria; o__uncultured; f__uncultured; g__uncultured; s__metagenome
ASV_1348	0	0	0	0	0	0	0	0	0	0	90	0	d__Bacteria; p__Actinobacteria; c__Actinobacteria; o__Catenulisporales; f__Catenulisporaceae; g__Catenulispora; s__Catenulispora_rubra
ASV_1349	8	8	18	11	7	0	13	4	11	9	4	7	d__Bacteria; p__Proteobacteria; c__Alphaproteobacteria; o__Elsterales; f__uncultured; g__uncultured; s__uncultured_bacterium
ASV_1350	8	0	10	7	0	0	0	0	13	45	5	0	d__Bacteria; p__Actinobacteria; c__Thermoleophilia; o__Gaiellales; f__Gaiellaceae; g__Gaiella; s__uncultured_Rubrobacteria
ASV_1351	7	0	0	0	0	0	10	18	24	8	0	16	d__Bacteria; p__Acidobacteria; c__Acidobacteriia; o__Acidobacteriales; f__Acidobacteriaceae_(Subgroup_1); g__Acidipila; s__unclassified_Acidipila
ASV_1352	0	0	16	8	0	0	0	10	26	12	24	4	d__Bacteria; p__Proteobacteria; c__Deltaproteobacteria; o__Myxococcales; f__unclassified_Myxococcales; g__unclassified_Myxococcales; s__unclassified_Myxococcales
ASV_1353	0	0	0	44	22	29	0	0	0	11	0	0	d__Bacteria; p__Proteobacteria; c__Deltaproteobacteria; o__Myxococcales; f__Polyangiaceae; g__Minicystis; s__unclassified_Minicystis
ASV_1354	17	3	0	11	0	0	3	11	16	8	10	11	d__Bacteria; p__Chloroflexi; c__AD3; o__AD3; f__AD3; g__AD3; s__uncultured_bacterium
ASV_1355	24	0	30	0	0	0	0	23	0	14	0	0	d__Bacteria; p__Proteobacteria; c__Gammaproteobacteria; o__Gammaproteobacteria_Incertae_Sedis; f__Unknown_Family; g__Acidibacter; s__uncultured_gamma
ASV_1356	21	26	0	0	0	20	0	0	0	0	27	0	d__Bacteria; p__Actinobacteria; c__Thermoleophilia; o__Solirubrobacterales; f__Solirubrobacteraceae; g__Conexibacter; s__uncultured_bacterium
ASV_1357	0	0	9	0	0	7	0	0	0	24	24	22	d__Bacteria; p__Acidobacteria; c__Acidobacteriia; o__Subgroup_2; f__Subgroup_2; g__Subgroup_2; s__uncultured_forest
ASV_1358	0	0	0	7	0	11	0	0	0	6	49	19	d__Bacteria; p__Proteobacteria; c__Alphaproteobacteria; o__Rhodospirillales; f__uncultured; g__uncultured; s__uncultured_Rhodospirillaceae
ASV_1359	0	0	0	0	0	0	34	28	31	0	0	0	d__Bacteria; p__Proteobacteria; c__Alphaproteobacteria; o__Elsterales; f__uncultured; g__uncultured; s__uncultured_forest
ASV_1360	0	0	0	0	0	0	10	10	19	25	16	14	d__Bacteria; p__Acidobacteria; c__Acidobacteriia; o__Acidobacteriales; f__uncultured; g__uncultured; s__unclassified_uncultured
ASV_1361	5	8	8	8	14	3	6	0	9	18	9	10	d__Bacteria; p__Verrucomicrobia; c__Verrucomicrobiae; o__Pedosphaerales; f__Pedosphaeraceae; g__Pedosphaeraceae; s__uncultured_bacterium
ASV_1362	22	29	6	0	5	0	0	24	4	0	0	0	d__Bacteria; p__Actinobacteria; c__Actinobacteria; o__Catenulisporales; f__Actinospicaceae; g__Actinospica; s__uncultured_bacterium
ASV_1363	0	0	0	75	52	0	0	0	0	0	0	0	d__Bacteria; p__Proteobacteria; c__Alphaproteobacteria; o__Rhizobiales; f__Xanthobacteraceae; g__Pseudolabrys; s__unclassified_Pseudolabrys
ASV_1364	23	57	0	0	0	0	0	0	0	0	0	0	d__Bacteria; p__Actinobacteria; c__Actinobacteria; o__Corynebacteriales; f__Mycobacteriaceae; g__Mycobacterium; s__unclassified_Mycobacterium
ASV_1365	6	14	8	0	2	0	14	12	0	27	0	15	d__Bacteria; p__Proteobacteria; c__Alphaproteobacteria; o__Rhizobiales; f__Beijerinckiaceae; g__alphaI_cluster; s__unclassified_alphaI_cluster
ASV_1366	20	0	33	36	0	7	0	0	0	0	13	0	d__Bacteria; p__Proteobacteria; c__Gammaproteobacteria; o__Gammaproteobacteria_Incertae_Sedis; f__Unknown_Family; g__Acidibacter; s__unclassified_Acidibacter
ASV_1367	0	14	15	0	9	16	8	3	6	11	6	7	d__Bacteria; p__Verrucomicrobia; c__Verrucomicrobiae; o__Pedosphaerales; f__Pedosphaeraceae; g__ADurb.Bin063-1; s__unclassified_ADurb.Bin063-1
ASV_1368	0	0	5	15	9	0	2	0	0	12	37	22	d__Bacteria; p__Acidobacteria; c__Acidobacteriia; o__Acidobacteriales; f__Acidobacteriaceae_(Subgroup_1); g__Granulicella; s__unclassified_Granulicella
ASV_1369	0	0	0	25	0	17	15	13	21	0	0	16	d__Bacteria; p__Chloroflexi; c__Ktedonobacteria; o__Ktedonobacterales; f__JG30-KF-AS9; g__JG30-KF-AS9; s__uncultured_bacterium
ASV_1370	0	0	0	8	6	6	9	14	13	20	7	9	d__Bacteria; p__Proteobacteria; c__Alphaproteobacteria; o__Elsterales; f__uncultured; g__uncultured; s__unclassified_uncultured
ASV_1371	0	0	0	0	0	0	0	0	102	0	0	0	d__Bacteria; p__Proteobacteria; c__Gammaproteobacteria; o__Xanthomonadales; f__Rhodanobacteraceae; g__Dyella; s__uncultured_Dyella
ASV_1372	0	0	0	0	0	0	0	0	0	19	20	37	d__Bacteria; p__Acidobacteria; c__Acidobacteriia; o__Acidobacteriales; f__uncultured; g__uncultured; s__unclassified_uncultured
ASV_1373	26	45	25	0	0	0	0	0	0	0	0	0	d__Bacteria; p__Bacteroidetes; c__Bacteroidia; o__Chitinophagales; f__Chitinophagaceae; g__uncultured; s__unclassified_uncultured
ASV_1374	45	0	13	0	0	0	10	23	11	0	0	0	d__Bacteria; p__Chloroflexi; c__Ktedonobacteria; o__Ktedonobacterales; f__JG30-KF-AS9; g__JG30-KF-AS9; s__unclassified_JG30-KF-AS9
ASV_1376	31	10	11	3	8	0	4	0	7	14	2	8	d__Bacteria; p__Proteobacteria; c__Alphaproteobacteria; o__Elsterales; f__uncultured; g__uncultured; s__unclassified_uncultured
ASV_1377	19	0	0	0	0	0	0	0	18	20	21	12	d__Bacteria; p__Proteobacteria; c__Alphaproteobacteria; o__Rhizobiales; f__Xanthobacteraceae; g__uncultured; s__uncultured_Blastochloris
ASV_1378	6	62	0	0	9	0	0	0	0	8	0	0	d__Bacteria; p__Acidobacteria; c__Acidobacteriia; o__Acidobacteriales; f__Acidobacteriaceae_(Subgroup_1); g__Acidipila; s__unclassified_Acidipila
ASV_1379	22	0	0	0	0	26	0	11	27	5	0	0	d__Bacteria; p__Chloroflexi; c__Ktedonobacteria; o__B12-WMSP1; f__B12-WMSP1; g__B12-WMSP1; s__uncultured_Chloroflexi
ASV_1380	0	12	0	0	0	0	80	0	0	0	0	0	d__Bacteria; p__Chloroflexi; c__Ktedonobacteria; o__Ktedonobacterales; f__Ktedonobacteraceae; g__1959-1; s__uncultured_bacterium
ASV_1381	0	0	31	0	0	28	0	25	7	0	0	0	d__Bacteria; p__Chloroflexi; c__Ktedonobacteria; o__Ktedonobacterales; f__Ktedonobacteraceae; g__FCPS473; s__uncultured_bacterium
ASV_1382	0	0	0	0	0	0	17	17	24	0	17	7	d__Bacteria; p__Acidobacteria; c__Acidobacteriia; o__Subgroup_2; f__Subgroup_2; g__Subgroup_2; s__uncultured_bacterium
ASV_1383	21	7	8	0	5	8	11	8	11	13	0	4	d__Bacteria; p__Chloroflexi; c__Ktedonobacteria; o__Ktedonobacterales; f__JG30-KF-AS9; g__JG30-KF-AS9; s__uncultured_bacterium
ASV_1384	25	0	7	0	0	10	17	0	0	19	12	6	d__Bacteria; p__WPS-2; c__WPS-2; o__WPS-2; f__WPS-2; g__WPS-2; s__uncultured_bacterium
ASV_1385	14	67	0	0	0	0	0	0	0	0	6	0	d__Bacteria; p__Proteobacteria; c__Deltaproteobacteria; o__Oligoflexales; f__0319-6G20; g__0319-6G20; s__unclassified_0319-6G20
ASV_1386	11	5	9	32	0	0	0	22	21	0	5	0	d__Bacteria; p__Actinobacteria; c__Thermoleophilia; o__Gaiellales; f__uncultured; g__uncultured; s__unclassified_uncultured
ASV_1387	10	17	10	14	0	7	0	0	15	12	10	0	d__Bacteria; p__Proteobacteria; c__Alphaproteobacteria; o__Rhizobiales; f__Xanthobacteraceae; g__GAS113; s__uncultured_Methylocystaceae
ASV_1388	14	9	20	9	15	0	0	0	0	28	0	0	d__Bacteria; p__Acidobacteria; c__Acidobacteriia; o__Acidobacteriales; f__uncultured; g__uncultured; s__unclassified_uncultured
ASV_1389	0	0	0	0	0	0	16	0	77	0	0	0	d__Bacteria; p__Bacteroidetes; c__Bacteroidia; o__Chitinophagales; f__Chitinophagaceae; g__uncultured; s__unclassified_uncultured
ASV_1390	0	0	0	0	0	0	0	0	0	18	45	23	d__Bacteria; p__Proteobacteria; c__Alphaproteobacteria; o__Rhizobiales; f__Beijerinckiaceae; g__Roseiarcus; s__uncultured_bacterium
ASV_1391	39	36	22	0	0	0	0	0	0	0	0	0	d__Bacteria; p__Actinobacteria; c__Actinobacteria; o__Micrococcales; f__Micrococcaceae; g__Sinomonas; s__unclassified_Sinomonas
ASV_1392	5	3	5	0	0	0	21	10	20	17	0	13	d__Bacteria; p__Actinobacteria; c__Actinobacteria; o__Frankiales; f__Acidothermaceae; g__Acidothermus; s__unclassified_Acidothermus
ASV_1393	17	8	8	0	0	19	7	9	4	0	11	14	d__Bacteria; p__Actinobacteria; c__Acidimicrobiia; o__IMCC26256; f__IMCC26256; g__IMCC26256; s__uncultured_bacterium
ASV_1394	27	9	26	0	18	11	0	0	0	0	0	0	d__Bacteria; p__Proteobacteria; c__Deltaproteobacteria; o__Myxococcales; f__Archangiaceae; g__Anaeromyxobacter; s__bacterium_enrichment
ASV_1395	61	27	0	0	0	0	0	0	0	0	0	0	d__Bacteria; p__Acidobacteria; c__Acidobacteriia; o__Acidobacteriales; f__uncultured; g__uncultured; s__unclassified_uncultured
ASV_1396	13	13	0	0	0	0	8	17	38	0	7	0	d__Bacteria; p__Acidobacteria; c__Acidobacteriia; o__Acidobacteriales; f__Acidobacteriaceae_(Subgroup_1); g__Acidipila; s__uncultured_bacterium
ASV_1397	16	10	0	0	4	0	19	9	0	3	10	9	d__Bacteria; p__Acidobacteria; c__Acidobacteriia; o__Acidobacteriales; f__Acidobacteriaceae_(Subgroup_1); g__Occallatibacter; s__uncultured_bacterium
ASV_1398	0	82	0	0	0	0	0	0	0	0	0	0	d__Bacteria; p__Chloroflexi; c__Ktedonobacteria; o__Ktedonobacterales; f__Ktedonobacteraceae; g__uncultured; s__unclassified_uncultured
ASV_1399	0	0	0	9	12	0	0	0	0	22	42	6	d__Bacteria; p__Actinobacteria; c__Acidimicrobiia; o__Microtrichales; f__unclassified_Microtrichales; g__unclassified_Microtrichales; s__unclassified_Microtrichales
ASV_1400	0	0	0	0	109	0	0	0	0	0	0	0	d__Bacteria; p__Proteobacteria; c__Gammaproteobacteria; o__Betaproteobacteriales; f__Burkholderiaceae; g__Bordetella; s__uncultured_bacterium
ASV_1401	0	0	0	0	0	0	0	0	0	9	39	25	d__Bacteria; p__Proteobacteria; c__Gammaproteobacteria; o__Betaproteobacteriales; f__Gallionellaceae; g__Gallionella; s__unclassified_Gallionella
ASV_1402	6	0	11	0	0	0	0	14	9	7	24	7	d__Bacteria; p__Chloroflexi; c__Ktedonobacteria; o__Ktedonobacterales; f__Ktedonobacteraceae; g__G12-WMSP1; s__uncultured_bacterium
ASV_1403	8	6	22	7	12	5	4	11	0	9	3	1	d__Bacteria; p__Actinobacteria; c__Actinobacteria; o__Frankiales; f__Acidothermaceae; g__Acidothermus; s__unclassified_Acidothermus
ASV_1404	11	7	9	3	9	6	12	11	15	2	3	5	d__Bacteria; p__Actinobacteria; c__Actinobacteria; o__Frankiales; f__Acidothermaceae; g__Acidothermus; s__unclassified_Acidothermus
ASV_1405	26	31	0	0	0	0	7	6	11	0	0	20	d__Bacteria; p__Elusimicrobia; c__Elusimicrobia; o__Lineage_IV; f__Lineage_IV; g__Lineage_IV; s__uncultured_soil
ASV_1406	0	0	0	24	41	12	0	0	0	16	2	6	d__Bacteria; p__Proteobacteria; c__Gammaproteobacteria; o__Gammaproteobacteria_Incertae_Sedis; f__Unknown_Family; g__Acidibacter; s__unclassified_Acidibacter
ASV_1407	0	0	0	0	0	0	6	13	21	23	16	11	d__Bacteria; p__Verrucomicrobia; c__Verrucomicrobiae; o__Chthoniobacterales; f__Chthoniobacteraceae; g__Candidatus_Udaeobacter; s__unclassified_Candidatus_Udaeobacter
ASV_1408	25	8	3	10	11	14	4	6	0	0	8	5	d__Bacteria; p__Chloroflexi; c__Ktedonobacteria; o__Ktedonobacterales; f__Ktedonobacteraceae; g__FCPS473; s__uncultured_bacterium
ASV_1409	23	0	3	0	11	0	0	0	0	55	0	0	d__Bacteria; p__Actinobacteria; c__Actinobacteria; o__Corynebacteriales; f__Mycobacteriaceae; g__Mycobacterium; s__unclassified_Mycobacterium
ASV_1410	11	0	31	0	0	0	0	23	37	0	0	0	d__Bacteria; p__Actinobacteria; c__Actinobacteria; o__Frankiales; f__unclassified_Frankiales; g__unclassified_Frankiales; s__unclassified_Frankiales
ASV_1411	13	4	19	13	3	7	7	5	7	0	6	6	d__Bacteria; p__Proteobacteria; c__Deltaproteobacteria; o__Myxococcales; f__Haliangiaceae; g__Haliangium; s__uncultured_bacterium
ASV_1412	0	0	0	60	7	6	0	0	2	4	13	6	d__Bacteria; p__Proteobacteria; c__Gammaproteobacteria; o__Betaproteobacteriales; f__Methylophilaceae; g__uncultured; s__metagenome
ASV_1413	0	0	0	0	0	0	0	0	0	22	22	41	d__Bacteria; p__Proteobacteria; c__Alphaproteobacteria; o__Acetobacterales; f__Acetobacteraceae; g__uncultured; s__unclassified_uncultured
ASV_1414	0	0	0	0	0	0	0	0	0	61	0	32	d__Bacteria; p__Proteobacteria; c__Deltaproteobacteria; o__Myxococcales; f__Phaselicystidaceae; g__Phaselicystis; s__uncultured_bacterium
ASV_1416	7	38	5	0	27	0	1	0	2	5	0	0	d__Bacteria; p__Chloroflexi; c__Ktedonobacteria; o__Ktedonobacterales; f__JG30-KF-AS9; g__JG30-KF-AS9; s__uncultured_bacterium
ASV_1417	5	30	31	0	0	0	16	8	6	0	0	0	d__Bacteria; p__Proteobacteria; c__Gammaproteobacteria; o__Salinisphaerales; f__Solimonadaceae; g__Nevskia; s__uncultured_bacterium
ASV_1418	4	0	16	0	0	0	14	14	6	16	14	7	d__Bacteria; p__Acidobacteria; c__Subgroup_6; o__Subgroup_6; f__Subgroup_6; g__Subgroup_6; s__unclassified_Subgroup_6
ASV_1419	0	0	0	8	0	0	0	0	0	6	20	43	d__Bacteria; p__Proteobacteria; c__Alphaproteobacteria; o__Elsterales; f__uncultured; g__uncultured; s__unclassified_uncultured
ASV_1420	66	0	33	1	0	0	0	0	0	0	0	0	d__Bacteria; p__Actinobacteria; c__Actinobacteria; o__Micrococcales; f__Micrococcaceae; g__Arthrobacter; s__unclassified_Arthrobacter
ASV_1421	27	0	0	0	0	0	20	28	0	11	0	0	d__Bacteria; p__Actinobacteria; c__Thermoleophilia; o__Gaiellales; f__uncultured; g__uncultured; s__unclassified_uncultured
ASV_1422	0	0	26	14	0	0	0	58	0	0	0	0	d__Bacteria; p__Actinobacteria; c__Actinobacteria; o__Corynebacteriales; f__Mycobacteriaceae; g__Mycobacterium; s__unclassified_Mycobacterium
ASV_1423	0	0	0	13	8	8	0	0	0	9	10	36	d__Bacteria; p__Armatimonadetes; c__Chthonomonadetes; o__Chthonomonadales; f__Chthonomonadaceae; g__Chthonomonas; s__unclassified_Chthonomonas
ASV_1424	0	0	0	0	6	0	40	7	9	28	0	0	d__Bacteria; p__Actinobacteria; c__Actinobacteria; o__Frankiales; f__Acidothermaceae; g__Acidothermus; s__uncultured_soil
ASV_1425	0	0	0	0	96	0	0	0	0	0	0	0	d__Bacteria; p__Elusimicrobia; c__Elusimicrobia; o__Lineage_IV; f__Lineage_IV; g__Lineage_IV; s__unclassified_Lineage_IV
ASV_1426	0	0	0	0	0	0	16	0	17	54	0	0	d__Bacteria; p__Actinobacteria; c__Actinobacteria; o__Frankiales; f__Acidothermaceae; g__Acidothermus; s__uncultured_bacterium
ASV_1427	24	29	13	0	0	0	12	0	0	0	9	0	d__Bacteria; p__Chloroflexi; c__Chloroflexia; o__Thermomicrobiales; f__JG30-KF-CM45; g__JG30-KF-CM45; s__uncultured_Sphaerobacter
ASV_1428	3	16	10	4	3	0	2	6	28	5	5	2	d__Bacteria; p__Proteobacteria; c__Alphaproteobacteria; o__Rhizobiales; f__Xanthobacteraceae; g__Bradyrhizobium; s__unclassified_Bradyrhizobium
ASV_1429	10	9	0	13	8	11	20	9	0	0	0	5	d__Bacteria; p__Acidobacteria; c__Acidobacteriia; o__Acidobacteriales; f__uncultured; g__uncultured; s__uncultured_forest
ASV_1430	19	0	0	0	0	19	26	0	0	0	11	17	d__Bacteria; p__Acidobacteria; c__Acidobacteriia; o__Acidobacteriales; f__uncultured; g__uncultured; s__unclassified_uncultured
ASV_1431	0	0	0	27	8	5	7	7	0	24	0	17	d__Bacteria; p__Proteobacteria; c__Alphaproteobacteria; o__Rhodospirillales; f__Rhodospirillaceae; g__uncultured; s__uncultured_bacterium
ASV_1432	0	0	0	10	13	0	11	16	19	20	0	7	d__Bacteria; p__Rokubacteria; c__NC10; o__Rokubacteriales; f__Rokubacteriales; g__Rokubacteriales; s__uncultured_bacterium
ASV_1433	0	0	0	0	0	0	9	15	14	16	14	23	d__Bacteria; p__Acidobacteria; c__Acidobacteriia; o__Subgroup_2; f__Subgroup_2; g__Subgroup_2; s__unclassified_Subgroup_2
ASV_1434	23	11	16	0	0	0	7	0	15	15	0	0	d__Bacteria; p__Chloroflexi; c__Ktedonobacteria; o__Ktedonobacterales; f__Ktedonobacteraceae; g__HSB_OF53-F07; s__uncultured_bacterium
ASV_1435	16	16	20	0	18	0	10	0	0	8	0	0	d__Bacteria; p__Actinobacteria; c__Actinobacteria; o__Frankiales; f__Geodermatophilaceae; g__unclassified_Geodermatophilaceae; s__unclassified_Geodermatophilaceae
ASV_1436	66	13	7	0	0	0	0	0	0	0	0	0	d__Bacteria; p__Proteobacteria; c__Deltaproteobacteria; o__Myxococcales; f__Polyangiaceae; g__Pajaroellobacter; s__uncultured_bacterium
ASV_1437	0	0	25	0	0	0	0	18	0	31	0	15	d__Bacteria; p__Actinobacteria; c__Thermoleophilia; o__Solirubrobacterales; f__Solirubrobacteraceae; g__Conexibacter; s__uncultured_bacterium
ASV_1438	0	0	0	26	5	18	0	0	0	0	17	23	d__Bacteria; p__Proteobacteria; c__Alphaproteobacteria; o__Rhizobiales; f__Rhizobiales_Incertae_Sedis; g__Bauldia; s__uncultured_bacterium
ASV_1439	19	30	0	3	11	7	1	1	0	1	0	15	d__Bacteria; p__Actinobacteria; c__Acidimicrobiia; o__IMCC26256; f__IMCC26256; g__IMCC26256; s__actinobacterium_BGR
ASV_1440	24	6	16	0	0	0	19	12	15	0	0	0	d__Bacteria; p__Actinobacteria; c__Thermoleophilia; o__Solirubrobacterales; f__Solirubrobacteraceae; g__Conexibacter; s__uncultured_bacterium
ASV_1441	3	1	16	11	17	4	0	8	7	14	4	4	d__Bacteria; p__Acidobacteria; c__Blastocatellia_(Subgroup_4); o__11-24; f__11-24; g__11-24; s__metagenome
ASV_1442	0	15	0	0	4	0	9	18	14	9	8	10	d__Bacteria; p__Chloroflexi; c__Ktedonobacteria; o__Ktedonobacterales; f__Ktedonobacteraceae; g__uncultured; s__uncultured_bacterium
ASV_1443	0	0	38	0	6	0	0	26	27	0	0	0	d__Bacteria; p__Chloroflexi; c__Ktedonobacteria; o__C0119; f__C0119; g__C0119; s__uncultured_Chloroflexi
ASV_1444	0	0	7	0	0	15	0	15	12	14	6	15	d__Bacteria; p__Chloroflexi; c__Ktedonobacteria; o__Ktedonobacterales; f__Ktedonobacteraceae; g__FCPS473; s__uncultured_bacterium
ASV_1445	53	0	0	34	0	0	0	0	0	8	0	0	d__Bacteria; p__Chloroflexi; c__Ktedonobacteria; o__Ktedonobacterales; f__JG30-KF-AS9; g__JG30-KF-AS9; s__uncultured_bacterium
ASV_1446	14	29	4	0	7	3	1	17	9	0	0	0	d__Bacteria; p__Proteobacteria; c__Deltaproteobacteria; o__Bdellovibrionales; f__Bdellovibrionaceae; g__Bdellovibrio; s__uncultured_bacterium
ASV_1447	6	16	15	23	6	27	0	0	0	0	4	0	d__Bacteria; p__Chloroflexi; c__Ktedonobacteria; o__Ktedonobacterales; f__Ktedonobacteraceae; g__uncultured; s__uncultured_bacterium
ASV_1448	23	25	0	0	0	12	11	7	0	0	0	0	d__Bacteria; p__Proteobacteria; c__Alphaproteobacteria; o__Caulobacterales; f__Caulobacteraceae; g__uncultured; s__uncultured_alpha
ASV_1449	0	45	0	0	0	0	0	0	0	0	32	0	d__Bacteria; p__Actinobacteria; c__Actinobacteria; o__Corynebacteriales; f__Mycobacteriaceae; g__Mycobacterium; s__unclassified_Mycobacterium
ASV_1450	0	1	0	0	28	0	7	0	16	8	9	15	d__Bacteria; p__Acidobacteria; c__Acidobacteriia; o__Acidobacteriales; f__Acidobacteriaceae_(Subgroup_1); g__Granulicella; s__unclassified_Granulicella
ASV_1451	0	0	0	23	34	0	0	0	0	14	13	5	d__Bacteria; p__Proteobacteria; c__Alphaproteobacteria; o__Elsterales; f__Elsteraceae; g__Aliidongia; s__Aliidongia_dinghuensis
ASV_1452	0	0	0	0	0	11	15	25	32	0	0	0	d__Bacteria; p__Planctomycetes; c__Planctomycetacia; o__Isosphaerales; f__Isosphaeraceae; g__Singulisphaera; s__uncultured_bacterium
ASV_1453	0	0	0	0	0	0	24	5	13	19	10	10	d__Bacteria; p__Chloroflexi; c__AD3; o__AD3; f__AD3; g__AD3; s__uncultured_bacterium
ASV_1454	0	0	0	0	0	0	0	0	21	17	29	17	d__Bacteria; p__Proteobacteria; c__Alphaproteobacteria; o__Elsterales; f__uncultured; g__uncultured; s__unclassified_uncultured
ASV_1455	50	0	0	0	0	0	0	0	42	0	0	0	d__Bacteria; p__Actinobacteria; c__Thermoleophilia; o__Solirubrobacterales; f__Solirubrobacteraceae; g__uncultured; s__soil_metagenome
ASV_1456	0	10	0	0	0	0	47	0	16	0	0	11	d__Bacteria; p__Proteobacteria; c__Alphaproteobacteria; o__Elsterales; f__uncultured; g__uncultured; s__uncultured_alpha
ASV_1457	0	0	0	26	30	15	0	0	0	9	0	9	d__Bacteria; p__Proteobacteria; c__Alphaproteobacteria; o__Rhizobiales; f__Labraceae; g__Labrys; s__Labrys_methylaminiphilus
ASV_1458	0	0	0	0	22	0	0	0	15	17	15	15	d__Bacteria; p__Actinobacteria; c__Acidimicrobiia; o__IMCC26256; f__IMCC26256; g__IMCC26256; s__unclassified_IMCC26256
ASV_1459	0	0	0	0	0	0	0	6	2	27	15	28	d__Bacteria; p__Chlamydiae; c__Chlamydiae; o__Chlamydiales; f__unclassified_Chlamydiales; g__unclassified_Chlamydiales; s__unclassified_Chlamydiales
ASV_1460	17	18	42	0	0	0	0	0	0	0	0	0	d__Bacteria; p__Bacteroidetes; c__Bacteroidia; o__Sphingobacteriales; f__Sphingobacteriaceae; g__Mucilaginibacter; s__uncultured_bacterium
ASV_1461	57	0	0	40	0	0	0	0	0	0	0	0	d__Bacteria; p__Verrucomicrobia; c__Verrucomicrobiae; o__Pedosphaerales; f__Pedosphaeraceae; g__ADurb.Bin063-1; s__uncultured_bacterium
ASV_1462	20	16	23	0	6	0	0	0	23	0	5	0	d__Bacteria; p__Chloroflexi; c__Ktedonobacteria; o__Ktedonobacterales; f__Ktedonobacteraceae; g__1921-2; s__uncultured_bacterium
ASV_1463	22	17	0	25	0	0	9	0	0	12	0	0	d__Bacteria; p__Chloroflexi; c__Ktedonobacteria; o__Ktedonobacterales; f__Ktedonobacteraceae; g__JG30a-KF-32; s__uncultured_bacterium
ASV_1464	14	28	0	0	0	0	14	16	0	0	0	0	d__Bacteria; p__Actinobacteria; c__Acidimicrobiia; o__IMCC26256; f__IMCC26256; g__IMCC26256; s__actinobacterium_BGR
ASV_1465	44	0	0	0	0	7	10	0	0	16	0	0	d__Bacteria; p__Actinobacteria; c__Thermoleophilia; o__Solirubrobacterales; f__Solirubrobacteraceae; g__Conexibacter; s__uncultured_Conexibacteraceae
ASV_1466	0	0	0	0	0	0	12	19	24	6	5	13	d__Bacteria; p__Chloroflexi; c__Ktedonobacteria; o__Ktedonobacterales; f__JG30-KF-AS9; g__JG30-KF-AS9; s__uncultured_bacterium
ASV_1467	15	12	9	6	0	0	8	6	17	10	0	0	d__Bacteria; p__Chloroflexi; c__Ktedonobacteria; o__Ktedonobacterales; f__Ktedonobacteraceae; g__HSB_OF53-F07; s__uncultured_Ktedonobacter
ASV_1468	9	0	0	0	10	5	2	15	7	14	5	7	d__Bacteria; p__Proteobacteria; c__Gammaproteobacteria; o__Betaproteobacteriales; f__Burkholderiaceae; g__unclassified_Burkholderiaceae; s__unclassified_Burkholderiaceae
ASV_1469	0	72	0	0	0	0	0	0	0	0	0	0	d__Bacteria; p__Bacteroidetes; c__Bacteroidia; o__Chitinophagales; f__Chitinophagaceae; g__uncultured; s__unclassified_uncultured
ASV_1470	0	9	0	0	0	10	14	0	14	16	0	17	d__Bacteria; p__Planctomycetes; c__Planctomycetacia; o__Gemmatales; f__Gemmataceae; g__uncultured; s__unclassified_uncultured
ASV_1471	0	2	0	9	8	6	14	5	0	10	10	5	d__Bacteria; p__Chloroflexi; c__TK10; o__TK10; f__TK10; g__TK10; s__uncultured_Chloroflexi
ASV_1472	0	0	0	44	0	0	18	15	9	0	11	0	d__Bacteria; p__Planctomycetes; c__Planctomycetacia; o__Isosphaerales; f__Isosphaeraceae; g__Singulisphaera; s__metagenome
ASV_1473	0	0	0	8	0	9	0	0	0	44	18	7	d__Bacteria; p__Proteobacteria; c__Alphaproteobacteria; o__unclassified_Alphaproteobacteria; f__unclassified_Alphaproteobacteria; g__unclassified_Alphaproteobacteria; s__unclassified_Alphaproteobacteria
ASV_1474	0	0	0	0	0	0	20	14	10	12	13	10	d__Bacteria; p__Proteobacteria; c__Gammaproteobacteria; o__Betaproteobacteriales; f__Burkholderiaceae; g__Burkholderia-Caballeronia-Paraburkholderia; s__unclassified_Burkholderia-Caballeronia-Paraburkholderia
ASV_1475	45	0	36	13	0	0	0	0	0	0	0	0	d__Bacteria; p__Proteobacteria; c__Alphaproteobacteria; o__Sphingomonadales; f__Sphingomonadaceae; g__Novosphingobium; s__unclassified_Novosphingobium
ASV_1476	0	0	15	0	0	0	17	13	11	4	0	13	d__Bacteria; p__Chloroflexi; c__Ktedonobacteria; o__Ktedonobacterales; f__Ktedonobacteraceae; g__JG30a-KF-32; s__uncultured_Chloroflexi
ASV_1477	0	0	24	0	0	0	0	0	69	0	0	0	d__Bacteria; p__Actinobacteria; c__Actinobacteria; o__Corynebacteriales; f__Nocardiaceae; g__Nocardia; s__unclassified_Nocardia
ASV_1478	0	0	0	39	12	27	0	0	0	7	0	5	d__Bacteria; p__Proteobacteria; c__Alphaproteobacteria; o__Sphingomonadales; f__Sphingomonadaceae; g__Sphingomonas; s__unclassified_Sphingomonas
ASV_1479	0	0	0	22	11	11	0	0	0	11	26	5	d__Bacteria; p__Proteobacteria; c__Alphaproteobacteria; o__Elsterales; f__URHD0088; g__URHD0088; s__unclassified_URHD0088
ASV_1480	0	0	0	0	0	0	17	18	10	20	3	14	d__Bacteria; p__Chloroflexi; c__Ktedonobacteria; o__Ktedonobacterales; f__JG30-KF-AS9; g__JG30-KF-AS9; s__uncultured_bacterium
ASV_1481	0	0	0	0	0	0	21	0	49	26	0	0	d__Bacteria; p__Gemmatimonadetes; c__Gemmatimonadetes; o__Gemmatimonadales; f__Gemmatimonadaceae; g__uncultured; s__unclassified_uncultured
ASV_1482	19	0	0	10	17	6	11	7	9	7	0	0	d__Bacteria; p__Firmicutes; c__Bacilli; o__Bacillales; f__Bacillaceae; g__Bacillus; s__unclassified_Bacillus
ASV_1483	7	13	0	0	0	0	6	0	52	0	0	6	d__Bacteria; p__Acidobacteria; c__Acidobacteriia; o__Acidobacteriales; f__Acidobacteriaceae_(Subgroup_1); g__uncultured; s__unclassified_uncultured
ASV_1484	11	0	0	0	15	0	13	23	0	0	19	0	d__Bacteria; p__Chloroflexi; c__Chloroflexia; o__Elev-1554; f__Elev-1554; g__Elev-1554; s__uncultured_bacterium
ASV_1485	0	2	6	6	12	0	8	4	9	10	14	5	d__Bacteria; p__Proteobacteria; c__Gammaproteobacteria; o__Gammaproteobacteria_Incertae_Sedis; f__Unknown_Family; g__Acidibacter; s__unclassified_Acidibacter
ASV_1486	0	0	21	0	0	0	0	0	0	16	21	25	d__Bacteria; p__Acidobacteria; c__Acidobacteriia; o__Acidobacteriales; f__uncultured; g__uncultured; s__uncultured_proteobacterium
ASV_1487	0	0	0	16	0	0	0	0	0	0	31	38	d__Bacteria; p__Actinobacteria; c__Thermoleophilia; o__Solirubrobacterales; f__Solirubrobacteraceae; g__Conexibacter; s__uncultured_Conexibacteraceae
ASV_1488	0	0	0	0	19	0	12	7	24	8	5	13	d__Bacteria; p__Planctomycetes; c__Planctomycetacia; o__Gemmatales; f__Gemmataceae; g__uncultured; s__Planctomycetia_bacterium
ASV_1489	0	0	0	0	38	13	0	0	0	0	31	0	d__Bacteria; p__Proteobacteria; c__Alphaproteobacteria; o__Acetobacterales; f__Acetobacteraceae; g__uncultured; s__unclassified_uncultured
ASV_1490	0	0	0	0	0	48	0	0	0	0	5	23	d__Bacteria; p__Proteobacteria; c__Gammaproteobacteria; o__Xanthomonadales; f__Rhodanobacteraceae; g__Rhodanobacter; s__Rhodanobacter_sp.
ASV_1491	15	12	8	13	0	0	9	8	6	0	8	6	d__Bacteria; p__Armatimonadetes; c__uncultured; o__uncultured; f__uncultured; g__uncultured; s__uncultured_bacterium
ASV_1492	15	12	0	14	0	0	5	12	12	8	0	7	d__Bacteria; p__Chloroflexi; c__Ktedonobacteria; o__Ktedonobacterales; f__JG30-KF-AS9; g__JG30-KF-AS9; s__uncultured_bacterium
ASV_1493	10	12	0	13	0	3	15	9	5	8	0	10	d__Bacteria; p__Proteobacteria; c__Alphaproteobacteria; o__Acetobacterales; f__Acetobacteraceae; g__Acidicaldus; s__uncultured_Acetobacteraceae
ASV_1494	0	73	0	0	0	0	0	0	0	0	0	0	d__Bacteria; p__Acidobacteria; c__Acidobacteriia; o__Acidobacteriales; f__Acidobacteriaceae_(Subgroup_1); g__unclassified_Acidobacteriaceae_(Subgroup_1); s__unclassified_Acidobacteriaceae_(Subgroup_1)
ASV_1495	0	0	0	0	0	11	0	0	0	9	31	21	d__Bacteria; p__Acidobacteria; c__Acidobacteriia; o__Acidobacteriales; f__Acidobacteriaceae_(Subgroup_1); g__unclassified_Acidobacteriaceae_(Subgroup_1); s__unclassified_Acidobacteriaceae_(Subgroup_1)
ASV_1496	16	0	0	24	0	0	0	0	0	21	0	21	d__Bacteria; p__Chloroflexi; c__Ktedonobacteria; o__Ktedonobacterales; f__JG30-KF-AS9; g__JG30-KF-AS9; s__uncultured_bacterium
ASV_1497	12	0	18	5	0	0	7	0	5	11	11	16	d__Bacteria; p__Acidobacteria; c__Acidobacteriia; o__Subgroup_2; f__Subgroup_2; g__Subgroup_2; s__bacterium_Ellin7505
ASV_1498	10	0	0	11	0	6	0	0	0	13	25	6	d__Bacteria; p__Elusimicrobia; c__Elusimicrobia; o__Lineage_IV; f__Lineage_IV; g__Lineage_IV; s__uncultured_soil
ASV_1499	0	0	0	12	0	0	4	0	32	15	16	7	d__Bacteria; p__Acidobacteria; c__Acidobacteriia; o__Acidobacteriales; f__Acidobacteriaceae_(Subgroup_1); g__unclassified_Acidobacteriaceae_(Subgroup_1); s__unclassified_Acidobacteriaceae_(Subgroup_1)
ASV_1500	0	0	0	0	52	0	0	0	0	30	0	10	d__Bacteria; p__FCPU426; c__FCPU426; o__FCPU426; f__FCPU426; g__FCPU426; s__uncultured_bacterium
ASV_1501	0	0	0	0	0	19	0	0	0	13	0	45	d__Bacteria; p__Proteobacteria; c__Alphaproteobacteria; o__Rhizobiales; f__Beijerinckiaceae; g__unclassified_Beijerinckiaceae; s__unclassified_Beijerinckiaceae
ASV_1502	0	0	0	0	0	0	38	0	0	14	0	26	d__Bacteria; p__Proteobacteria; c__Gammaproteobacteria; o__Gammaproteobacteria_Incertae_Sedis; f__Unknown_Family; g__Acidibacter; s__unclassified_Acidibacter
ASV_1503	0	0	0	0	0	0	0	0	87	0	0	0	d__Bacteria; p__Chloroflexi; c__Ktedonobacteria; o__Ktedonobacterales; f__Ktedonobacteraceae; g__Thermosporothrix; s__uncultured_bacterium
ASV_1504	14	22	0	13	7	10	0	0	11	0	0	0	d__Bacteria; p__Actinobacteria; c__Thermoleophilia; o__Solirubrobacterales; f__Solirubrobacteraceae; g__Conexibacter; s__uncultured_Conexibacteraceae
ASV_1505	0	36	19	9	0	0	10	9	0	0	0	0	d__Bacteria; p__Chloroflexi; c__Ktedonobacteria; o__B10-SB3A; f__B10-SB3A; g__B10-SB3A; s__uncultured_bacterium
ASV_1506	0	1	36	0	0	0	0	8	18	1	16	7	d__Bacteria; p__Acidobacteria; c__Acidobacteriia; o__Acidobacteriales; f__Acidobacteriaceae_(Subgroup_1); g__unclassified_Acidobacteriaceae_(Subgroup_1); s__unclassified_Acidobacteriaceae_(Subgroup_1)
ASV_1507	0	0	9	13	0	0	18	4	0	11	6	18	d__Bacteria; p__Verrucomicrobia; c__Verrucomicrobiae; o__Chthoniobacterales; f__Chthoniobacteraceae; g__Candidatus_Udaeobacter; s__uncultured_Spartobacteria
ASV_1508	0	0	0	0	0	0	0	0	9	15	23	30	d__Bacteria; p__Gemmatimonadetes; c__Gemmatimonadetes; o__Gemmatimonadales; f__Gemmatimonadaceae; g__uncultured; s__uncultured_bacterium
ASV_1509	28	31	20	0	0	0	0	0	0	0	0	0	d__Bacteria; p__Proteobacteria; c__Alphaproteobacteria; o__Azospirillales; f__Inquilinaceae; g__Inquilinus; s__uncultured_alpha
ASV_1510	10	10	0	9	0	0	5	0	13	4	10	16	d__Bacteria; p__Acidobacteria; c__Acidobacteriia; o__Subgroup_13; f__Subgroup_13; g__Subgroup_13; s__uncultured_bacterium
ASV_1511	18	21	10	7	18	4	0	0	0	0	3	0	d__Bacteria; p__Proteobacteria; c__Gammaproteobacteria; o__Betaproteobacteriales; f__Burkholderiaceae; g__Noviherbaspirillum; s__unclassified_Noviherbaspirillum
ASV_1512	0	0	0	0	0	8	0	0	0	0	42	24	d__Bacteria; p__Actinobacteria; c__Actinobacteria; o__Frankiales; f__Sporichthyaceae; g__uncultured; s__uncultured_bacterium
ASV_1513	0	0	0	0	0	13	3	8	0	26	9	11	d__Bacteria; p__Acidobacteria; c__Acidobacteriia; o__Acidobacteriales; f__uncultured; g__uncultured; s__uncultured_Acidobacteria
ASV_1514	21	4	0	4	0	0	14	8	0	5	13	7	d__Bacteria; p__Chloroflexi; c__Ktedonobacteria; o__Ktedonobacterales; f__JG30-KF-AS9; g__JG30-KF-AS9; s__uncultured_soil
ASV_1515	8	7	0	9	0	9	5	15	5	12	0	4	d__Bacteria; p__Chloroflexi; c__Ktedonobacteria; o__Ktedonobacterales; f__Ktedonobacteraceae; g__FCPS473; s__uncultured_Ktedobacteria
ASV_1516	20	20	27	0	0	0	0	6	10	0	0	0	d__Bacteria; p__Proteobacteria; c__Gammaproteobacteria; o__Xanthomonadales; f__Rhodanobacteraceae; g__Chujaibacter; s__uncultured_bacterium
ASV_1517	0	27	0	0	0	0	5	0	51	0	5	0	d__Bacteria; p__Chloroflexi; c__Ktedonobacteria; o__Ktedonobacterales; f__JG30-KF-AS9; g__JG30-KF-AS9; s__uncultured_bacterium
ASV_1518	0	9	5	0	24	0	7	8	14	6	0	9	d__Bacteria; p__Chloroflexi; c__Ktedonobacteria; o__Ktedonobacterales; f__Ktedonobacteraceae; g__BacC-u-018; s__uncultured_Ktedonobacter
ASV_1519	0	0	10	10	7	0	0	16	21	0	6	17	d__Bacteria; p__Chloroflexi; c__Ktedonobacteria; o__Ktedonobacterales; f__Ktedonobacteraceae; g__1921-2; s__uncultured_bacterium
ASV_1520	0	0	7	5	12	13	0	0	0	23	0	17	d__Bacteria; p__Proteobacteria; c__Deltaproteobacteria; o__Oligoflexales; f__0319-6G20; g__0319-6G20; s__unclassified_0319-6G20
ASV_1521	0	0	10	21	0	7	0	0	22	0	9	17	d__Bacteria; p__Chloroflexi; c__AD3; o__AD3; f__AD3; g__AD3; s__uncultured_Chloroflexi
ASV_1522	0	0	0	0	9	0	18	0	0	0	14	31	d__Bacteria; p__Acidobacteria; c__Acidobacteriia; o__Acidobacteriales; f__uncultured; g__uncultured; s__unclassified_uncultured
ASV_1523	0	0	0	0	0	0	14	0	22	16	15	11	d__Bacteria; p__Acidobacteria; c__Acidobacteriia; o__Subgroup_2; f__Subgroup_2; g__Subgroup_2; s__uncultured_Holophaga
ASV_1524	0	0	0	0	0	0	0	0	0	0	68	0	d__Bacteria; p__Proteobacteria; c__Alphaproteobacteria; o__Micropepsales; f__Micropepsaceae; g__uncultured; s__unclassified_uncultured
ASV_1525	6	15	0	14	0	0	0	10	9	12	0	9	d__Bacteria; p__Proteobacteria; c__Gammaproteobacteria; o__Gammaproteobacteria_Incertae_Sedis; f__Unknown_Family; g__Acidibacter; s__uncultured_gamma
ASV_1526	0	3	0	1	4	4	4	4	17	0	4	42	d__Bacteria; p__Actinobacteria; c__Actinobacteria; o__Frankiales; f__Acidothermaceae; g__Acidothermus; s__unclassified_Acidothermus
ASV_1527	0	20	0	17	10	4	0	5	0	0	13	9	d__Bacteria; p__Proteobacteria; c__Gammaproteobacteria; o__Betaproteobacteriales; f__Burkholderiaceae; g__Noviherbaspirillum; s__unclassified_Noviherbaspirillum
ASV_1528	0	21	11	0	0	0	0	31	9	0	0	0	d__Bacteria; p__Firmicutes; c__Clostridia; o__Clostridiales; f__Family_XVII; g__uncultured; s__uncultured_bacterium
ASV_1529	0	0	16	0	0	0	0	18	11	14	0	27	d__Bacteria; p__Acidobacteria; c__Acidobacteriia; o__Solibacterales; f__Solibacteraceae_(Subgroup_3); g__Candidatus_Solibacter; s__unclassified_Candidatus_Solibacter
ASV_1530	0	0	0	0	0	0	15	0	7	10	7	32	d__Bacteria; p__Proteobacteria; c__Gammaproteobacteria; o__Gammaproteobacteria_Incertae_Sedis; f__Unknown_Family; g__Acidibacter; s__unclassified_Acidibacter
ASV_1531	0	0	0	0	0	0	3	4	4	21	6	31	d__Bacteria; p__Acidobacteria; c__Acidobacteriia; o__Subgroup_2; f__Subgroup_2; g__Subgroup_2; s__uncultured_Acidobacteria
ASV_1532	9	17	13	0	13	7	0	0	13	7	0	0	d__Bacteria; p__Chloroflexi; c__Chloroflexia; o__Thermomicrobiales; f__JG30-KF-CM45; g__JG30-KF-CM45; s__bacterium_Ellin6537
ASV_1533	8	20	21	0	14	0	0	7	1	0	3	5	d__Bacteria; p__Proteobacteria; c__Deltaproteobacteria; o__Oligoflexales; f__0319-6G20; g__0319-6G20; s__uncultured_delta
ASV_1534	13	0	14	0	0	4	13	0	13	11	0	13	d__Bacteria; p__Proteobacteria; c__Alphaproteobacteria; o__Elsterales; f__uncultured; g__uncultured; s__uncultured_bacterium
ASV_1535	0	25	0	9	0	0	0	0	13	28	0	0	d__Bacteria; p__Actinobacteria; c__Thermoleophilia; o__Solirubrobacterales; f__Solirubrobacteraceae; g__uncultured; s__soil_metagenome
ASV_1536	0	62	0	0	13	0	0	0	0	0	0	0	d__Bacteria; p__Acidobacteria; c__Acidobacteriia; o__Acidobacteriales; f__uncultured; g__uncultured; s__uncultured_Acidobacteria
ASV_1537	0	0	0	0	13	0	0	29	0	0	22	17	d__Bacteria; p__Proteobacteria; c__Alphaproteobacteria; o__Rhizobiales; f__Xanthobacteraceae; g__uncultured; s__unclassified_uncultured
ASV_1538	0	0	0	0	0	7	0	0	34	25	0	0	d__Bacteria; p__Bacteroidetes; c__Bacteroidia; o__Chitinophagales; f__Chitinophagaceae; g__uncultured; s__unclassified_uncultured
ASV_1539	12	26	34	0	0	0	0	0	0	0	0	0	d__Bacteria; p__Verrucomicrobia; c__Verrucomicrobiae; o__Pedosphaerales; f__Pedosphaeraceae; g__Pedosphaeraceae; s__bacterium_enrichment
ASV_1540	22	0	0	0	0	16	0	23	12	0	0	0	d__Bacteria; p__Chloroflexi; c__Ktedonobacteria; o__Ktedonobacterales; f__Ktedonobacteraceae; g__FCPS473; s__uncultured_Ktedobacteria
ASV_1541	2	9	13	3	6	2	4	5	7	3	12	6	d__Bacteria; p__Actinobacteria; c__Actinobacteria; o__Frankiales; f__Acidothermaceae; g__Acidothermus; s__uncultured_bacterium
ASV_1542	20	12	0	0	0	0	4	14	0	0	12	5	d__Bacteria; p__Proteobacteria; c__Alphaproteobacteria; o__Elsterales; f__uncultured; g__uncultured; s__unclassified_uncultured
ASV_1543	0	0	28	0	0	0	0	49	0	0	0	0	d__Bacteria; p__Actinobacteria; c__Actinobacteria; o__Frankiales; f__Acidothermaceae; g__Acidothermus; s__unclassified_Acidothermus
ASV_1544	0	0	0	14	0	29	0	0	0	17	15	0	d__Bacteria; p__Bacteroidetes; c__Bacteroidia; o__Chitinophagales; f__Chitinophagaceae; g__uncultured; s__Flavitalea_sp.
ASV_1545	0	0	0	0	72	21	0	0	0	0	0	0	d__Bacteria; p__Proteobacteria; c__Gammaproteobacteria; o__Betaproteobacteriales; f__Burkholderiaceae; g__Burkholderia-Caballeronia-Paraburkholderia; s__unclassified_Burkholderia-Caballeronia-Paraburkholderia
ASV_1546	0	0	0	0	0	68	0	0	0	0	0	0	d__Bacteria; p__Chloroflexi; c__Ktedonobacteria; o__Ktedonobacterales; f__Ktedonobacteraceae; g__uncultured; s__unclassified_uncultured
ASV_1547	0	0	0	0	0	11	0	12	15	22	0	7	d__Bacteria; p__Gemmatimonadetes; c__Gemmatimonadetes; o__Gemmatimonadales; f__Gemmatimonadaceae; g__uncultured; s__Acidobacteria_bacterium
ASV_1548	0	0	0	0	0	0	33	21	26	0	0	0	d__Bacteria; p__Proteobacteria; c__Alphaproteobacteria; o__Acetobacterales; f__Acetobacteraceae; g__uncultured; s__unclassified_uncultured
ASV_1549	0	0	0	0	0	0	0	17	11	22	10	17	d__Bacteria; p__Verrucomicrobia; c__Verrucomicrobiae; o__Pedosphaerales; f__Pedosphaeraceae; g__ADurb.Bin063-1; s__unclassified_ADurb.Bin063-1
ASV_1550	4	0	6	0	5	12	0	0	14	12	8	8	d__Bacteria; p__Proteobacteria; c__Deltaproteobacteria; o__Myxococcales; f__Haliangiaceae; g__Haliangium; s__unclassified_Haliangium
ASV_1551	0	12	0	0	11	0	0	0	16	12	8	8	d__Bacteria; p__Acidobacteria; c__Acidobacteriia; o__Acidobacteriales; f__uncultured; g__uncultured; s__unclassified_uncultured
ASV_1552	0	0	14	0	0	15	0	0	39	14	0	0	d__Bacteria; p__Chloroflexi; c__Ktedonobacteria; o__Ktedonobacterales; f__Ktedonobacteraceae; g__FCPS473; s__uncultured_bacterium
ASV_1553	0	0	7	0	0	0	0	46	0	8	0	8	d__Bacteria; p__Chloroflexi; c__Ktedonobacteria; o__Ktedonobacterales; f__JG30-KF-AS9; g__JG30-KF-AS9; s__uncultured_bacterium
ASV_1554	13	0	0	19	0	25	0	0	0	16	0	0	d__Bacteria; p__Acidobacteria; c__Acidobacteriia; o__Subgroup_2; f__Subgroup_2; g__Subgroup_2; s__unclassified_Subgroup_2
ASV_1555	13	10	16	0	0	2	12	2	12	2	4	3	d__Bacteria; p__Actinobacteria; c__Actinobacteria; o__Frankiales; f__Acidothermaceae; g__Acidothermus; s__unclassified_Acidothermus
ASV_1556	9	9	0	11	0	8	5	0	24	0	4	0	d__Bacteria; p__Actinobacteria; c__Actinobacteria; o__Frankiales; f__Acidothermaceae; g__Acidothermus; s__unclassified_Acidothermus
ASV_1557	27	24	16	0	7	0	0	0	0	0	0	0	d__Bacteria; p__Proteobacteria; c__Alphaproteobacteria; o__Rickettsiales; f__AB1; g__AB1; s__uncultured_proteobacterium
ASV_1558	7	0	0	14	12	32	0	0	0	10	7	0	d__Bacteria; p__Proteobacteria; c__Deltaproteobacteria; o__Myxococcales; f__Polyangiaceae; g__Pajaroellobacter; s__uncultured_bacterium
ASV_1559	0	30	0	31	0	16	0	0	0	0	0	0	d__Bacteria; p__Chloroflexi; c__Ktedonobacteria; o__Ktedonobacterales; f__Ktedonobacteraceae; g__Ktedonobacter; s__unclassified_Ktedonobacter
ASV_1560	0	12	0	14	0	0	0	0	0	16	10	21	d__Bacteria; p__Proteobacteria; c__Gammaproteobacteria; o__unclassified_Gammaproteobacteria; f__unclassified_Gammaproteobacteria; g__unclassified_Gammaproteobacteria; s__unclassified_Gammaproteobacteria
ASV_1561	0	9	9	0	0	14	0	22	14	0	0	0	d__Bacteria; p__Acidobacteria; c__Acidobacteriia; o__Acidobacteriales; f__Acidobacteriaceae_(Subgroup_1); g__Granulicella; s__Edaphobacter_sp.
ASV_1562	0	0	14	0	0	0	18	7	0	17	6	11	d__Bacteria; p__Chloroflexi; c__TK10; o__TK10; f__TK10; g__TK10; s__unclassified_TK10
ASV_1563	0	0	0	35	0	0	0	0	0	18	0	34	d__Bacteria; p__Proteobacteria; c__Alphaproteobacteria; o__uncultured; f__uncultured; g__uncultured; s__uncultured_bacterium
ASV_1564	0	0	0	19	0	7	0	0	0	36	0	5	d__Bacteria; p__Verrucomicrobia; c__Verrucomicrobiae; o__Pedosphaerales; f__Pedosphaeraceae; g__Pedosphaeraceae; s__unclassified_Pedosphaeraceae
ASV_1565	0	0	0	18	18	0	0	0	0	0	35	1	d__Bacteria; p__Acidobacteria; c__Acidobacteriia; o__Acidobacteriales; f__Acidobacteriaceae_(Subgroup_1); g__unclassified_Acidobacteriaceae_(Subgroup_1); s__unclassified_Acidobacteriaceae_(Subgroup_1)
ASV_1566	0	0	0	24	52	16	0	0	0	0	0	0	d__Bacteria; p__Proteobacteria; c__Gammaproteobacteria; o__Betaproteobacteriales; f__Chitinimonadaceae; g__Chitinimonas; s__uncultured_bacterium
ASV_1567	0	0	0	0	0	0	2	28	18	18	0	0	d__Bacteria; p__Proteobacteria; c__Deltaproteobacteria; o__Oligoflexales; f__0319-6G20; g__0319-6G20; s__uncultured_bacterium
ASV_1568	0	0	0	0	0	0	13	12	26	14	0	16	d__Bacteria; p__Acidobacteria; c__Acidobacteriia; o__Acidobacteriales; f__uncultured; g__uncultured; s__unclassified_uncultured
ASV_1569	5	8	10	12	0	0	7	13	12	5	0	2	d__Bacteria; p__Acidobacteria; c__Acidobacteriia; o__Acidobacteriales; f__Acidobacteriaceae_(Subgroup_1); g__Granulicella; s__unclassified_Granulicella
ASV_1570	6	9	8	0	0	0	0	0	8	33	0	10	d__Bacteria; p__Acidobacteria; c__Acidobacteriia; o__Acidobacteriales; f__uncultured; g__uncultured; s__unclassified_uncultured
ASV_1571	0	5	0	0	0	0	43	18	12	0	0	0	d__Bacteria; p__Planctomycetes; c__Planctomycetacia; o__Isosphaerales; f__Isosphaeraceae; g__Singulisphaera; s__metagenome
ASV_1572	0	9	0	0	0	9	0	0	0	18	25	6	d__Bacteria; p__Verrucomicrobia; c__Verrucomicrobiae; o__Pedosphaerales; f__Pedosphaeraceae; g__ADurb.Bin063-1; s__unclassified_ADurb.Bin063-1
ASV_1573	0	28	0	19	0	11	0	8	0	0	0	13	d__Bacteria; p__Actinobacteria; c__Actinobacteria; o__Frankiales; f__Acidothermaceae; g__Acidothermus; s__uncultured_soil
ASV_1574	0	0	0	0	0	0	0	0	0	0	26	36	d__Bacteria; p__Acidobacteria; c__Acidobacteriia; o__Acidobacteriales; f__Acidobacteriaceae_(Subgroup_1); g__Occallatibacter; s__unclassified_Occallatibacter
ASV_1575	0	0	0	0	0	0	0	0	0	0	0	65	d__Bacteria; p__Proteobacteria; c__Alphaproteobacteria; o__Rhizobiales; f__Xanthobacteraceae; g__Bradyrhizobium; s__unclassified_Bradyrhizobium
ASV_1576	6	10	6	10	7	0	12	9	0	0	2	12	d__Bacteria; p__Chloroflexi; c__Ktedonobacteria; o__Ktedonobacterales; f__Ktedonobacteraceae; g__uncultured; s__uncultured_bacterium
ASV_1577	18	15	0	0	0	0	0	16	0	26	0	0	d__Bacteria; p__Actinobacteria; c__Actinobacteria; o__Frankiales; f__Acidothermaceae; g__Acidothermus; s__uncultured_actinobacterium
ASV_1578	17	19	0	0	0	0	12	0	0	12	12	0	d__Bacteria; p__Proteobacteria; c__Gammaproteobacteria; o__Gammaproteobacteria_Incertae_Sedis; f__Unknown_Family; g__Acidibacter; s__uncultured_bacterium
ASV_1579	26	0	21	0	0	0	0	8	0	0	14	9	d__Bacteria; p__Actinobacteria; c__Thermoleophilia; o__Solirubrobacterales; f__Solirubrobacteraceae; g__Conexibacter; s__uncultured_bacterium
ASV_1580	13	45	14	0	0	0	0	0	0	0	0	0	d__Bacteria; p__Cyanobacteria; c__Melainabacteria; o__Obscuribacterales; f__Obscuribacterales; g__Obscuribacterales; s__uncultured_bacterium
ASV_1581	0	71	0	0	0	0	0	0	0	0	0	0	d__Bacteria; p__Patescibacteria; c__Saccharimonadia; o__Saccharimonadales; f__Saccharimonadales; g__Saccharimonadales; s__unclassified_Saccharimonadales
ASV_1582	0	14	0	0	32	0	13	9	0	13	0	0	d__Bacteria; p__Chloroflexi; c__Ktedonobacteria; o__Ktedonobacterales; f__Ktedonobacteraceae; g__FCPS473; s__uncultured_bacterium
ASV_1583	0	4	0	0	0	19	28	0	4	18	0	4	d__Bacteria; p__Actinobacteria; c__Actinobacteria; o__Catenulisporales; f__Catenulisporaceae; g__Catenulispora; s__Catenulispora_sp.
ASV_1584	0	0	10	0	0	0	18	11	19	14	0	9	d__Bacteria; p__Chloroflexi; c__Ktedonobacteria; o__Ktedonobacterales; f__Ktedonobacteraceae; g__HSB_OF53-F07; s__unclassified_HSB_OF53-F07
ASV_1585	0	0	0	31	10	9	0	0	0	11	7	11	d__Bacteria; p__WPS-2; c__WPS-2; o__WPS-2; f__WPS-2; g__WPS-2; s__uncultured_bacterium
ASV_1586	0	0	0	27	15	16	0	0	0	0	5	19	d__Bacteria; p__Proteobacteria; c__Gammaproteobacteria; o__Xanthomonadales; f__Rhodanobacteraceae; g__Rhodanobacter; s__unclassified_Rhodanobacter
ASV_1587	0	0	0	48	17	16	0	0	0	0	0	0	d__Bacteria; p__Acidobacteria; c__Acidobacteriia; o__Acidobacteriales; f__unclassified_Acidobacteriales; g__unclassified_Acidobacteriales; s__unclassified_Acidobacteriales
ASV_1588	0	0	0	24	53	7	0	0	0	0	0	0	d__Bacteria; p__Proteobacteria; c__Gammaproteobacteria; o__Betaproteobacteriales; f__Burkholderiaceae; g__Burkholderia-Caballeronia-Paraburkholderia; s__unclassified_Burkholderia-Caballeronia-Paraburkholderia
ASV_1589	0	0	0	0	61	20	0	0	0	0	0	0	d__Bacteria; p__Proteobacteria; c__Alphaproteobacteria; o__Rhizobiales; f__Hyphomicrobiaceae; g__Hyphomicrobium; s__Hyphomicrobium_sp.
ASV_1590	0	0	0	0	0	0	36	17	25	0	0	0	d__Bacteria; p__Chloroflexi; c__AD3; o__AD3; f__AD3; g__AD3; s__uncultured_bacterium
ASV_1591	20	28	13	0	8	0	0	5	0	0	2	0	d__Bacteria; p__Firmicutes; c__Clostridia; o__Clostridiales; f__Family_XVII; g__uncultured; s__uncultured_bacterium
ASV_1592	2	0	0	0	0	0	24	10	0	16	6	9	d__Bacteria; p__Proteobacteria; c__Alphaproteobacteria; o__Elsterales; f__Elsteraceae; g__Elsteraceae; s__uncultured_bacterium
ASV_1593	0	62	9	0	0	0	0	0	0	0	0	0	d__Bacteria; p__Actinobacteria; c__Thermoleophilia; o__Solirubrobacterales; f__Solirubrobacteraceae; g__Conexibacter; s__uncultured_bacterium
ASV_1594	0	6	0	0	0	7	0	24	20	16	7	0	d__Bacteria; p__Acidobacteria; c__Acidobacteriia; o__Acidobacteriales; f__unclassified_Acidobacteriales; g__unclassified_Acidobacteriales; s__unclassified_Acidobacteriales
ASV_1595	0	0	4	0	0	0	0	0	0	0	0	69	d__Bacteria; p__Proteobacteria; c__Alphaproteobacteria; o__Rhizobiales; f__Xanthobacteraceae; g__uncultured; s__unclassified_uncultured
ASV_1596	0	0	0	17	8	23	0	0	0	0	8	11	d__Bacteria; p__Proteobacteria; c__Gammaproteobacteria; o__Betaproteobacteriales; f__Burkholderiaceae; g__Ramlibacter; s__unclassified_Ramlibacter
ASV_1597	0	0	0	0	0	64	0	0	0	0	0	0	d__Bacteria; p__Actinobacteria; c__Actinobacteria; o__Micromonosporales; f__Micromonosporaceae; g__Actinoplanes; s__unclassified_Actinoplanes
ASV_1598	0	0	0	0	0	10	0	16	0	48	0	0	d__Bacteria; p__Acidobacteria; c__Acidobacteriia; o__Subgroup_2; f__Subgroup_2; g__Subgroup_2; s__unclassified_Subgroup_2
ASV_1599	8	34	15	0	8	6	0	0	0	0	0	11	d__Bacteria; p__Bacteroidetes; c__Bacteroidia; o__Sphingobacteriales; f__Sphingobacteriaceae; g__Mucilaginibacter; s__Mucilaginibacter_ximonensis
ASV_1600	0	9	0	0	0	0	9	0	14	10	9	9	d__Bacteria; p__Chloroflexi; c__Ktedonobacteria; o__Ktedonobacterales; f__Ktedonobacteraceae; g__HSB_OF53-F07; s__uncultured_Ktedonobacter
ASV_1601	0	10	0	18	0	0	0	27	14	0	0	0	d__Bacteria; p__Chloroflexi; c__Ktedonobacteria; o__Ktedonobacterales; f__Ktedonobacteraceae; g__FCPS473; s__uncultured_bacterium
ASV_1602	0	16	0	0	0	0	0	19	27	15	0	0	d__Bacteria; p__Chloroflexi; c__Ktedonobacteria; o__Ktedonobacterales; f__Ktedonobacteraceae; g__1921-2; s__uncultured_bacterium
ASV_1603	0	0	0	0	10	0	0	0	0	42	12	13	d__Bacteria; p__Bacteroidetes; c__Bacteroidia; o__Chitinophagales; f__Chitinophagaceae; g__uncultured; s__unclassified_uncultured
ASV_1604	0	0	0	0	0	17	34	21	4	0	0	0	d__Bacteria; p__Chloroflexi; c__Ktedonobacteria; o__Ktedonobacterales; f__Ktedonobacteraceae; g__G12-WMSP1; s__uncultured_bacterium
ASV_1605	0	0	0	0	0	0	13	41	13	5	1	0	d__Bacteria; p__Proteobacteria; c__Deltaproteobacteria; o__Oligoflexales; f__Oligoflexaceae; g__Silvanigrella; s__metagenome
ASV_1606	0	0	0	0	0	0	0	0	0	21	13	35	d__Bacteria; p__Acidobacteria; c__Acidobacteriia; o__Subgroup_2; f__Subgroup_2; g__Subgroup_2; s__unclassified_Subgroup_2
ASV_1607	6	8	11	3	0	0	0	0	7	9	17	15	d__Bacteria; p__Verrucomicrobia; c__Verrucomicrobiae; o__Pedosphaerales; f__Pedosphaeraceae; g__ADurb.Bin063-1; s__unclassified_ADurb.Bin063-1
ASV_1608	8	0	10	0	6	12	11	0	0	5	5	15	d__Bacteria; p__Chloroflexi; c__Ktedonobacteria; o__Ktedonobacterales; f__JG30-KF-AS9; g__JG30-KF-AS9; s__uncultured_bacterium
ASV_1609	6	6	0	0	14	3	0	13	16	7	0	10	d__Bacteria; p__Chloroflexi; c__Ktedonobacteria; o__Ktedonobacterales; f__Ktedonobacteraceae; g__1921-3; s__uncultured_Ktedonobacter
ASV_1610	16	10	0	0	0	0	11	9	0	0	12	17	d__Bacteria; p__Actinobacteria; c__Actinobacteria; o__Frankiales; f__Acidothermaceae; g__Acidothermus; s__uncultured_actinobacterium
ASV_1611	23	0	0	9	0	0	0	0	0	9	12	12	d__Bacteria; p__Proteobacteria; c__Alphaproteobacteria; o__Rhizobiales; f__Xanthobacteraceae; g__uncultured; s__unclassified_uncultured
ASV_1613	0	0	14	0	0	0	0	0	13	13	21	12	d__Bacteria; p__Actinobacteria; c__Thermoleophilia; o__Solirubrobacterales; f__Solirubrobacteraceae; g__Conexibacter; s__unclassified_Conexibacter
ASV_1614	0	0	0	22	0	11	13	0	0	29	0	0	d__Bacteria; p__Proteobacteria; c__Alphaproteobacteria; o__Rhizobiales; f__Xanthobacteraceae; g__uncultured; s__unclassified_uncultured
ASV_1615	0	0	0	0	5	0	11	10	11	0	16	16	d__Bacteria; p__Acidobacteria; c__Acidobacteriia; o__Solibacterales; f__Solibacteraceae_(Subgroup_3); g__Bryobacter; s__unclassified_Bryobacter
ASV_1616	0	0	0	0	0	0	10	17	0	18	18	13	d__Bacteria; p__Gemmatimonadetes; c__Gemmatimonadetes; o__Gemmatimonadales; f__Gemmatimonadaceae; g__uncultured; s__uncultured_actinobacterium
ASV_1618	31	12	18	0	0	0	8	0	0	0	0	0	d__Bacteria; p__Actinobacteria; c__Acidimicrobiia; o__IMCC26256; f__IMCC26256; g__IMCC26256; s__bacterium_enrichment
ASV_1619	10	9	9	0	0	3	7	8	13	7	6	0	d__Bacteria; p__Proteobacteria; c__Alphaproteobacteria; o__Acetobacterales; f__Acetobacteraceae; g__unclassified_Acetobacteraceae; s__unclassified_Acetobacteraceae
ASV_1620	0	0	0	15	0	0	0	0	0	13	14	33	d__Bacteria; p__Proteobacteria; c__Alphaproteobacteria; o__Rhodospirillales; f__Magnetospirillaceae; g__unclassified_Magnetospirillaceae; s__unclassified_Magnetospirillaceae
ASV_1621	0	0	0	18	13	8	0	0	0	9	22	0	d__Bacteria; p__Acidobacteria; c__Acidobacteriia; o__Acidobacteriales; f__Acidobacteriaceae_(Subgroup_1); g__Acidicapsa; s__uncultured_bacterium
ASV_1622	0	0	0	0	0	15	0	0	0	6	34	5	d__Bacteria; p__Actinobacteria; c__Thermoleophilia; o__Solirubrobacterales; f__67-14; g__67-14; s__bacterium_enrichment
ASV_1623	0	0	0	0	0	0	0	0	24	41	7	0	d__Bacteria; p__Acidobacteria; c__Acidobacteriia; o__Subgroup_2; f__Subgroup_2; g__Subgroup_2; s__unclassified_Subgroup_2
ASV_1624	0	0	0	0	0	0	0	0	28	17	11	11	d__Bacteria; p__Chloroflexi; c__TK10; o__TK10; f__TK10; g__TK10; s__unclassified_TK10
ASV_1625	4	33	0	43	0	0	0	0	0	0	0	0	d__Bacteria; p__Chloroflexi; c__Ktedonobacteria; o__Ktedonobacterales; f__Ktedonobacteraceae; g__uncultured; s__uncultured_Ktedobacteria
ASV_1626	20	0	12	13	0	0	0	16	16	0	0	0	d__Bacteria; p__Actinobacteria; c__Actinobacteria; o__Frankiales; f__Frankiaceae; g__Jatrophihabitans; s__unclassified_Jatrophihabitans
ASV_1627	17	8	0	0	0	0	12	32	0	0	0	0	d__Bacteria; p__Actinobacteria; c__Acidimicrobiia; o__IMCC26256; f__IMCC26256; g__IMCC26256; s__actinobacterium_BGR
ASV_1628	10	11	5	0	0	5	3	8	12	1	10	3	d__Bacteria; p__Proteobacteria; c__Deltaproteobacteria; o__Myxococcales; f__Polyangiaceae; g__Pajaroellobacter; s__unclassified_Pajaroellobacter
ASV_1629	0	15	0	0	11	0	14	0	11	15	7	0	d__Bacteria; p__Acidobacteria; c__Acidobacteriia; o__Acidobacteriales; f__Koribacteraceae; g__Candidatus_Koribacter; s__uncultured_bacterium
ASV_1630	0	0	0	11	0	0	0	15	17	0	10	13	d__Bacteria; p__Chloroflexi; c__Ktedonobacteria; o__Ktedonobacterales; f__Ktedonobacteraceae; g__HSB_OF53-F07; s__uncultured_bacterium
ASV_1631	0	0	0	0	0	0	0	0	0	0	71	0	d__Bacteria; p__Proteobacteria; c__Gammaproteobacteria; o__Gammaproteobacteria_Incertae_Sedis; f__Unknown_Family; g__Acidibacter; s__unclassified_Acidibacter
ASV_1632	4	1	10	0	0	0	0	7	8	23	14	8	d__Bacteria; p__Patescibacteria; c__Parcubacteria; o__Candidatus_Jorgensenbacteria; f__Candidatus_Jorgensenbacteria; g__Candidatus_Jorgensenbacteria; s__Candidatus_Adlerbacteria
ASV_1633	4	6	11	0	7	0	0	0	23	9	0	9	d__Bacteria; p__Chloroflexi; c__AD3; o__AD3; f__AD3; g__AD3; s__uncultured_bacterium
ASV_1634	0	24	15	0	0	5	19	0	0	0	0	5	d__Bacteria; p__Proteobacteria; c__Alphaproteobacteria; o__Acetobacterales; f__Acetobacteraceae; g__uncultured; s__unclassified_uncultured
ASV_1635	0	3	0	0	0	0	26	0	0	20	20	0	d__Bacteria; p__Acidobacteria; c__Acidobacteriia; o__Subgroup_2; f__Subgroup_2; g__Subgroup_2; s__uncultured_organism
ASV_1636	0	0	10	0	27	14	0	14	0	0	0	13	d__Bacteria; p__Chloroflexi; c__Ktedonobacteria; o__Ktedonobacterales; f__Ktedonobacteraceae; g__unclassified_Ktedonobacteraceae; s__unclassified_Ktedonobacteraceae
ASV_1637	0	0	0	0	0	18	0	0	0	16	0	28	d__Bacteria; p__Proteobacteria; c__Deltaproteobacteria; o__RCP2-54; f__RCP2-54; g__RCP2-54; s__uncultured_delta
ASV_1638	0	0	0	0	0	6	0	0	0	20	16	19	d__Bacteria; p__Actinobacteria; c__Thermoleophilia; o__Gaiellales; f__uncultured; g__uncultured; s__unclassified_uncultured
ASV_1639	0	0	0	0	0	0	15	13	20	6	5	5	d__Bacteria; p__Chloroflexi; c__Ktedonobacteria; o__C0119; f__C0119; g__C0119; s__uncultured_Chloroflexi
ASV_1640	0	0	0	0	0	0	35	0	0	0	0	33	d__Bacteria; p__Chloroflexi; c__Ktedonobacteria; o__Ktedonobacterales; f__Ktedonobacteraceae; g__FCPS473; s__uncultured_Ktedobacteria
ASV_1641	0	0	0	0	0	0	2	66	0	0	0	0	d__Bacteria; p__Actinobacteria; c__Actinobacteria; o__Catenulisporales; f__Catenulisporaceae; g__Catenulispora; s__unclassified_Catenulispora
ASV_1642	18	0	18	0	0	18	6	0	0	0	4	7	d__Bacteria; p__Chloroflexi; c__Ktedonobacteria; o__Ktedonobacterales; f__JG30-KF-AS9; g__JG30-KF-AS9; s__uncultured_bacterium
ASV_1643	37	4	0	0	0	0	9	0	0	0	0	12	d__Bacteria; p__Chloroflexi; c__Ktedonobacteria; o__Ktedonobacterales; f__Ktedonobacteraceae; g__JG30a-KF-32; s__uncultured_bacterium
ASV_1644	0	2	0	0	0	8	0	0	0	22	17	13	d__Bacteria; p__Verrucomicrobia; c__Verrucomicrobiae; o__Pedosphaerales; f__Pedosphaeraceae; g__ADurb.Bin063-1; s__unclassified_ADurb.Bin063-1
ASV_1645	0	49	0	0	15	0	0	0	0	0	0	0	d__Bacteria; p__Actinobacteria; c__Actinobacteria; o__Corynebacteriales; f__Nocardiaceae; g__Nocardia; s__unclassified_Nocardia
ASV_1646	0	0	4	18	0	0	0	11	14	0	31	0	d__Bacteria; p__Verrucomicrobia; c__Verrucomicrobiae; o__Pedosphaerales; f__Pedosphaeraceae; g__Pedosphaeraceae; s__uncultured_bacterium
ASV_1647	0	0	11	0	20	0	0	0	0	13	10	16	d__Bacteria; p__Chloroflexi; c__Ktedonobacteria; o__Ktedonobacterales; f__Ktedonobacteraceae; g__1921-2; s__unclassified_1921-2
ASV_1648	0	0	0	6	3	11	0	0	0	24	6	17	d__Bacteria; p__Chlamydiae; c__Chlamydiae; o__Chlamydiales; f__Simkaniaceae; g__uncultured; s__unclassified_uncultured
ASV_1649	0	0	0	14	0	0	0	0	0	7	19	31	d__Bacteria; p__Chloroflexi; c__Ktedonobacteria; o__Ktedonobacterales; f__JG30-KF-AS9; g__JG30-KF-AS9; s__uncultured_bacterium
ASV_1650	0	0	0	52	21	6	0	0	0	0	4	0	d__Bacteria; p__Proteobacteria; c__Deltaproteobacteria; o__Myxococcales; f__Polyangiaceae; g__Pajaroellobacter; s__unclassified_Pajaroellobacter
ASV_1651	0	0	0	0	0	0	25	19	0	0	6	13	d__Bacteria; p__Planctomycetes; c__Planctomycetacia; o__Isosphaerales; f__Isosphaeraceae; g__uncultured; s__uncultured_bacterium
ASV_1652	0	0	0	0	0	0	20	11	21	0	0	18	d__Bacteria; p__Proteobacteria; c__Alphaproteobacteria; o__Micropepsales; f__Micropepsaceae; g__uncultured; s__unclassified_uncultured
ASV_1653	0	0	0	0	0	0	0	0	75	0	0	0	d__Bacteria; p__Chloroflexi; c__Ktedonobacteria; o__Ktedonobacterales; f__Ktedonobacteraceae; g__Thermosporothrix; s__uncultured_bacterium
ASV_1654	0	0	0	0	0	0	0	0	0	58	2	2	d__Bacteria; p__Proteobacteria; c__Gammaproteobacteria; o__Diplorickettsiales; f__Diplorickettsiaceae; g__uncultured; s__uncultured_bacterium
ASV_1655	0	0	0	0	0	0	0	0	0	0	25	32	d__Bacteria; p__Actinobacteria; c__Thermoleophilia; o__Solirubrobacterales; f__Solirubrobacteraceae; g__uncultured; s__uncultured_soil
ASV_1656	9	13	18	11	0	0	3	0	0	16	0	0	d__Bacteria; p__Proteobacteria; c__Gammaproteobacteria; o__Diplorickettsiales; f__Diplorickettsiaceae; g__uncultured; s__uncultured_bacterium
ASV_1657	12	0	22	41	0	0	8	0	0	0	0	0	d__Bacteria; p__Actinobacteria; c__Actinobacteria; o__Pseudonocardiales; f__Pseudonocardiaceae; g__Crossiella; s__uncultured_bacterium
ASV_1658	22	0	0	0	0	0	20	0	0	0	0	24	d__Bacteria; p__Acidobacteria; c__Acidobacteriia; o__Acidobacteriales; f__unclassified_Acidobacteriales; g__unclassified_Acidobacteriales; s__unclassified_Acidobacteriales
ASV_1659	0	7	0	0	0	18	21	0	0	0	0	11	d__Bacteria; p__Chloroflexi; c__Ktedonobacteria; o__Ktedonobacterales; f__Ktedonobacteraceae; g__HSB_OF53-F07; s__uncultured_bacterium
ASV_1660	0	0	0	13	36	7	0	0	0	0	13	0	d__Bacteria; p__Actinobacteria; c__Actinobacteria; o__Frankiales; f__Frankiaceae; g__Jatrophihabitans; s__unclassified_Jatrophihabitans
ASV_1661	0	0	0	0	0	0	0	24	9	12	17	6	d__Bacteria; p__Proteobacteria; c__Gammaproteobacteria; o__Gammaproteobacteria_Incertae_Sedis; f__Unknown_Family; g__Acidibacter; s__uncultured_bacterium
ASV_1662	8	0	0	10	0	7	6	9	12	8	5	0	d__Bacteria; p__Chloroflexi; c__Ktedonobacteria; o__Ktedonobacterales; f__Ktedonobacteraceae; g__uncultured; s__uncultured_bacterium
ASV_1663	7	4	5	0	0	15	0	0	2	29	8	0	d__Bacteria; p__Actinobacteria; c__Actinobacteria; o__Corynebacteriales; f__Mycobacteriaceae; g__Mycobacterium; s__unclassified_Mycobacterium
ASV_1664	19	18	0	0	11	0	0	0	20	0	0	0	d__Bacteria; p__Actinobacteria; c__Actinobacteria; o__Micromonosporales; f__Micromonosporaceae; g__unclassified_Micromonosporaceae; s__unclassified_Micromonosporaceae
ASV_1665	0	0	0	9	7	48	0	0	0	0	0	0	d__Bacteria; p__Proteobacteria; c__Gammaproteobacteria; o__Salinisphaerales; f__Solimonadaceae; g__Nevskia; s__unclassified_Nevskia
ASV_1666	0	0	0	0	0	0	0	0	69	0	0	0	d__Bacteria; p__Chloroflexi; c__Ktedonobacteria; o__Ktedonobacterales; f__Ktedonobacteraceae; g__Thermosporothrix; s__uncultured_bacterium
ASV_1667	25	0	0	0	0	0	19	23	0	0	0	0	d__Bacteria; p__WPS-2; c__WPS-2; o__WPS-2; f__WPS-2; g__WPS-2; s__uncultured_bacterium
ASV_1668	0	7	0	0	15	0	10	9	0	5	7	12	d__Bacteria; p__Proteobacteria; c__Alphaproteobacteria; o__Rhizobiales; f__Beijerinckiaceae; g__Roseiarcus; s__uncultured_bacterium
ASV_1669	0	0	0	17	0	11	0	0	0	0	10	26	d__Bacteria; p__Proteobacteria; c__Alphaproteobacteria; o__Rhizobiales; f__Xanthobacteraceae; g__unclassified_Xanthobacteraceae; s__unclassified_Xanthobacteraceae
ASV_1670	0	0	0	10	14	46	0	0	0	0	0	0	d__Bacteria; p__Proteobacteria; c__Gammaproteobacteria; o__Betaproteobacteriales; f__Burkholderiaceae; g__unclassified_Burkholderiaceae; s__unclassified_Burkholderiaceae
ASV_1671	0	0	0	0	0	5	0	10	33	13	0	0	d__Bacteria; p__Chloroflexi; c__AD3; o__AD3; f__AD3; g__AD3; s__uncultured_Chloroflexi
ASV_1672	0	0	0	0	0	0	12	21	10	23	0	0	d__Bacteria; p__Chloroflexi; c__Ktedonobacteria; o__Ktedonobacterales; f__JG30-KF-AS9; g__JG30-KF-AS9; s__uncultured_bacterium
ASV_1673	0	0	0	0	0	0	0	15	25	6	6	13	d__Bacteria; p__Acidobacteria; c__Acidobacteriia; o__Subgroup_13; f__Subgroup_13; g__Subgroup_13; s__uncultured_Holophaga
ASV_1674	13	0	20	0	0	0	0	0	0	10	10	20	d__Bacteria; p__Chloroflexi; c__Chloroflexia; o__Thermomicrobiales; f__JG30-KF-CM45; g__JG30-KF-CM45; s__bacterium_Ellin6537
ASV_1675	21	16	12	17	0	0	0	0	0	0	0	0	d__Bacteria; p__Proteobacteria; c__Alphaproteobacteria; o__Caulobacterales; f__Caulobacteraceae; g__uncultured; s__uncultured_Caulobacteraceae
ASV_1676	9	6	1	0	0	0	9	15	0	11	7	5	d__Bacteria; p__Chloroflexi; c__Ktedonobacteria; o__Ktedonobacterales; f__Ktedonobacteraceae; g__HSB_OF53-F07; s__uncultured_bacterium
ASV_1677	7	10	1	8	0	2	2	9	19	4	3	5	d__Bacteria; p__Chloroflexi; c__Ktedonobacteria; o__Ktedonobacterales; f__Ktedonobacteraceae; g__HSB_OF53-F07; s__uncultured_bacterium
ASV_1678	8	2	0	0	0	0	13	9	12	2	10	8	d__Bacteria; p__Chloroflexi; c__Ktedonobacteria; o__Ktedonobacterales; f__Ktedonobacteraceae; g__HSB_OF53-F07; s__uncultured_bacterium
ASV_1679	6	6	0	7	15	0	18	0	15	0	0	0	d__Bacteria; p__Chloroflexi; c__Ktedonobacteria; o__Ktedonobacterales; f__Ktedonobacteraceae; g__1921-2; s__uncultured_bacterium
ASV_1680	6	4	0	5	0	3	22	12	0	6	0	0	d__Bacteria; p__Actinobacteria; c__Actinobacteria; o__Frankiales; f__Acidothermaceae; g__Acidothermus; s__uncultured_bacterium
ASV_1681	4	10	0	0	0	0	5	34	15	0	0	0	d__Bacteria; p__Proteobacteria; c__Gammaproteobacteria; o__Xanthomonadales; f__Rhodanobacteraceae; g__Mizugakiibacter; s__uncultured_Xanthomonadaceae
ASV_1682	0	0	7	0	0	0	0	8	7	13	14	18	d__Bacteria; p__Nitrospirae; c__Nitrospira; o__Nitrospirales; f__Nitrospiraceae; g__Nitrospira; s__uncultured_Green
ASV_1683	0	0	8	0	8	0	0	9	6	11	14	14	d__Bacteria; p__Acidobacteria; c__Acidobacteriia; o__Acidobacteriales; f__uncultured; g__uncultured; s__unclassified_uncultured
ASV_1684	0	0	0	8	0	11	0	0	0	40	9	0	d__Bacteria; p__Proteobacteria; c__Deltaproteobacteria; o__Bdellovibrionales; f__Bdellovibrionaceae; g__Bdellovibrio; s__uncultured_bacterium
ASV_1685	0	0	0	4	0	0	0	0	0	6	32	21	d__Bacteria; p__Actinobacteria; c__Thermoleophilia; o__Gaiellales; f__uncultured; g__uncultured; s__metagenome
ASV_1686	0	0	0	11	0	5	5	15	0	30	0	0	d__Bacteria; p__Acidobacteria; c__Acidobacteriia; o__Acidobacteriales; f__unclassified_Acidobacteriales; g__unclassified_Acidobacteriales; s__unclassified_Acidobacteriales
ASV_1687	0	0	0	0	11	0	0	0	0	11	36	9	d__Bacteria; p__Actinobacteria; c__Actinobacteria; o__Frankiales; f__Acidothermaceae; g__Acidothermus; s__uncultured_bacterium
ASV_1688	0	0	0	0	0	9	0	0	0	0	38	8	d__Bacteria; p__Acidobacteria; c__Acidobacteriia; o__Solibacterales; f__Solibacteraceae_(Subgroup_3); g__Bryobacter; s__unclassified_Bryobacter
ASV_1689	0	0	0	0	0	0	25	0	21	0	0	23	d__Bacteria; p__Proteobacteria; c__Gammaproteobacteria; o__Gammaproteobacteria_Incertae_Sedis; f__Unknown_Family; g__Acidibacter; s__uncultured_bacterium
ASV_1690	0	0	0	0	0	0	14	11	26	0	12	12	d__Bacteria; p__Acidobacteria; c__Acidobacteriia; o__Solibacterales; f__Solibacteraceae_(Subgroup_3); g__Bryobacter; s__unclassified_Bryobacter
ASV_1691	0	0	0	0	0	0	0	11	18	2	24	6	d__Bacteria; p__Proteobacteria; c__Gammaproteobacteria; o__Gammaproteobacteria_Incertae_Sedis; f__Unknown_Family; g__Acidibacter; s__uncultured_bacterium
ASV_1692	8	5	0	0	10	0	14	0	13	5	3	13	d__Bacteria; p__Chloroflexi; c__Ktedonobacteria; o__Ktedonobacterales; f__Ktedonobacteraceae; g__1921-2; s__unclassified_1921-2
ASV_1693	9	12	0	0	6	19	9	0	6	0	0	0	d__Bacteria; p__Chloroflexi; c__Ktedonobacteria; o__Ktedonobacterales; f__JG30-KF-AS9; g__JG30-KF-AS9; s__uncultured_bacterium
ASV_1694	2	3	0	3	7	0	10	5	0	13	7	9	d__Bacteria; p__Proteobacteria; c__Gammaproteobacteria; o__Gammaproteobacteria_Incertae_Sedis; f__Unknown_Family; g__Acidibacter; s__bacterium_Ellin5264
ASV_1695	7	9	4	0	0	10	0	12	10	0	9	5	d__Bacteria; p__Proteobacteria; c__Gammaproteobacteria; o__Legionellales; f__Legionellaceae; g__Legionella; s__unclassified_Legionella
ASV_1696	5	8	5	0	0	8	12	13	0	0	13	0	d__Bacteria; p__Actinobacteria; c__Thermoleophilia; o__Gaiellales; f__uncultured; g__uncultured; s__unclassified_uncultured
ASV_1697	0	27	0	0	23	0	18	0	0	0	0	0	d__Bacteria; p__Actinobacteria; c__Thermoleophilia; o__Solirubrobacterales; f__Solirubrobacteraceae; g__unclassified_Solirubrobacteraceae; s__unclassified_Solirubrobacteraceae
ASV_1698	0	15	0	0	0	0	29	0	19	0	0	0	d__Bacteria; p__Acidobacteria; c__Holophagae; o__Holophagales; f__Holophagaceae; g__Holophaga; s__Acidobacterium_sp.
ASV_1699	0	0	33	0	9	0	14	0	11	7	0	0	d__Bacteria; p__Actinobacteria; c__Thermoleophilia; o__Solirubrobacterales; f__Solirubrobacteraceae; g__Conexibacter; s__uncultured_bacterium
ASV_1700	0	0	12	0	0	13	7	8	11	8	5	1	d__Bacteria; p__Acidobacteria; c__Acidobacteriia; o__Acidobacteriales; f__uncultured; g__uncultured; s__unclassified_uncultured
ASV_1701	0	0	0	16	4	14	0	0	0	8	23	3	d__Bacteria; p__Chlamydiae; c__Chlamydiae; o__Chlamydiales; f__cvE6; g__cvE6; s__unclassified_cvE6
ASV_1702	0	0	0	6	0	13	0	0	0	17	4	13	d__Bacteria; p__Elusimicrobia; c__Elusimicrobia; o__Lineage_IV; f__Lineage_IV; g__Lineage_IV; s__uncultured_Termite
ASV_1703	0	0	0	16	0	15	0	0	0	0	33	0	d__Bacteria; p__FCPU426; c__FCPU426; o__FCPU426; f__FCPU426; g__FCPU426; s__uncultured_bacterium
ASV_1704	0	0	0	0	0	33	0	0	0	0	22	0	d__Bacteria; p__Proteobacteria; c__Deltaproteobacteria; o__Myxococcales; f__Archangiaceae; g__Anaeromyxobacter; s__uncultured_proteobacterium
ASV_1705	0	0	0	0	0	0	24	20	18	0	0	12	d__Bacteria; p__Chloroflexi; c__Ktedonobacteria; o__Ktedonobacterales; f__Ktedonobacteraceae; g__G12-WMSP1; s__uncultured_bacterium
ASV_1706	0	0	0	0	0	0	0	13	0	0	0	45	d__Bacteria; p__Chloroflexi; c__Ktedonobacteria; o__Ktedonobacterales; f__JG30-KF-AS9; g__JG30-KF-AS9; s__uncultured_bacterium
ASV_1707	0	0	0	0	0	0	0	0	75	0	0	0	d__Bacteria; p__Chloroflexi; c__Ktedonobacteria; o__Ktedonobacterales; f__Ktedonobacteraceae; g__Thermosporothrix; s__uncultured_bacterium
ASV_1708	0	0	0	0	0	0	0	0	0	0	59	0	d__Bacteria; p__Acidobacteria; c__Acidobacteriia; o__Acidobacteriales; f__uncultured; g__uncultured; s__unclassified_uncultured
ASV_1709	42	24	0	0	0	0	0	0	0	0	0	0	d__Bacteria; p__Bacteroidetes; c__Bacteroidia; o__Chitinophagales; f__Chitinophagaceae; g__Chitinophaga; s__Chitinophaga_eiseniae
ASV_1710	15	15	29	0	10	0	0	0	0	0	0	0	d__Bacteria; p__Chloroflexi; c__AD3; o__AD3; f__AD3; g__AD3; s__unclassified_AD3
ASV_1711	1	1	4	2	24	0	0	11	9	10	7	0	d__Bacteria; p__Chloroflexi; c__AD3; o__AD3; f__AD3; g__AD3; s__uncultured_bacterium
ASV_1712	20	12	19	0	0	0	6	14	0	0	0	0	d__Bacteria; p__Chloroflexi; c__Ktedonobacteria; o__Ktedonobacterales; f__Ktedonobacteraceae; g__unclassified_Ktedonobacteraceae; s__unclassified_Ktedonobacteraceae
ASV_1713	23	11	0	0	0	0	0	0	9	12	0	0	d__Bacteria; p__Actinobacteria; c__Thermoleophilia; o__Solirubrobacterales; f__Solirubrobacteraceae; g__Conexibacter; s__uncultured_bacterium
ASV_1714	14	23	20	0	0	0	0	9	0	0	0	0	d__Bacteria; p__Actinobacteria; c__Thermoleophilia; o__Solirubrobacterales; f__Solirubrobacteraceae; g__Conexibacter; s__uncultured_bacterium
ASV_1715	14	1	5	1	0	1	11	14	6	8	0	0	d__Bacteria; p__Acidobacteria; c__Acidobacteriia; o__Acidobacteriales; f__uncultured; g__uncultured; s__uncultured_forest
ASV_1716	0	10	0	5	0	0	0	13	8	7	11	11	d__Bacteria; p__Actinobacteria; c__Acidimicrobiia; o__IMCC26256; f__IMCC26256; g__IMCC26256; s__unclassified_IMCC26256
ASV_1717	0	52	0	0	0	0	0	0	0	8	0	0	d__Bacteria; p__Actinobacteria; c__Actinobacteria; o__Corynebacteriales; f__Nocardiaceae; g__Nocardia; s__unclassified_Nocardia
ASV_1718	0	8	0	0	13	0	15	10	11	0	0	9	d__Bacteria; p__Actinobacteria; c__Actinobacteria; o__Frankiales; f__Acidothermaceae; g__Acidothermus; s__unclassified_Acidothermus
ASV_1719	0	2	11	6	17	0	0	5	6	12	7	1	d__Bacteria; p__Acidobacteria; c__Acidobacteriia; o__Acidobacteriales; f__uncultured; g__uncultured; s__unclassified_uncultured
ASV_1720	0	17	15	19	13	0	0	0	9	0	0	0	d__Bacteria; p__Proteobacteria; c__Gammaproteobacteria; o__Betaproteobacteriales; f__Burkholderiaceae; g__Massilia; s__unclassified_Massilia
ASV_1721	0	0	0	0	0	21	0	0	0	0	44	0	d__Bacteria; p__Proteobacteria; c__Gammaproteobacteria; o__Gammaproteobacteria_Incertae_Sedis; f__Unknown_Family; g__Acidibacter; s__uncultured_Steroidobacter
ASV_1722	0	0	0	0	0	0	0	0	0	24	25	19	d__Bacteria; p__Verrucomicrobia; c__Verrucomicrobiae; o__Pedosphaerales; f__Pedosphaeraceae; g__ADurb.Bin063-1; s__unclassified_ADurb.Bin063-1
ASV_1723	0	0	0	0	0	0	0	0	0	59	0	0	d__Bacteria; p__Chloroflexi; c__Ktedonobacteria; o__Ktedonobacterales; f__Ktedonobacteraceae; g__uncultured; s__uncultured_bacterium
ASV_1724	0	0	0	0	0	0	0	0	0	4	20	39	d__Bacteria; p__Proteobacteria; c__Gammaproteobacteria; o__Enterobacteriales; f__Enterobacteriaceae; g__unclassified_Enterobacteriaceae; s__unclassified_Enterobacteriaceae
ASV_1725	0	0	0	0	0	0	0	0	0	0	13	45	d__Bacteria; p__Proteobacteria; c__Alphaproteobacteria; o__Rhodospirillales; f__Magnetospirillaceae; g__uncultured; s__uncultured_bacterium
ASV_1726	0	0	0	0	0	0	0	0	0	0	0	50	d__Bacteria; p__Acidobacteria; c__Acidobacteriia; o__Acidobacteriales; f__uncultured; g__uncultured; s__uncultured_forest
ASV_1727	7	0	5	0	6	6	0	0	6	21	4	9	d__Bacteria; p__Chloroflexi; c__Anaerolineae; o__SBR1031; f__SBR1031; g__SBR1031; s__unclassified_SBR1031
ASV_1728	2	1	3	0	5	1	0	12	0	0	25	18	d__Bacteria; p__Actinobacteria; c__Actinobacteria; o__Micrococcales; f__Micrococcaceae; g__Sinomonas; s__unclassified_Sinomonas
ASV_1729	6	0	0	0	0	0	0	0	0	20	0	37	d__Bacteria; p__Proteobacteria; c__Alphaproteobacteria; o__Rhodospirillales; f__Rhodospirillaceae; g__uncultured; s__uncultured_bacterium
ASV_1730	27	14	0	0	0	0	0	0	0	0	0	17	d__Bacteria; p__Proteobacteria; c__Deltaproteobacteria; o__Oligoflexales; f__0319-6G20; g__0319-6G20; s__uncultured_bacterium
ASV_1731	0	13	0	49	0	7	7	0	0	0	0	0	d__Bacteria; p__Actinobacteria; c__Actinobacteria; o__Propionibacteriales; f__Nocardioidaceae; g__Nocardioides; s__Nocardioidaceae_str.
ASV_1732	0	0	0	26	0	31	0	0	0	0	5	6	d__Bacteria; p__Proteobacteria; c__Alphaproteobacteria; o__Rhodospirillales; f__Rhodospirillaceae; g__uncultured; s__unclassified_uncultured
ASV_1733	0	0	0	0	13	0	0	0	0	15	14	13	d__Bacteria; p__Actinobacteria; c__Acidimicrobiia; o__IMCC26256; f__IMCC26256; g__IMCC26256; s__unclassified_IMCC26256
ASV_1734	0	0	0	0	0	17	0	12	24	0	0	9	d__Bacteria; p__Acidobacteria; c__Acidobacteriia; o__Solibacterales; f__Solibacteraceae_(Subgroup_3); g__Candidatus_Solibacter; s__unclassified_Candidatus_Solibacter
ASV_1735	0	0	0	0	0	0	0	6	0	25	13	15	d__Bacteria; p__Proteobacteria; c__Alphaproteobacteria; o__Azospirillales; f__Azospirillaceae; g__Azospirillum; s__unclassified_Azospirillum
ASV_1736	0	0	0	0	0	0	0	0	0	22	15	17	d__Bacteria; p__Acidobacteria; c__Acidobacteriia; o__Acidobacteriales; f__Acidobacteriaceae_(Subgroup_1); g__Occallatibacter; s__unclassified_Occallatibacter
ASV_1737	0	0	0	0	0	0	0	0	0	0	25	33	d__Bacteria; p__Proteobacteria; c__Deltaproteobacteria; o__Oligoflexales; f__0319-6G20; g__0319-6G20; s__uncultured_bacterium
ASV_1738	0	14	8	0	0	0	0	6	0	17	8	11	d__Bacteria; p__WPS-2; c__WPS-2; o__WPS-2; f__WPS-2; g__WPS-2; s__uncultured_bacterium
ASV_1739	10	16	20	0	0	11	0	0	0	6	0	0	d__Bacteria; p__Chloroflexi; c__Ktedonobacteria; o__Ktedonobacterales; f__JG30-KF-AS9; g__JG30-KF-AS9; s__uncultured_bacterium
ASV_1740	13	18	9	0	0	0	0	25	0	0	0	0	d__Bacteria; p__Actinobacteria; c__Thermoleophilia; o__Gaiellales; f__uncultured; g__uncultured; s__unclassified_uncultured
ASV_1741	1	6	2	5	13	1	5	8	3	10	3	1	d__Bacteria; p__Proteobacteria; c__Alphaproteobacteria; o__Micropepsales; f__Micropepsaceae; g__uncultured; s__unclassified_uncultured
ASV_1742	0	5	0	0	0	0	20	26	0	0	12	0	d__Bacteria; p__Chloroflexi; c__Ktedonobacteria; o__Ktedonobacterales; f__JG30-KF-AS9; g__JG30-KF-AS9; s__uncultured_bacterium
ASV_1743	0	21	47	0	0	0	0	0	0	0	0	0	d__Bacteria; p__Proteobacteria; c__Alphaproteobacteria; o__Micropepsales; f__Micropepsaceae; g__uncultured; s__unclassified_uncultured
ASV_1744	0	0	0	12	15	0	0	0	0	6	3	21	d__Bacteria; p__Acidobacteria; c__Acidobacteriia; o__Solibacterales; f__Solibacteraceae_(Subgroup_3); g__Candidatus_Solibacter; s__unclassified_Candidatus_Solibacter
ASV_1745	0	0	0	0	7	0	0	27	35	0	0	0	d__Bacteria; p__Patescibacteria; c__Saccharimonadia; o__Saccharimonadales; f__Saccharimonadales; g__Saccharimonadales; s__soil_bacterium
ASV_1746	0	0	0	0	0	54	0	0	0	0	0	0	d__Bacteria; p__Chloroflexi; c__Ktedonobacteria; o__Ktedonobacterales; f__Ktedonobacteraceae; g__uncultured; s__unclassified_uncultured
ASV_1747	0	0	0	0	0	0	17	9	12	17	0	6	d__Bacteria; p__Verrucomicrobia; c__Verrucomicrobiae; o__Pedosphaerales; f__Pedosphaeraceae; g__ADurb.Bin063-1; s__unclassified_ADurb.Bin063-1
ASV_1748	0	0	0	0	0	0	31	0	19	13	0	0	d__Bacteria; p__Proteobacteria; c__Alphaproteobacteria; o__Rhizobiales; f__Xanthobacteraceae; g__uncultured; s__unclassified_uncultured
ASV_1749	6	14	16	13	12	0	0	0	0	5	0	0	d__Bacteria; p__Proteobacteria; c__Deltaproteobacteria; o__Oligoflexales; f__Oligoflexaceae; g__uncultured; s__uncultured_soil
ASV_1750	27	8	0	12	0	8	0	0	0	6	0	0	d__Bacteria; p__Chloroflexi; c__AD3; o__AD3; f__AD3; g__AD3; s__uncultured_Thermomicrobia
ASV_1751	26	9	9	0	25	0	0	0	0	0	0	0	d__Bacteria; p__Proteobacteria; c__Alphaproteobacteria; o__Elsterales; f__uncultured; g__uncultured; s__uncultured_bacterium
ASV_1752	8	0	6	0	0	0	0	24	16	12	0	0	d__Bacteria; p__Acidobacteria; c__Acidobacteriia; o__Subgroup_2; f__Subgroup_2; g__Subgroup_2; s__uncultured_organism
ASV_1753	10	0	12	0	0	9	11	0	0	0	14	8	d__Bacteria; p__Acidobacteria; c__Acidobacteriia; o__Acidobacteriales; f__Acidobacteriaceae_(Subgroup_1); g__uncultured; s__unclassified_uncultured
ASV_1754	0	16	0	0	9	0	0	0	0	20	5	12	d__Bacteria; p__Chloroflexi; c__Ktedonobacteria; o__Ktedonobacterales; f__JG30-KF-AS9; g__JG30-KF-AS9; s__uncultured_bacterium
ASV_1755	0	5	0	0	0	0	16	0	0	0	4	36	d__Bacteria; p__Chloroflexi; c__Ktedonobacteria; o__Ktedonobacterales; f__Ktedonobacteraceae; g__FCPS473; s__uncultured_bacterium
ASV_1756	0	9	0	0	0	0	0	0	0	26	13	15	d__Bacteria; p__Proteobacteria; c__Alphaproteobacteria; o__Elsterales; f__unclassified_Elsterales; g__unclassified_Elsterales; s__unclassified_Elsterales
ASV_1757	0	58	0	0	0	0	0	0	0	0	0	0	d__Bacteria; p__Actinobacteria; c__Thermoleophilia; o__Solirubrobacterales; f__Solirubrobacteraceae; g__Conexibacter; s__uncultured_bacterium
ASV_1758	0	0	0	24	5	27	0	0	0	3	8	0	d__Bacteria; p__Bacteroidetes; c__Bacteroidia; o__Sphingobacteriales; f__CWT_CU03-E12; g__CWT_CU03-E12; s__uncultured_bacterium
ASV_1759	0	0	0	6	4	3	0	0	6	22	13	8	d__Bacteria; p__Chloroflexi; c__AD3; o__AD3; f__AD3; g__AD3; s__uncultured_Chloroflexi
ASV_1760	0	0	0	0	0	0	6	13	0	16	12	12	d__Bacteria; p__Bacteroidetes; c__Bacteroidia; o__Chitinophagales; f__Chitinophagaceae; g__uncultured; s__Chitinophagaceae_bacterium
ASV_1761	0	0	0	0	0	0	0	0	0	10	12	33	d__Bacteria; p__Proteobacteria; c__Gammaproteobacteria; o__Coxiellales; f__Coxiellaceae; g__Coxiella; s__uncultured_bacterium
ASV_1762	22	14	0	0	0	0	20	0	0	0	0	0	d__Bacteria; p__Chloroflexi; c__Ktedonobacteria; o__Ktedonobacterales; f__Ktedonobacteraceae; g__HSB_OF53-F07; s__uncultured_bacterium
ASV_1763	7	5	0	0	0	0	23	15	3	1	0	3	d__Bacteria; p__Proteobacteria; c__Gammaproteobacteria; o__Gammaproteobacteria_Incertae_Sedis; f__Unknown_Family; g__Acidibacter; s__unclassified_Acidibacter
ASV_1764	13	0	0	0	0	0	0	0	0	21	10	9	d__Bacteria; p__Proteobacteria; c__Deltaproteobacteria; o__Myxococcales; f__Haliangiaceae; g__Haliangium; s__unclassified_Haliangium
ASV_1765	8	0	4	5	11	18	2	0	0	0	3	12	d__Bacteria; p__Actinobacteria; c__Acidimicrobiia; o__Microtrichales; f__uncultured; g__uncultured; s__metagenome
ASV_1766	0	14	14	8	0	0	0	13	12	0	0	0	d__Bacteria; p__Chloroflexi; c__AD3; o__AD3; f__AD3; g__AD3; s__uncultured_bacterium
ASV_1767	0	16	0	0	0	26	14	0	0	0	0	0	d__Bacteria; p__Proteobacteria; c__Alphaproteobacteria; o__Caulobacterales; f__Caulobacteraceae; g__Phenylobacterium; s__unclassified_Phenylobacterium
ASV_1768	0	0	13	0	0	8	0	15	10	17	0	1	d__Bacteria; p__Actinobacteria; c__Acidimicrobiia; o__IMCC26256; f__IMCC26256; g__IMCC26256; s__unclassified_IMCC26256
ASV_1769	0	0	0	16	11	0	17	0	0	24	0	0	d__Bacteria; p__Chloroflexi; c__Ktedonobacteria; o__Ktedonobacterales; f__JG30-KF-AS9; g__JG30-KF-AS9; s__uncultured_bacterium
ASV_1770	0	0	0	12	29	0	0	0	21	12	0	0	d__Bacteria; p__Actinobacteria; c__Actinobacteria; o__Micrococcales; f__Intrasporangiaceae; g__unclassified_Intrasporangiaceae; s__unclassified_Intrasporangiaceae
ASV_1771	0	0	0	83	0	0	0	0	0	0	0	0	d__Bacteria; p__Proteobacteria; c__Deltaproteobacteria; o__Myxococcales; f__Archangiaceae; g__unclassified_Archangiaceae; s__unclassified_Archangiaceae
ASV_1772	0	0	0	0	0	19	7	10	0	10	0	15	d__Bacteria; p__Chloroflexi; c__Ktedonobacteria; o__Ktedonobacterales; f__Ktedonobacteraceae; g__1921-2; s__uncultured_bacterium
ASV_1773	0	0	0	0	0	54	0	0	0	0	0	0	d__Bacteria; p__Actinobacteria; c__Actinobacteria; o__Micromonosporales; f__Micromonosporaceae; g__Actinoplanes; s__Actinoplanes_cibodasensis
ASV_1774	0	0	0	0	0	0	27	14	0	0	18	8	d__Bacteria; p__Chloroflexi; c__Ktedonobacteria; o__Ktedonobacterales; f__Ktedonobacteraceae; g__BacC-u-018; s__uncultured_Ktedonobacter
ASV_1775	0	0	0	0	0	0	36	25	0	0	0	0	d__Bacteria; p__Proteobacteria; c__Alphaproteobacteria; o__Rhizobiales; f__Beijerinckiaceae; g__Methylocella; s__unclassified_Methylocella
ASV_1776	0	0	0	0	0	0	0	0	0	0	16	34	d__Bacteria; p__Acidobacteria; c__Acidobacteriia; o__Acidobacteriales; f__uncultured; g__uncultured; s__unclassified_uncultured
ASV_1777	26	14	24	0	0	0	0	0	0	0	0	0	d__Bacteria; p__Proteobacteria; c__Deltaproteobacteria; o__Myxococcales; f__P3OB-42; g__P3OB-42; s__uncultured_Archangiaceae
ASV_1778	0	4	9	5	5	0	6	15	6	8	1	5	d__Bacteria; p__Chloroflexi; c__Ktedonobacteria; o__Ktedonobacterales; f__Ktedonobacteraceae; g__HSB_OF53-F07; s__unclassified_HSB_OF53-F07
ASV_1779	0	33	0	0	0	0	8	14	10	0	0	0	d__Bacteria; p__Proteobacteria; c__Deltaproteobacteria; o__Myxococcales; f__Haliangiaceae; g__Haliangium; s__uncultured_Haliangium
ASV_1780	0	0	6	0	0	0	25	0	0	21	0	8	d__Bacteria; p__Verrucomicrobia; c__Verrucomicrobiae; o__Pedosphaerales; f__Pedosphaeraceae; g__Pedosphaeraceae; s__unclassified_Pedosphaeraceae
ASV_1781	0	0	11	0	9	0	21	6	0	10	8	0	d__Bacteria; p__Planctomycetes; c__Planctomycetacia; o__Gemmatales; f__Gemmataceae; g__uncultured; s__uncultured_planctomycete
ASV_1782	0	0	31	0	0	0	0	0	0	0	0	20	d__Bacteria; p__Chloroflexi; c__Ktedonobacteria; o__Ktedonobacterales; f__JG30-KF-AS9; g__JG30-KF-AS9; s__uncultured_bacterium
ASV_1783	0	0	0	11	5	0	5	0	0	11	8	23	d__Bacteria; p__Proteobacteria; c__Alphaproteobacteria; o__Elsterales; f__uncultured; g__uncultured; s__unclassified_uncultured
ASV_1784	0	0	0	0	10	0	0	0	0	21	25	0	d__Bacteria; p__Verrucomicrobia; c__Verrucomicrobiae; o__Opitutales; f__Opitutaceae; g__Opitutus; s__unclassified_Opitutus
ASV_1785	0	0	0	0	0	21	0	0	8	19	0	9	d__Bacteria; p__Chloroflexi; c__Ktedonobacteria; o__Ktedonobacterales; f__Ktedonobacteraceae; g__HSB_OF53-F07; s__uncultured_bacterium
ASV_1786	0	0	0	0	0	8	0	0	0	11	17	19	d__Bacteria; p__Proteobacteria; c__Alphaproteobacteria; o__Rhizobiales; f__Hyphomicrobiaceae; g__Hyphomicrobium; s__Hyphomicrobium_denitrificans
ASV_1787	0	0	0	0	0	0	22	0	45	0	0	0	d__Bacteria; p__Bacteroidetes; c__Bacteroidia; o__Chitinophagales; f__Chitinophagaceae; g__uncultured; s__unidentified_marine
ASV_1788	0	0	0	0	0	0	24	0	0	0	28	0	d__Bacteria; p__Proteobacteria; c__Deltaproteobacteria; o__RCP2-54; f__RCP2-54; g__RCP2-54; s__uncultured_bacterium
ASV_1789	0	0	0	0	0	0	0	7	11	42	0	0	d__Bacteria; p__Proteobacteria; c__Gammaproteobacteria; o__Betaproteobacteriales; f__Burkholderiaceae; g__Burkholderia-Caballeronia-Paraburkholderia; s__unclassified_Burkholderia-Caballeronia-Paraburkholderia
ASV_1790	0	0	0	0	0	0	0	0	0	11	8	41	d__Bacteria; p__Bacteroidetes; c__Bacteroidia; o__Sphingobacteriales; f__Sphingobacteriaceae; g__Mucilaginibacter; s__unclassified_Mucilaginibacter
ASV_1791	5	9	18	6	10	0	0	0	10	8	5	0	d__Bacteria; p__Chloroflexi; c__JG30-KF-CM66; o__JG30-KF-CM66; f__JG30-KF-CM66; g__JG30-KF-CM66; s__uncultured_bacterium
ASV_1792	4	0	6	0	5	0	25	20	0	0	0	0	d__Bacteria; p__Chloroflexi; c__Ktedonobacteria; o__Ktedonobacterales; f__Ktedonobacteraceae; g__uncultured; s__unclassified_uncultured
ASV_1793	9	0	0	0	0	0	5	0	10	8	13	13	d__Bacteria; p__Proteobacteria; c__Alphaproteobacteria; o__Elsterales; f__uncultured; g__uncultured; s__uncultured_alpha
ASV_1794	5	19	24	0	0	10	0	0	0	0	0	0	d__Bacteria; p__Proteobacteria; c__Deltaproteobacteria; o__Myxococcales; f__Polyangiaceae; g__Pajaroellobacter; s__uncultured_Polyangiaceae
ASV_1795	0	13	26	0	0	0	0	0	0	19	0	0	d__Bacteria; p__Chlamydiae; c__Chlamydiae; o__Chlamydiales; f__cvE6; g__cvE6; s__unclassified_cvE6
ASV_1796	0	14	13	0	0	0	0	34	0	0	0	0	d__Bacteria; p__Actinobacteria; c__Actinobacteria; o__Streptosporangiales; f__Thermomonosporaceae; g__Actinomadura; s__unclassified_Actinomadura
ASV_1797	0	9	10	3	2	7	5	5	1	0	7	10	d__Bacteria; p__Actinobacteria; c__Actinobacteria; o__Frankiales; f__Acidothermaceae; g__Acidothermus; s__uncultured_actinobacterium
ASV_1798	0	0	0	12	0	0	0	0	0	8	23	21	d__Bacteria; p__Verrucomicrobia; c__Verrucomicrobiae; o__Pedosphaerales; f__Pedosphaeraceae; g__Pedosphaeraceae; s__unclassified_Pedosphaeraceae
ASV_1799	0	0	0	66	0	0	0	0	0	11	0	0	d__Bacteria; p__Actinobacteria; c__Actinobacteria; o__Streptosporangiales; f__Thermomonosporaceae; g__Actinomadura; s__Streptomyces_sp.
ASV_1800	0	0	0	14	0	0	0	0	0	19	15	13	d__Bacteria; p__Proteobacteria; c__Alphaproteobacteria; o__Elsterales; f__uncultured; g__uncultured; s__uncultured_Rhodospirillales
ASV_1801	0	0	0	15	15	0	7	0	0	13	6	0	d__Bacteria; p__Proteobacteria; c__Deltaproteobacteria; o__Myxococcales; f__Archangiaceae; g__Anaeromyxobacter; s__uncultured_bacterium
ASV_1802	0	0	0	0	0	0	12	47	0	0	0	0	d__Bacteria; p__Bacteroidetes; c__Bacteroidia; o__Chitinophagales; f__Chitinophagaceae; g__uncultured; s__unclassified_uncultured
ASV_1803	0	0	0	0	0	0	0	0	0	0	44	10	d__Bacteria; p__Proteobacteria; c__Deltaproteobacteria; o__Myxococcales; f__Polyangiaceae; g__Minicystis; s__metagenome
ASV_1804	0	0	0	0	0	0	0	0	0	0	17	41	d__Bacteria; p__Proteobacteria; c__Gammaproteobacteria; o__Betaproteobacteriales; f__Burkholderiaceae; g__Burkholderia-Caballeronia-Paraburkholderia; s__Paraburkholderia_terrae
ASV_1805	20	0	19	17	17	0	0	0	0	0	0	0	d__Bacteria; p__Chloroflexi; c__Ktedonobacteria; o__Ktedonobacterales; f__Ktedonobacteraceae; g__1921-3; s__uncultured_bacterium
ASV_1806	14	17	8	0	11	0	7	0	0	0	0	0	d__Bacteria; p__Actinobacteria; c__Actinobacteria; o__Frankiales; f__Geodermatophilaceae; g__Geodermatophilus; s__unclassified_Geodermatophilus
ASV_1807	8	0	15	0	0	0	0	0	18	0	5	20	d__Bacteria; p__Proteobacteria; c__Alphaproteobacteria; o__Elsterales; f__uncultured; g__uncultured; s__uncultured_bacterium
ASV_1808	0	52	0	0	0	0	0	0	0	0	0	0	d__Bacteria; p__Proteobacteria; c__Alphaproteobacteria; o__Elsterales; f__uncultured; g__uncultured; s__unclassified_uncultured
ASV_1809	0	7	0	0	0	0	0	0	0	0	26	24	d__Bacteria; p__Proteobacteria; c__Alphaproteobacteria; o__Micropepsales; f__Micropepsaceae; g__uncultured; s__unclassified_uncultured
ASV_1810	0	0	3	21	17	5	0	0	0	6	8	2	d__Bacteria; p__Proteobacteria; c__Deltaproteobacteria; o__Oligoflexales; f__0319-6G20; g__0319-6G20; s__unclassified_0319-6G20
ASV_1811	0	0	44	0	0	0	0	0	0	0	0	19	d__Bacteria; p__Actinobacteria; c__Thermoleophilia; o__Solirubrobacterales; f__Solirubrobacteraceae; g__uncultured; s__soil_metagenome
ASV_1812	0	0	24	0	0	0	0	0	9	13	0	13	d__Bacteria; p__Acidobacteria; c__Acidobacteriia; o__Subgroup_2; f__Subgroup_2; g__Subgroup_2; s__uncultured_Acidobacteria
ASV_1813	0	0	9	0	0	0	5	0	0	4	17	17	d__Bacteria; p__Rokubacteria; c__NC10; o__Rokubacteriales; f__Rokubacteriales; g__Rokubacteriales; s__uncultured_bacterium
ASV_1814	0	0	0	19	0	10	0	7	0	4	9	5	d__Bacteria; p__Proteobacteria; c__Alphaproteobacteria; o__Paracaedibacterales; f__Paracaedibacteraceae; g__Candidatus_Paracaedibacter; s__metagenome
ASV_1815	0	0	0	7	35	0	0	0	0	12	0	11	d__Bacteria; p__Acidobacteria; c__Acidobacteriia; o__Acidobacteriales; f__Acidobacteriaceae_(Subgroup_1); g__unclassified_Acidobacteriaceae_(Subgroup_1); s__unclassified_Acidobacteriaceae_(Subgroup_1)
ASV_1816	0	0	0	0	0	7	0	0	0	0	30	17	d__Bacteria; p__Verrucomicrobia; c__Verrucomicrobiae; o__Pedosphaerales; f__Pedosphaeraceae; g__Pedosphaeraceae; s__bacterium_enrichment
ASV_1817	0	0	0	0	0	0	16	5	14	10	8	8	d__Bacteria; p__Bacteroidetes; c__Bacteroidia; o__Chitinophagales; f__Chitinophagaceae; g__uncultured; s__unclassified_uncultured
ASV_1818	0	0	0	0	0	0	19	0	0	37	0	0	d__Bacteria; p__Acidobacteria; c__Holophagae; o__Holophagales; f__Holophagaceae; g__Holophaga; s__unclassified_Holophaga
ASV_1819	0	0	0	0	0	0	0	0	0	14	13	26	d__Bacteria; p__Proteobacteria; c__Gammaproteobacteria; o__JG36-TzT-191; f__JG36-TzT-191; g__JG36-TzT-191; s__uncultured_bacterium
ASV_1820	9	0	0	16	0	0	9	0	10	7	8	3	d__Bacteria; p__Chloroflexi; c__Ktedonobacteria; o__Ktedonobacterales; f__JG30-KF-AS9; g__JG30-KF-AS9; s__uncultured_soil
ASV_1821	4	0	15	3	0	2	6	5	21	3	7	0	d__Bacteria; p__Chloroflexi; c__Ktedonobacteria; o__Ktedonobacterales; f__Ktedonobacteraceae; g__1921-2; s__uncultured_bacterium
ASV_1822	16	6	0	0	0	5	0	9	21	0	0	0	d__Bacteria; p__Proteobacteria; c__Deltaproteobacteria; o__Oligoflexales; f__0319-6G20; g__0319-6G20; s__unclassified_0319-6G20
ASV_1823	4	1	10	13	5	3	4	0	6	9	4	5	d__Bacteria; p__Acidobacteria; c__Acidobacteriia; o__Acidobacteriales; f__uncultured; g__uncultured; s__unclassified_uncultured
ASV_1824	0	10	0	0	0	0	0	0	0	0	28	17	d__Bacteria; p__Actinobacteria; c__Thermoleophilia; o__Solirubrobacterales; f__Solirubrobacteraceae; g__Conexibacter; s__uncultured_bacterium
ASV_1825	0	18	0	0	0	0	0	13	18	0	0	14	d__Bacteria; p__Acidobacteria; c__Acidobacteriia; o__Subgroup_2; f__Subgroup_2; g__Subgroup_2; s__uncultured_forest
ASV_1826	0	0	0	12	3	16	0	0	0	11	8	12	d__Bacteria; p__Gemmatimonadetes; c__Gemmatimonadetes; o__Gemmatimonadales; f__Gemmatimonadaceae; g__uncultured; s__Gemmatimonadetes_bacterium
ASV_1827	0	0	0	52	0	0	0	0	0	18	0	0	d__Bacteria; p__Acidobacteria; c__Acidobacteriia; o__Acidobacteriales; f__uncultured; g__uncultured; s__unclassified_uncultured
ASV_1828	0	0	0	0	69	0	0	0	0	0	0	0	d__Bacteria; p__Acidobacteria; c__Acidobacteriia; o__Acidobacteriales; f__Acidobacteriaceae_(Subgroup_1); g__Granulicella; s__unclassified_Granulicella
ASV_1829	0	0	0	0	0	6	0	0	0	20	32	0	d__Bacteria; p__Chloroflexi; c__Anaerolineae; o__SBR1031; f__SBR1031; g__SBR1031; s__uncultured_bacterium
ASV_1830	0	0	0	0	0	0	5	18	10	0	7	15	d__Bacteria; p__Chloroflexi; c__Ktedonobacteria; o__Ktedonobacterales; f__JG30-KF-AS9; g__JG30-KF-AS9; s__uncultured_bacterium
ASV_1831	0	0	0	0	0	0	17	17	20	0	0	6	d__Bacteria; p__Chloroflexi; c__Ktedonobacteria; o__Ktedonobacterales; f__Ktedonobacteraceae; g__G12-WMSP1; s__uncultured_bacterium
ASV_1832	0	0	0	0	0	0	31	0	35	0	0	0	d__Bacteria; p__Chloroflexi; c__Ktedonobacteria; o__Ktedonobacterales; f__Ktedonobacteraceae; g__BacC-u-018; s__unclassified_BacC-u-018
ASV_1833	0	0	0	0	0	0	0	0	0	18	0	33	d__Bacteria; p__Acidobacteria; c__Acidobacteriia; o__Subgroup_2; f__Subgroup_2; g__Subgroup_2; s__unclassified_Subgroup_2
ASV_1834	0	0	0	0	0	0	0	0	0	18	8	22	d__Bacteria; p__Acidobacteria; c__Acidobacteriia; o__Acidobacteriales; f__uncultured; g__uncultured; s__unclassified_uncultured
ASV_1835	0	0	0	0	0	0	0	0	0	0	0	47	d__Bacteria; p__Chloroflexi; c__Ktedonobacteria; o__Ktedonobacterales; f__Ktedonobacteraceae; g__uncultured; s__uncultured_bacterium
ASV_1836	21	12	15	0	0	0	0	0	0	0	12	0	d__Bacteria; p__Proteobacteria; c__Alphaproteobacteria; o__Rhodospirillales; f__Rhodospirillaceae; g__uncultured; s__uncultured_bacterium
ASV_1837	5	2	0	9	14	4	0	3	5	5	9	9	d__Bacteria; p__Cyanobacteria; c__Sericytochromatia; o__Sericytochromatia; f__Sericytochromatia; g__Sericytochromatia; s__unclassified_Sericytochromatia
ASV_1838	0	5	14	0	0	0	9	17	10	0	0	5	d__Bacteria; p__Planctomycetes; c__Planctomycetacia; o__Gemmatales; f__Gemmataceae; g__uncultured; s__uncultured_soil
ASV_1839	0	10	0	0	0	22	9	0	0	0	0	11	d__Bacteria; p__Chloroflexi; c__Ktedonobacteria; o__Ktedonobacterales; f__Ktedonobacteraceae; g__HSB_OF53-F07; s__uncultured_bacterium
ASV_1840	0	31	0	0	12	0	8	0	0	0	0	0	d__Bacteria; p__Chloroflexi; c__Ktedonobacteria; o__Ktedonobacterales; f__Ktedonobacteraceae; g__uncultured; s__uncultured_Ktedobacteria
ASV_1841	0	14	0	16	0	8	11	15	0	0	0	0	d__Bacteria; p__Acidobacteria; c__Acidobacteriia; o__Solibacterales; f__Solibacteraceae_(Subgroup_3); g__Bryobacter; s__unclassified_Bryobacter
ASV_1842	0	5	7	29	9	0	0	0	0	16	0	0	d__Bacteria; p__Acidobacteria; c__Acidobacteriia; o__Solibacterales; f__Solibacteraceae_(Subgroup_3); g__Candidatus_Solibacter; s__unclassified_Candidatus_Solibacter
ASV_1843	0	2	9	0	0	2	8	9	15	6	2	3	d__Bacteria; p__Chloroflexi; c__TK10; o__TK10; f__TK10; g__TK10; s__uncultured_soil
ASV_1844	0	0	16	0	0	0	11	10	8	0	0	14	d__Bacteria; p__Chloroflexi; c__Ktedonobacteria; o__Ktedonobacterales; f__Ktedonobacteraceae; g__1921-2; s__uncultured_bacterium
ASV_1845	0	0	17	0	0	0	0	0	0	12	11	22	d__Bacteria; p__Chloroflexi; c__Ktedonobacteria; o__Ktedonobacterales; f__Ktedonobacteraceae; g__unclassified_Ktedonobacteraceae; s__unclassified_Ktedonobacteraceae
ASV_1846	0	0	0	7	0	0	4	11	9	9	2	13	d__Bacteria; p__Chloroflexi; c__AD3; o__AD3; f__AD3; g__AD3; s__uncultured_Chloroflexi
ASV_1847	0	0	0	11	0	0	0	14	0	26	9	0	d__Bacteria; p__Acidobacteria; c__Acidobacteriia; o__Acidobacteriales; f__uncultured; g__uncultured; s__unclassified_uncultured
ASV_1848	0	0	0	0	0	0	5	7	0	34	10	0	d__Bacteria; p__Proteobacteria; c__Gammaproteobacteria; o__Diplorickettsiales; f__Diplorickettsiaceae; g__Aquicella; s__uncultured_bacterium
ASV_1849	0	0	0	0	0	0	14	50	0	0	0	0	d__Bacteria; p__Patescibacteria; c__Berkelbacteria; o__Berkelbacteria; f__Berkelbacteria; g__Berkelbacteria; s__uncultured_bacterium
ASV_1850	0	0	0	0	0	0	0	0	0	12	42	0	d__Bacteria; p__Chlamydiae; c__Chlamydiae; o__Chlamydiales; f__Simkaniaceae; g__uncultured; s__uncultured_bacterium
ASV_1851	0	0	0	0	0	0	0	0	0	25	18	7	d__Bacteria; p__Proteobacteria; c__Gammaproteobacteria; o__Betaproteobacteriales; f__Burkholderiaceae; g__uncultured; s__unclassified_uncultured
ASV_1852	5	0	0	0	22	0	10	21	0	0	0	0	d__Bacteria; p__Chloroflexi; c__Ktedonobacteria; o__Ktedonobacterales; f__Ktedonobacteraceae; g__BacC-u-018; s__uncultured_bacterium
ASV_1853	8	8	17	13	0	0	0	0	0	0	0	11	d__Bacteria; p__Chloroflexi; c__Ktedonobacteria; o__Ktedonobacterales; f__Ktedonobacteraceae; g__uncultured; s__unclassified_uncultured
ASV_1854	0	7	0	27	30	0	0	0	8	0	0	0	d__Bacteria; p__Proteobacteria; c__Alphaproteobacteria; o__Elsterales; f__Elsteraceae; g__uncultured; s__unclassified_uncultured
ASV_1855	0	0	36	0	0	0	22	0	0	0	0	0	d__Bacteria; p__Planctomycetes; c__Planctomycetacia; o__Isosphaerales; f__Isosphaeraceae; g__Aquisphaera; s__uncultured_bacterium
ASV_1856	0	0	0	13	0	6	0	10	6	10	5	7	d__Bacteria; p__Actinobacteria; c__Actinobacteria; o__Frankiales; f__Acidothermaceae; g__Acidothermus; s__uncultured_actinobacterium
ASV_1857	0	0	0	20	0	10	0	0	0	0	20	9	d__Bacteria; p__Proteobacteria; c__Alphaproteobacteria; o__Caulobacterales; f__Caulobacteraceae; g__uncultured; s__unclassified_uncultured
ASV_1858	0	0	0	0	0	35	0	0	0	0	0	19	d__Bacteria; p__Chloroflexi; c__Ktedonobacteria; o__Ktedonobacterales; f__Ktedonobacteraceae; g__HSB_OF53-F07; s__uncultured_bacterium
ASV_1859	0	0	0	0	0	0	6	10	9	17	11	5	d__Bacteria; p__Acidobacteria; c__Acidobacteriia; o__Acidobacteriales; f__uncultured; g__uncultured; s__unclassified_uncultured
ASV_1860	0	0	0	0	0	0	0	0	0	0	56	0	d__Bacteria; p__Bacteroidetes; c__Bacteroidia; o__Chitinophagales; f__Chitinophagaceae; g__uncultured; s__unclassified_uncultured
ASV_1861	0	0	0	0	0	0	0	0	0	0	26	19	d__Bacteria; p__Acidobacteria; c__Acidobacteriia; o__Acidobacteriales; f__uncultured; g__uncultured; s__uncultured_forest
ASV_1862	10	0	0	0	0	0	0	25	0	21	0	0	d__Bacteria; p__Proteobacteria; c__Deltaproteobacteria; o__RCP2-54; f__RCP2-54; g__RCP2-54; s__uncultured_Syntrophobacterales
ASV_1863	7	5	1	3	2	7	3	8	4	7	7	0	d__Bacteria; p__Verrucomicrobia; c__Verrucomicrobiae; o__Pedosphaerales; f__Pedosphaeraceae; g__ADurb.Bin063-1; s__unclassified_ADurb.Bin063-1
ASV_1864	26	0	0	11	12	0	0	1	0	15	0	0	d__Bacteria; p__Planctomycetes; c__Planctomycetacia; o__Gemmatales; f__Gemmataceae; g__uncultured; s__uncultured_soil
ASV_1865	18	0	0	26	0	0	0	0	1	15	0	2	d__Bacteria; p__Chloroflexi; c__Ktedonobacteria; o__Ktedonobacterales; f__Ktedonobacteraceae; g__FCPS473; s__uncultured_Ktedobacteria
ASV_1866	10	9	0	0	0	0	0	36	0	0	0	5	d__Bacteria; p__Chloroflexi; c__Ktedonobacteria; o__Ktedonobacterales; f__Ktedonobacteraceae; g__FCPS473; s__uncultured_bacterium
ASV_1867	22	0	0	0	0	16	0	0	9	0	12	0	d__Bacteria; p__Actinobacteria; c__Thermoleophilia; o__Solirubrobacterales; f__Solirubrobacteraceae; g__Conexibacter; s__uncultured_Conexibacteraceae
ASV_1868	15	10	33	0	0	0	0	0	0	0	0	0	d__Bacteria; p__Proteobacteria; c__Gammaproteobacteria; o__Diplorickettsiales; f__Diplorickettsiaceae; g__uncultured; s__uncultured_bacterium
ASV_1869	0	0	30	0	0	0	0	0	0	26	0	0	d__Bacteria; p__Proteobacteria; c__Alphaproteobacteria; o__Rhizobiales; f__Xanthobacteraceae; g__uncultured; s__unclassified_uncultured
ASV_1870	0	0	13	16	0	30	0	0	0	0	0	0	d__Bacteria; p__Cyanobacteria; c__Sericytochromatia; o__Sericytochromatia; f__Sericytochromatia; g__Sericytochromatia; s__uncultured_bacterium
ASV_1871	0	0	11	11	0	9	0	0	3	18	0	6	d__Bacteria; p__Proteobacteria; c__Gammaproteobacteria; o__Betaproteobacteriales; f__Burkholderiaceae; g__Noviherbaspirillum; s__uncultured_bacterium
ASV_1872	0	0	0	24	0	0	0	0	26	13	0	0	d__Bacteria; p__Proteobacteria; c__Gammaproteobacteria; o__Enterobacteriales; f__Enterobacteriaceae; g__Klebsiella; s__unclassified_Klebsiella
ASV_1873	0	0	0	0	0	4	0	0	10	33	0	13	d__Bacteria; p__Proteobacteria; c__Gammaproteobacteria; o__Gammaproteobacteria_Incertae_Sedis; f__Unknown_Family; g__Acidibacter; s__uncultured_Steroidobacter
ASV_1874	0	0	0	0	0	0	12	0	0	39	0	0	d__Bacteria; p__Proteobacteria; c__Gammaproteobacteria; o__Gammaproteobacteria_Incertae_Sedis; f__Unknown_Family; g__Acidibacter; s__unclassified_Acidibacter
ASV_1875	0	0	0	0	0	0	14	6	8	5	6	11	d__Bacteria; p__Acidobacteria; c__Acidobacteriia; o__Acidobacteriales; f__uncultured; g__uncultured; s__unclassified_uncultured
ASV_1876	0	0	0	0	0	0	6	0	0	24	0	19	d__Bacteria; p__Acidobacteria; c__Acidobacteriia; o__Acidobacteriales; f__uncultured; g__uncultured; s__unclassified_uncultured
ASV_1877	0	0	0	0	0	0	0	22	18	0	0	13	d__Bacteria; p__GAL15; c__GAL15; o__GAL15; f__GAL15; g__GAL15; s__uncultured_Firmicutes
ASV_1878	0	0	0	0	0	0	0	0	0	0	35	19	d__Bacteria; p__Actinobacteria; c__Acidimicrobiia; o__IMCC26256; f__IMCC26256; g__IMCC26256; s__uncultured_Ferrimicrobium
ASV_1879	2	16	7	5	0	6	2	0	7	4	5	3	d__Bacteria; p__Verrucomicrobia; c__Verrucomicrobiae; o__Pedosphaerales; f__Pedosphaeraceae; g__Pedosphaeraceae; s__uncultured_bacterium
ASV_1880	17	0	8	13	0	10	0	4	0	2	3	1	d__Bacteria; p__Acidobacteria; c__Acidobacteriia; o__Acidobacteriales; f__uncultured; g__uncultured; s__unclassified_uncultured
ASV_1881	14	7	15	0	18	0	0	0	3	7	0	2	d__Bacteria; p__Proteobacteria; c__Gammaproteobacteria; o__Betaproteobacteriales; f__Burkholderiaceae; g__Burkholderia-Caballeronia-Paraburkholderia; s__unclassified_Burkholderia-Caballeronia-Paraburkholderia
ASV_1882	0	6	6	0	13	5	13	3	0	0	6	4	d__Bacteria; p__Acidobacteria; c__Acidobacteriia; o__Acidobacteriales; f__uncultured; g__uncultured; s__unclassified_uncultured
ASV_1883	0	0	6	0	7	0	7	25	3	0	9	0	d__Bacteria; p__Chloroflexi; c__TK10; o__TK10; f__TK10; g__TK10; s__unclassified_TK10
ASV_1884	0	0	0	19	17	0	0	0	0	6	13	8	d__Bacteria; p__Proteobacteria; c__Alphaproteobacteria; o__Acetobacterales; f__Acetobacteraceae; g__uncultured; s__metagenome
ASV_1885	0	0	0	22	10	9	0	0	0	8	0	8	d__Bacteria; p__Proteobacteria; c__Alphaproteobacteria; o__Sphingomonadales; f__Sphingomonadaceae; g__Sphingomonas; s__unclassified_Sphingomonas
ASV_1886	0	0	0	11	0	11	0	20	0	15	0	0	d__Bacteria; p__Acidobacteria; c__Acidobacteriia; o__Solibacterales; f__Solibacteraceae_(Subgroup_3); g__Candidatus_Solibacter; s__unclassified_Candidatus_Solibacter
ASV_1887	0	0	0	39	0	23	0	0	0	0	0	0	d__Bacteria; p__Proteobacteria; c__Gammaproteobacteria; o__Betaproteobacteriales; f__Burkholderiaceae; g__Burkholderia-Caballeronia-Paraburkholderia; s__unclassified_Burkholderia-Caballeronia-Paraburkholderia
ASV_1888	0	0	0	0	16	0	0	0	0	0	47	0	d__Bacteria; p__Proteobacteria; c__Gammaproteobacteria; o__KF-JG30-C25; f__KF-JG30-C25; g__KF-JG30-C25; s__uncultured_soil
ASV_1889	0	0	0	0	0	21	11	0	9	11	4	0	d__Bacteria; p__Firmicutes; c__Bacilli; o__Lactobacillales; f__Enterococcaceae; g__Enterococcus; s__unclassified_Enterococcus
ASV_1890	0	0	0	0	0	0	10	0	0	16	6	17	d__Bacteria; p__Acidobacteria; c__Acidobacteriia; o__Subgroup_2; f__Subgroup_2; g__Subgroup_2; s__uncultured_Acidobacteria
ASV_1891	0	0	0	0	0	0	7	7	16	12	1	2	d__Bacteria; p__Acidobacteria; c__Acidobacteriia; o__Subgroup_2; f__Subgroup_2; g__Subgroup_2; s__uncultured_Acidobacteria
ASV_1892	0	0	0	0	0	0	5	12	22	10	2	8	d__Bacteria; p__Acidobacteria; c__Acidobacteriia; o__Subgroup_2; f__Subgroup_2; g__Subgroup_2; s__uncultured_Acidobacteria
ASV_1893	0	0	0	0	0	0	11	0	0	16	0	27	d__Bacteria; p__Acidobacteria; c__Acidobacteriia; o__Acidobacteriales; f__uncultured; g__uncultured; s__unclassified_uncultured
ASV_1894	0	0	0	0	0	0	10	0	26	0	0	19	d__Bacteria; p__Proteobacteria; c__Gammaproteobacteria; o__Betaproteobacteriales; f__Burkholderiaceae; g__uncultured; s__unclassified_uncultured
ASV_1895	0	0	0	0	0	0	16	0	20	13	7	0	d__Bacteria; p__Acidobacteria; c__Blastocatellia_(Subgroup_4); o__11-24; f__11-24; g__11-24; s__uncultured_Acidobacteria
ASV_1896	0	0	0	0	0	0	0	16	0	16	15	6	d__Bacteria; p__Chlamydiae; c__Chlamydiae; o__Chlamydiales; f__cvE6; g__cvE6; s__metagenome
ASV_1897	0	0	0	0	0	0	0	0	0	5	23	31	d__Bacteria; p__Patescibacteria; c__Parcubacteria; o__Candidatus_Kaiserbacteria; f__Candidatus_Kaiserbacteria; g__Candidatus_Kaiserbacteria; s__Candidatus_Kaiserbacteria
ASV_1898	0	0	0	0	0	0	0	0	0	5	11	33	d__Bacteria; p__Chloroflexi; c__Ktedonobacteria; o__Ktedonobacterales; f__JG30-KF-AS9; g__JG30-KF-AS9; s__uncultured_bacterium
ASV_1899	3	0	0	0	0	0	19	7	9	7	0	12	d__Bacteria; p__Chloroflexi; c__Anaerolineae; o__RBG-13-54-9; f__RBG-13-54-9; g__RBG-13-54-9; s__unclassified_RBG-13-54-9
ASV_1900	5	0	0	7	0	0	10	7	12	0	9	8	d__Bacteria; p__Chloroflexi; c__AD3; o__AD3; f__AD3; g__AD3; s__unclassified_AD3
ASV_1901	16	12	17	14	0	2	0	0	0	0	0	0	d__Bacteria; p__Chloroflexi; c__Ktedonobacteria; o__Ktedonobacterales; f__Ktedonobacteraceae; g__FCPS473; s__uncultured_bacterium
ASV_1902	21	17	0	0	0	0	5	5	10	0	0	0	d__Bacteria; p__WPS-2; c__WPS-2; o__WPS-2; f__WPS-2; g__WPS-2; s__uncultured_Firmicutes
ASV_1903	16	14	0	0	0	0	25	0	0	0	0	0	d__Bacteria; p__Actinobacteria; c__Actinobacteria; o__Frankiales; f__Acidothermaceae; g__Acidothermus; s__unclassified_Acidothermus
ASV_1904	6	0	0	0	8	7	0	6	0	20	0	13	d__Bacteria; p__Proteobacteria; c__Deltaproteobacteria; o__Myxococcales; f__Polyangiaceae; g__Pajaroellobacter; s__unclassified_Pajaroellobacter
ASV_1905	18	0	19	0	0	0	0	0	20	0	0	0	d__Bacteria; p__Proteobacteria; c__Gammaproteobacteria; o__Betaproteobacteriales; f__Burkholderiaceae; g__Ramlibacter; s__unclassified_Ramlibacter
ASV_1906	28	0	28	0	0	0	0	0	0	0	0	0	d__Bacteria; p__Proteobacteria; c__Alphaproteobacteria; o__Micropepsales; f__Micropepsaceae; g__uncultured; s__unclassified_uncultured
ASV_1907	0	1	1	6	5	3	4	5	5	3	16	3	d__Bacteria; p__Chloroflexi; c__Ktedonobacteria; o__Ktedonobacterales; f__Ktedonobacteraceae; g__HSB_OF53-F07; s__unclassified_HSB_OF53-F07
ASV_1908	0	49	0	0	0	0	0	0	0	0	0	0	d__Bacteria; p__Chloroflexi; c__Ktedonobacteria; o__Ktedonobacterales; f__Ktedonobacteraceae; g__uncultured; s__uncultured_bacterium
ASV_1909	0	55	0	0	0	0	0	0	0	0	0	0	d__Bacteria; p__Actinobacteria; c__Actinobacteria; o__Frankiales; f__Acidothermaceae; g__Acidothermus; s__uncultured_actinobacterium
ASV_1910	0	0	11	0	14	0	0	0	0	8	0	24	d__Bacteria; p__Chloroflexi; c__Ktedonobacteria; o__Ktedonobacterales; f__Ktedonobacteraceae; g__HSB_OF53-F07; s__uncultured_bacterium
ASV_1911	0	0	0	39	0	0	0	0	0	29	0	0	d__Bacteria; p__Chlamydiae; c__Chlamydiae; o__Chlamydiales; f__cvE6; g__cvE6; s__metagenome
ASV_1912	0	0	0	10	0	11	9	0	0	18	0	12	d__Bacteria; p__Proteobacteria; c__Gammaproteobacteria; o__Betaproteobacteriales; f__Nitrosomonadaceae; g__Ellin6067; s__unclassified_Ellin6067
ASV_1913	0	0	0	0	0	0	0	0	0	45	0	8	d__Bacteria; p__Proteobacteria; c__Deltaproteobacteria; o__Myxococcales; f__Haliangiaceae; g__Haliangium; s__metagenome
ASV_1914	0	0	0	0	0	0	0	0	0	15	23	13	d__Bacteria; p__Actinobacteria; c__Thermoleophilia; o__Gaiellales; f__uncultured; g__uncultured; s__uncultured_bacterium
ASV_1915	17	9	0	0	4	17	0	0	0	0	0	0	d__Bacteria; p__Firmicutes; c__Bacilli; o__Lactobacillales; f__Streptococcaceae; g__Streptococcus; s__unclassified_Streptococcus
ASV_1916	14	33	0	0	0	0	4	0	0	0	0	0	d__Bacteria; p__WPS-2; c__WPS-2; o__WPS-2; f__WPS-2; g__WPS-2; s__uncultured_forest
ASV_1917	20	0	11	14	0	0	7	3	0	5	0	0	d__Bacteria; p__WPS-2; c__WPS-2; o__WPS-2; f__WPS-2; g__WPS-2; s__uncultured_bacterium
ASV_1918	0	15	14	0	0	0	17	0	5	0	0	0	d__Bacteria; p__Planctomycetes; c__Planctomycetacia; o__Isosphaerales; f__Isosphaeraceae; g__Singulisphaera; s__unclassified_Singulisphaera
ASV_1919	0	51	0	0	0	0	0	0	0	0	0	0	d__Bacteria; p__WPS-2; c__WPS-2; o__WPS-2; f__WPS-2; g__WPS-2; s__uncultured_bacterium
ASV_1920	0	6	0	0	7	0	15	0	12	7	7	0	d__Bacteria; p__Chloroflexi; c__Ktedonobacteria; o__Ktedonobacterales; f__Ktedonobacteraceae; g__HSB_OF53-F07; s__uncultured_Ktedonobacter
ASV_1921	0	6	25	20	0	0	4	1	0	2	0	2	d__Bacteria; p__Proteobacteria; c__Alphaproteobacteria; o__Rhizobiales; f__Beijerinckiaceae; g__Roseiarcus; s__unclassified_Roseiarcus
ASV_1922	0	17	20	29	0	0	0	0	0	0	0	0	d__Bacteria; p__Gemmatimonadetes; c__Gemmatimonadetes; o__Gemmatimonadales; f__Gemmatimonadaceae; g__uncultured; s__Acidobacteria_bacterium
ASV_1923	0	51	0	0	0	0	0	0	0	0	0	0	d__Bacteria; p__Acidobacteria; c__Acidobacteriia; o__Acidobacteriales; f__Acidobacteriaceae_(Subgroup_1); g__Occallatibacter; s__unclassified_Occallatibacter
ASV_1924	0	13	0	0	0	0	0	0	0	0	42	0	d__Bacteria; p__Proteobacteria; c__Gammaproteobacteria; o__Betaproteobacteriales; f__Burkholderiaceae; g__Burkholderia-Caballeronia-Paraburkholderia; s__unclassified_Burkholderia-Caballeronia-Paraburkholderia
ASV_1925	0	13	13	20	0	0	0	12	0	0	0	0	d__Bacteria; p__Chloroflexi; c__TK10; o__TK10; f__TK10; g__TK10; s__bacterium_Ellin6519
ASV_1926	0	0	0	31	0	0	0	12	0	12	8	0	d__Bacteria; p__Proteobacteria; c__Gammaproteobacteria; o__Betaproteobacteriales; f__Burkholderiaceae; g__Ramlibacter; s__Ramlibacter_sp.
ASV_1927	0	0	0	0	21	13	0	0	0	6	0	10	d__Bacteria; p__Proteobacteria; c__Alphaproteobacteria; o__Rhizobiales; f__Beijerinckiaceae; g__Roseiarcus; s__uncultured_bacterium
ASV_1928	0	0	0	0	8	0	0	0	0	10	11	15	d__Bacteria; p__Proteobacteria; c__Alphaproteobacteria; o__Rhizobiales; f__Beijerinckiaceae; g__Roseiarcus; s__uncultured_alpha
ASV_1929	0	0	0	0	10	0	0	18	0	6	5	10	d__Bacteria; p__Acidobacteria; c__Acidobacteriia; o__Acidobacteriales; f__uncultured; g__uncultured; s__unclassified_uncultured
ASV_1930	0	0	0	0	0	0	18	14	25	0	0	0	d__Bacteria; p__Proteobacteria; c__Deltaproteobacteria; o__Myxococcales; f__Haliangiaceae; g__Haliangium; s__unclassified_Haliangium
ASV_1931	0	0	0	0	0	0	0	0	45	0	0	6	d__Bacteria; p__Actinobacteria; c__Actinobacteria; o__Streptomycetales; f__Streptomycetaceae; g__Streptomyces; s__uncultured_streptomycete
ASV_1932	0	0	0	0	0	0	0	0	0	14	0	34	d__Bacteria; p__Acidobacteria; c__Acidobacteriia; o__Solibacterales; f__Solibacteraceae_(Subgroup_3); g__Candidatus_Solibacter; s__unclassified_Candidatus_Solibacter
ASV_1933	8	0	2	0	0	0	7	3	0	9	0	20	d__Bacteria; p__Chloroflexi; c__Dehalococcoidia; o__S085; f__S085; g__S085; s__metagenome
ASV_1934	7	0	0	0	0	1	5	13	0	2	20	5	d__Bacteria; p__Chloroflexi; c__Ktedonobacteria; o__Ktedonobacterales; f__Ktedonobacteraceae; g__HSB_OF53-F07; s__uncultured_bacterium
ASV_1935	9	0	44	0	0	0	0	0	0	10	0	0	d__Bacteria; p__Proteobacteria; c__Gammaproteobacteria; o__Xanthomonadales; f__Rhodanobacteraceae; g__Dyella; s__uncultured_Dyella
ASV_1936	7	26	0	0	0	1	0	0	16	0	0	0	d__Bacteria; p__Actinobacteria; c__Thermoleophilia; o__Solirubrobacterales; f__Solirubrobacteraceae; g__Conexibacter; s__uncultured_Conexibacteraceae
ASV_1937	0	28	0	25	0	0	0	9	0	0	0	0	d__Bacteria; p__Planctomycetes; c__Planctomycetacia; o__Isosphaerales; f__Isosphaeraceae; g__Aquisphaera; s__unclassified_Aquisphaera
ASV_1938	0	0	8	0	0	0	9	6	24	5	0	9	d__Bacteria; p__Actinobacteria; c__Thermoleophilia; o__Gaiellales; f__uncultured; g__uncultured; s__uncultured_Conexibacter
ASV_1939	0	0	0	30	0	0	0	0	0	8	16	0	d__Bacteria; p__Acidobacteria; c__Acidobacteriia; o__Solibacterales; f__Solibacteraceae_(Subgroup_3); g__Candidatus_Solibacter; s__uncultured_bacterium
ASV_1940	0	0	0	15	0	0	0	0	0	0	6	29	d__Bacteria; p__Proteobacteria; c__Alphaproteobacteria; o__Caulobacterales; f__Caulobacteraceae; g__uncultured; s__uncultured_alpha
ASV_1941	0	0	0	0	10	8	0	0	0	11	13	15	d__Bacteria; p__Chloroflexi; c__Ktedonobacteria; o__Ktedonobacterales; f__JG30-KF-AS9; g__JG30-KF-AS9; s__uncultured_bacterium
ASV_1942	0	0	0	0	8	10	0	0	0	5	10	20	d__Bacteria; p__Acidobacteria; c__Acidobacteriia; o__Solibacterales; f__Solibacteraceae_(Subgroup_3); g__Bryobacter; s__unclassified_Bryobacter
ASV_1943	0	0	0	0	64	0	0	0	0	0	0	0	d__Bacteria; p__Proteobacteria; c__Gammaproteobacteria; o__Betaproteobacteriales; f__Burkholderiaceae; g__Ramlibacter; s__unclassified_Ramlibacter
ASV_1944	0	0	0	0	0	33	19	0	0	0	0	0	d__Bacteria; p__Actinobacteria; c__Actinobacteria; o__Streptosporangiales; f__Thermomonosporaceae; g__Actinomadura; s__Streptomyces_sp.
ASV_1945	0	0	0	0	0	0	32	0	0	11	7	0	d__Bacteria; p__Chloroflexi; c__Ktedonobacteria; o__Ktedonobacterales; f__Ktedonobacteraceae; g__uncultured; s__unclassified_uncultured
ASV_1946	0	0	0	0	0	0	10	34	0	2	0	6	d__Bacteria; p__Dependentiae; c__Babeliae; o__Babeliales; f__Vermiphilaceae; g__Vermiphilaceae; s__unclassified_Vermiphilaceae
ASV_1947	0	0	0	0	0	0	9	0	0	9	4	27	d__Bacteria; p__Acidobacteria; c__Acidobacteriia; o__Subgroup_2; f__Subgroup_2; g__Subgroup_2; s__uncultured_soil
ASV_1948	0	0	0	0	0	0	0	7	0	12	14	15	d__Bacteria; p__Acidobacteria; c__Holophagae; o__Holophagales; f__Holophagaceae; g__Holophaga; s__unclassified_Holophaga
ASV_1949	0	0	0	0	0	0	0	0	0	4	48	0	d__Bacteria; p__Verrucomicrobia; c__Verrucomicrobiae; o__Pedosphaerales; f__Pedosphaeraceae; g__Pedosphaeraceae; s__unclassified_Pedosphaeraceae
ASV_1950	0	0	0	0	0	0	0	0	0	0	57	0	d__Bacteria; p__Proteobacteria; c__Alphaproteobacteria; o__Acetobacterales; f__Acetobacteraceae; g__Acidisoma; s__uncultured_bacterium
ASV_1951	0	0	0	0	0	0	0	0	0	0	30	19	d__Bacteria; p__Proteobacteria; c__Alphaproteobacteria; o__Acetobacterales; f__Acetobacteraceae; g__uncultured; s__uncultured_proteobacterium
ASV_1952	5	0	0	7	11	0	14	12	0	1	0	1	d__Bacteria; p__Chloroflexi; c__AD3; o__AD3; f__AD3; g__AD3; s__uncultured_bacterium
ASV_1953	23	0	0	0	0	0	0	29	0	0	0	0	d__Bacteria; p__Chloroflexi; c__Ktedonobacteria; o__Ktedonobacterales; f__JG30-KF-AS9; g__JG30-KF-AS9; s__uncultured_bacterium
ASV_1954	6	0	0	32	0	0	0	0	0	25	0	0	d__Bacteria; p__Planctomycetes; c__Planctomycetacia; o__Gemmatales; f__Gemmataceae; g__uncultured; s__uncultured_planctomycete
ASV_1955	19	7	0	0	0	0	9	0	12	4	1	0	d__Bacteria; p__Chloroflexi; c__Ktedonobacteria; o__Ktedonobacterales; f__Ktedonobacteraceae; g__1921-2; s__uncultured_bacterium
ASV_1956	17	18	0	0	0	0	0	0	0	7	11	0	d__Bacteria; p__Proteobacteria; c__Deltaproteobacteria; o__Myxococcales; f__Haliangiaceae; g__Haliangium; s__uncultured_Myxococcales
ASV_1957	2	0	8	6	12	0	0	0	0	10	0	10	d__Bacteria; p__Proteobacteria; c__Deltaproteobacteria; o__Myxococcales; f__Polyangiaceae; g__Pajaroellobacter; s__unclassified_Pajaroellobacter
ASV_1958	0	6	0	0	9	1	5	4	6	9	5	5	d__Bacteria; p__Proteobacteria; c__Deltaproteobacteria; o__Myxococcales; f__Polyangiaceae; g__Pajaroellobacter; s__unclassified_Pajaroellobacter
ASV_1959	0	1	0	0	25	5	0	0	14	0	11	0	d__Bacteria; p__Chloroflexi; c__Ktedonobacteria; o__Ktedonobacterales; f__Ktedonobacteraceae; g__uncultured; s__uncultured_soil
ASV_1960	0	0	5	0	0	0	0	9	0	11	0	27	d__Bacteria; p__Chloroflexi; c__Ktedonobacteria; o__Ktedonobacterales; f__Ktedonobacteraceae; g__1921-2; s__uncultured_bacterium
ASV_1961	0	0	32	0	0	0	0	0	22	12	0	0	d__Bacteria; p__Actinobacteria; c__Thermoleophilia; o__Solirubrobacterales; f__Solirubrobacteraceae; g__Conexibacter; s__uncultured_Conexibacteraceae
ASV_1962	0	0	0	29	6	27	0	0	0	0	0	0	d__Bacteria; p__Proteobacteria; c__Gammaproteobacteria; o__Diplorickettsiales; f__Diplorickettsiaceae; g__uncultured; s__unclassified_uncultured
ASV_1963	0	0	0	26	12	8	0	0	0	0	0	7	d__Bacteria; p__Proteobacteria; c__Gammaproteobacteria; o__Betaproteobacteriales; f__Burkholderiaceae; g__Ramlibacter; s__Ramlibacter_sp.
ASV_1964	0	0	0	0	0	13	0	11	9	6	10	0	d__Bacteria; p__Chloroflexi; c__Ktedonobacteria; o__Ktedonobacterales; f__Ktedonobacteraceae; g__Ktedonobacter; s__unclassified_Ktedonobacter
ASV_1965	0	0	0	0	0	49	0	0	0	0	0	0	d__Bacteria; p__Proteobacteria; c__Gammaproteobacteria; o__Betaproteobacteriales; f__Burkholderiaceae; g__Burkholderia-Caballeronia-Paraburkholderia; s__unclassified_Burkholderia-Caballeronia-Paraburkholderia
ASV_1966	0	0	0	0	0	0	58	0	0	0	0	0	d__Bacteria; p__Actinobacteria; c__Actinobacteria; o__Frankiales; f__Acidothermaceae; g__Acidothermus; s__unclassified_Acidothermus
ASV_1967	0	0	0	0	0	0	10	7	22	10	0	2	d__Bacteria; p__Proteobacteria; c__Gammaproteobacteria; o__Diplorickettsiales; f__Diplorickettsiaceae; g__uncultured; s__uncultured_bacterium
ASV_1968	0	0	0	0	0	0	1	0	0	20	11	18	d__Bacteria; p__Proteobacteria; c__Gammaproteobacteria; o__Betaproteobacteriales; f__Neisseriaceae; g__uncultured; s__metagenome
ASV_1969	0	0	0	0	0	0	0	0	0	10	22	17	d__Bacteria; p__Proteobacteria; c__Alphaproteobacteria; o__Elsterales; f__uncultured; g__uncultured; s__uncultured_bacterium
ASV_1970	5	1	0	5	0	0	7	0	0	8	12	12	d__Bacteria; p__Armatimonadetes; c__Chthonomonadetes; o__Chthonomonadales; f__Chthonomonadaceae; g__Chthonomonas; s__uncultured_Armatimonadetes
ASV_1971	9	32	7	0	0	0	0	0	0	7	0	0	d__Bacteria; p__Nitrospirae; c__Nitrospira; o__Nitrospirales; f__Nitrospiraceae; g__Nitrospira; s__uncultured_organism
ASV_1972	13	6	0	0	0	0	0	24	0	16	0	0	d__Bacteria; p__Actinobacteria; c__Actinobacteria; o__Frankiales; f__Acidothermaceae; g__Acidothermus; s__uncultured_actinobacterium
ASV_1973	1	5	1	11	19	5	0	0	2	6	4	7	d__Bacteria; p__Actinobacteria; c__Thermoleophilia; o__Gaiellales; f__uncultured; g__uncultured; s__unclassified_uncultured
ASV_1974	0	45	0	0	0	0	0	0	0	0	0	0	d__Bacteria; p__Actinobacteria; c__Thermoleophilia; o__Solirubrobacterales; f__Solirubrobacteraceae; g__Conexibacter; s__uncultured_bacterium
ASV_1975	0	6	0	10	0	11	0	0	0	14	10	0	d__Bacteria; p__Acidobacteria; c__Subgroup_5; o__Subgroup_5; f__Subgroup_5; g__Subgroup_5; s__uncultured_Acidobacteria
ASV_1976	0	0	20	0	0	0	0	0	12	0	0	16	d__Bacteria; p__Chloroflexi; c__Ktedonobacteria; o__Ktedonobacterales; f__JG30-KF-AS9; g__JG30-KF-AS9; s__uncultured_bacterium
ASV_1977	0	0	0	34	0	0	28	0	0	0	0	0	d__Bacteria; p__Actinobacteria; c__Actinobacteria; o__Frankiales; f__Acidothermaceae; g__Acidothermus; s__unclassified_Acidothermus
ASV_1978	0	0	0	5	0	12	0	0	0	6	24	3	d__Bacteria; p__Gemmatimonadetes; c__Gemmatimonadetes; o__Gemmatimonadales; f__Gemmatimonadaceae; g__uncultured; s__uncultured_Gemmatimonas
ASV_1979	0	0	0	26	0	0	0	0	0	0	0	30	d__Bacteria; p__Actinobacteria; c__Actinobacteria; o__Catenulisporales; f__Actinospicaceae; g__Actinospica; s__uncultured_bacterium
ASV_1980	0	0	0	36	0	0	0	0	0	1	27	0	d__Bacteria; p__Acidobacteria; c__Acidobacteriia; o__Acidobacteriales; f__Acidobacteriaceae_(Subgroup_1); g__Occallatibacter; s__unclassified_Occallatibacter
ASV_1981	0	0	0	14	0	0	0	15	0	17	0	14	d__Bacteria; p__Chloroflexi; c__AD3; o__AD3; f__AD3; g__AD3; s__uncultured_Chloroflexi
ASV_1982	0	0	0	0	0	0	30	0	0	9	12	0	d__Bacteria; p__Actinobacteria; c__Actinobacteria; o__Frankiales; f__Acidothermaceae; g__Acidothermus; s__unclassified_Acidothermus
ASV_1983	0	0	0	0	0	0	0	0	0	12	23	15	d__Bacteria; p__Proteobacteria; c__Alphaproteobacteria; o__Rhizobiales; f__Xanthobacteraceae; g__Pseudolabrys; s__unclassified_Pseudolabrys
ASV_1984	16	4	3	3	0	11	0	9	0	2	1	2	d__Bacteria; p__Bacteroidetes; c__Bacteroidia; o__Sphingobacteriales; f__Sphingobacteriaceae; g__Mucilaginibacter; s__unclassified_Mucilaginibacter
ASV_1985	16	11	4	0	10	0	0	7	0	0	0	0	d__Bacteria; p__Acidobacteria; c__Acidobacteriia; o__Acidobacteriales; f__Acidobacteriaceae_(Subgroup_1); g__Granulicella; s__bacterium_enrichment
ASV_1986	9	0	0	0	0	0	0	0	11	12	0	10	d__Bacteria; p__Acidobacteria; c__Acidobacteriia; o__Acidobacteriales; f__Koribacteraceae; g__Candidatus_Koribacter; s__unclassified_Candidatus_Koribacter
ASV_1987	0	0	8	9	0	0	20	20	0	0	0	0	d__Bacteria; p__Chloroflexi; c__AD3; o__AD3; f__AD3; g__AD3; s__unclassified_AD3
ASV_1988	0	0	0	24	0	0	0	0	0	0	0	33	d__Bacteria; p__Gemmatimonadetes; c__Gemmatimonadetes; o__Gemmatimonadales; f__Gemmatimonadaceae; g__uncultured; s__uncultured_Gemmatimonas
ASV_1989	0	0	0	21	6	0	0	0	0	8	13	8	d__Bacteria; p__Proteobacteria; c__Gammaproteobacteria; o__Betaproteobacteriales; f__SC-I-84; g__SC-I-84; s__unclassified_SC-I-84
ASV_1990	0	0	0	0	9	17	7	17	0	0	0	0	d__Bacteria; p__Chloroflexi; c__Ktedonobacteria; o__Ktedonobacterales; f__Ktedonobacteraceae; g__unclassified_Ktedonobacteraceae; s__unclassified_Ktedonobacteraceae
ASV_1991	0	0	0	0	58	0	0	0	0	0	0	0	d__Bacteria; p__Actinobacteria; c__Thermoleophilia; o__Solirubrobacterales; f__Solirubrobacteraceae; g__Conexibacter; s__uncultured_bacterium
ASV_1992	0	0	0	0	0	4	16	10	23	0	0	0	d__Bacteria; p__Chloroflexi; c__Ktedonobacteria; o__Ktedonobacterales; f__Ktedonobacteraceae; g__G12-WMSP1; s__uncultured_bacterium
ASV_1993	0	0	0	0	0	0	26	0	0	7	7	12	d__Bacteria; p__Planctomycetes; c__Planctomycetacia; o__Isosphaerales; f__Isosphaeraceae; g__Singulisphaera; s__uncultured_bacterium
ASV_1994	0	0	0	0	0	0	0	0	0	52	0	0	d__Bacteria; p__Proteobacteria; c__Alphaproteobacteria; o__Rhizobiales; f__Xanthobacteraceae; g__unclassified_Xanthobacteraceae; s__unclassified_Xanthobacteraceae
ASV_1995	7	0	0	0	0	0	0	0	0	23	28	0	d__Bacteria; p__Proteobacteria; c__Deltaproteobacteria; o__RCP2-54; f__RCP2-54; g__RCP2-54; s__uncultured_delta
ASV_1996	8	15	15	0	0	0	1	2	0	0	10	0	d__Bacteria; p__Chloroflexi; c__Ktedonobacteria; o__Ktedonobacterales; f__Ktedonobacteraceae; g__HSB_OF53-F07; s__uncultured_bacterium
ASV_1997	6	7	12	0	0	0	11	7	0	0	0	0	d__Bacteria; p__Chloroflexi; c__Ktedonobacteria; o__Ktedonobacterales; f__JG30-KF-AS9; g__JG30-KF-AS9; s__uncultured_bacterium
ASV_1998	0	17	0	0	16	0	0	4	2	1	0	10	d__Bacteria; p__Actinobacteria; c__Actinobacteria; o__Streptomycetales; f__Streptomycetaceae; g__Streptacidiphilus; s__unclassified_Streptacidiphilus
ASV_1999	4	0	0	7	0	2	0	9	10	5	6	0	d__Bacteria; p__Proteobacteria; c__Gammaproteobacteria; o__Betaproteobacteriales; f__Burkholderiaceae; g__Burkholderia-Caballeronia-Paraburkholderia; s__unclassified_Burkholderia-Caballeronia-Paraburkholderia
ASV_2000	0	8	0	0	0	0	14	27	0	0	0	0	d__Bacteria; p__Chloroflexi; c__Ktedonobacteria; o__Ktedonobacterales; f__JG30-KF-AS9; g__JG30-KF-AS9; s__uncultured_bacterium
ASV_2001	0	20	0	0	0	0	0	21	11	0	0	0	d__Bacteria; p__Chloroflexi; c__Ktedonobacteria; o__Ktedonobacterales; f__JG30-KF-AS9; g__JG30-KF-AS9; s__uncultured_bacterium
ASV_2002	0	11	0	6	0	11	0	10	0	3	0	9	d__Bacteria; p__Chloroflexi; c__Ktedonobacteria; o__Ktedonobacterales; f__JG30-KF-AS9; g__JG30-KF-AS9; s__uncultured_bacterium
ASV_2003	0	15	0	0	0	0	0	16	0	0	0	24	d__Bacteria; p__Actinobacteria; c__Actinobacteria; o__Frankiales; f__Acidothermaceae; g__Acidothermus; s__uncultured_actinobacterium
ASV_2004	0	52	0	0	0	0	0	0	0	0	0	0	d__Bacteria; p__Proteobacteria; c__Deltaproteobacteria; o__Oligoflexales; f__0319-6G20; g__0319-6G20; s__uncultured_bacterium
ASV_2005	0	0	10	0	0	0	0	0	20	13	9	3	d__Bacteria; p__Chloroflexi; c__Ktedonobacteria; o__Ktedonobacterales; f__Ktedonobacteraceae; g__1921-3; s__uncultured_bacterium
ASV_2006	0	0	35	0	0	8	0	9	0	0	0	0	d__Bacteria; p__Actinobacteria; c__Actinobacteria; o__Pseudonocardiales; f__Pseudonocardiaceae; g__Kutzneria; s__Kutzneria_albida
ASV_2007	0	0	9	10	12	13	0	0	0	0	0	13	d__Bacteria; p__Proteobacteria; c__Alphaproteobacteria; o__Reyranellales; f__Reyranellaceae; g__Reyranella; s__unclassified_Reyranella
ASV_2008	0	0	0	16	0	16	0	0	0	15	0	8	d__Bacteria; p__Proteobacteria; c__Alphaproteobacteria; o__Caulobacterales; f__Caulobacteraceae; g__uncultured; s__unclassified_uncultured
ASV_2009	0	0	0	2	0	1	11	0	37	3	0	0	d__Bacteria; p__Acidobacteria; c__Acidobacteriia; o__Solibacterales; f__Solibacteraceae_(Subgroup_3); g__Candidatus_Solibacter; s__unclassified_Candidatus_Solibacter
ASV_2010	0	0	0	32	0	8	0	0	0	13	3	0	d__Bacteria; p__Acidobacteria; c__Acidobacteriia; o__Solibacterales; f__Solibacteraceae_(Subgroup_3); g__Candidatus_Solibacter; s__unclassified_Candidatus_Solibacter
ASV_2011	0	0	0	0	42	0	0	0	0	0	18	0	d__Bacteria; p__Chloroflexi; c__Ktedonobacteria; o__Ktedonobacterales; f__Ktedonobacteraceae; g__FCPS473; s__uncultured_bacterium
ASV_2012	0	0	0	0	0	18	0	0	33	0	0	0	d__Bacteria; p__Actinobacteria; c__Actinobacteria; o__Frankiales; f__Acidothermaceae; g__Acidothermus; s__uncultured_Thermomonosporaceae
ASV_2013	0	0	0	0	0	0	0	0	0	18	19	17	d__Bacteria; p__Actinobacteria; c__Thermoleophilia; o__Solirubrobacterales; f__Solirubrobacteraceae; g__Conexibacter; s__unclassified_Conexibacter
ASV_2014	0	0	0	0	0	0	0	0	0	9	12	20	d__Bacteria; p__Proteobacteria; c__Alphaproteobacteria; o__Rhodospirillales; f__uncultured; g__uncultured; s__uncultured_soil
ASV_2015	11	7	0	0	0	4	0	19	6	0	0	0	d__Bacteria; p__Chloroflexi; c__Ktedonobacteria; o__Ktedonobacterales; f__Ktedonobacteraceae; g__unclassified_Ktedonobacteraceae; s__unclassified_Ktedonobacteraceae
ASV_2016	20	0	0	22	0	0	0	0	0	0	0	14	d__Bacteria; p__Actinobacteria; c__Actinobacteria; o__Streptomycetales; f__Streptomycetaceae; g__Streptomyces; s__unclassified_Streptomyces
ASV_2017	10	9	0	11	0	0	12	0	0	13	0	0	d__Bacteria; p__Gemmatimonadetes; c__Gemmatimonadetes; o__Gemmatimonadales; f__Gemmatimonadaceae; g__Gemmatirosa; s__uncultured_forest
ASV_2018	9	16	10	0	0	0	1	0	3	0	8	0	d__Bacteria; p__Proteobacteria; c__Alphaproteobacteria; o__Rhizobiales; f__Beijerinckiaceae; g__Methylocella; s__uncultured_bacterium
[truncated: 11,678 more rows]
