# Supplementary material for: Soil Microbial and Metabolomic Shifts Induced by Phosphate-Solubilizing Bacterial Inoculation in Torreya grandis Seedlings
Source: Plants (Basel). 2024 Nov 15;13(22):3209. doi: 10.3390/plants13223209 (PMC11598221; doi:10.3390/plants13223209)
Supplement: Supplementary file 1 [file plants-13-03209-s001.zip › Table S2.xlsx]

## Sheet: Sheet1
TableS2 ASV information for all fungal species
#ID	CKBS1	CKBS2	CKBS3	CKRS1	CKRS2	CKRS3	WBS1	WBS2	WBS3	WRS1	WRS2	WRS3	taxonomy
ASV_2238	1763	598	369	154	1285	3	13679	36070	6061	1646	94	530	d__Fungi; p__unclassified_Fungi; c__unclassified_Fungi; o__unclassified_Fungi; f__unclassified_Fungi; g__unclassified_Fungi; s__unclassified_Fungi
ASV_1950	416	3697	160	12	3	33	17418	12703	10200	155	52	40	d__Fungi; p__unidentified; c__unidentified; o__unidentified; f__unidentified; g__unidentified; s__unidentified
ASV_1445	21	24	0	8	6	14	19833	3802	10699	263	94	68	d__Fungi; p__unidentified; c__unidentified; o__unidentified; f__unidentified; g__unidentified; s__unidentified
ASV_1624	1058	4847	8330	3907	2928	3119	1174	147	375	2298	3512	2571	d__Fungi; p__Ascomycota; c__Eurotiomycetes; o__Eurotiales; f__Trichocomaceae; g__Talaromyces; s__Talaromyces_oumae-annae
ASV_89	87	34	2	52	111	611	43	33	35	361	1215	29961	d__Fungi; p__Basidiomycota; c__Agaricomycetes; o__Trechisporales; f__unclassified_Trechisporales; g__unclassified_Trechisporales; s__unclassified_Trechisporales
ASV_576	2	0	0	3384	8306	3125	4	0	14	5585	7343	2323	d__Fungi; p__Ascomycota; c__Eurotiomycetes; o__Chaetothyriales; f__Herpotrichiellaceae; g__Cladophialophora; s__Cladophialophora_chaetospira
ASV_2121	3271	1864	2882	4204	1906	1718	1387	1891	481	2134	3892	770	d__Fungi; p__Chytridiomycota; c__Rhizophydiomycetes; o__Rhizophydiales; f__Terramycetaceae; g__Boothiomyces; s__Boothiomyces_macroporosum
ASV_1219	1918	529	12285	108	43	17	1974	183	110	0	0	0	d__Fungi; p__Ascomycota; c__Eurotiomycetes; o__Chaetothyriales; f__Herpotrichiellaceae; g__Coniosporium; s__unidentified
ASV_706	0	0	0	204	0	0	0	0	0	1141	11388	8061	d__Fungi; p__Basidiomycota; c__Agaricomycetes; o__unidentified; f__unidentified; g__unidentified; s__unidentified
ASV_761	2502	2472	441	2315	802	5989	137	82	109	2358	445	436	d__Fungi; p__Ascomycota; c__Eurotiomycetes; o__Eurotiales; f__Trichocomaceae; g__Talaromyces; s__unclassified_Talaromyces
ASV_1628	0	0	51	4043	6393	4945	7	0	0	0	597	48	d__Fungi; p__Ascomycota; c__Sordariomycetes; o__Hypocreales; f__Hypocreaceae; g__Trichoderma; s__unclassified_Trichoderma
ASV_1810	0	0	0	0	0	0	148	85	17553	20	0	0	d__Fungi; p__unidentified; c__unidentified; o__unidentified; f__unidentified; g__unidentified; s__unidentified
ASV_2194	1835	1456	2501	1356	1230	904	1018	266	41	343	55	241	d__Fungi; p__Ascomycota; c__Eurotiomycetes; o__Eurotiales; f__Aspergillaceae; g__Hamigera; s__unclassified_Hamigera
ASV_509	847	666	6288	0	46	2	19	27	4	0	0	0	d__Fungi; p__unclassified_Fungi; c__unclassified_Fungi; o__unclassified_Fungi; f__unclassified_Fungi; g__unclassified_Fungi; s__unclassified_Fungi
ASV_451	581	860	855	2344	538	863	293	54	167	2241	354	481	d__Fungi; p__Ascomycota; c__Eurotiomycetes; o__Eurotiales; f__Aspergillaceae; g__Hamigera; s__unclassified_Hamigera
ASV_858	4740	1808	80	540	1407	408	0	0	9	423	246	107	d__Fungi; p__Ascomycota; c__Sordariomycetes; o__Sordariales; f__Chaetomiaceae; g__Arcopilus; s__Arcopilus_aureus
ASV_333	7454	889	593	0	30	0	0	0	0	0	6	0	d__Fungi; p__Ascomycota; c__Sordariomycetes; o__Sordariales; f__Chaetomiaceae; g__Arcopilus; s__Arcopilus_turgidopilosus
ASV_34	194	208	97	1018	643	1005	102	101	93	1226	960	672	d__Fungi; p__Ascomycota; c__Eurotiomycetes; o__Eurotiales; f__Aspergillaceae; g__unclassified_Aspergillaceae; s__unclassified_Aspergillaceae
ASV_1702	26	15	23	28	58	13	129	232	238	4918	1489	192	d__Fungi; p__unclassified_Fungi; c__unclassified_Fungi; o__unclassified_Fungi; f__unclassified_Fungi; g__unclassified_Fungi; s__unclassified_Fungi
ASV_1171	2069	2085	1323	230	168	86	221	222	170	190	284	44	d__Fungi; p__unclassified_Fungi; c__unclassified_Fungi; o__unclassified_Fungi; f__unclassified_Fungi; g__unclassified_Fungi; s__unclassified_Fungi
ASV_1784	433	609	258	1449	920	942	63	13	681	307	487	203	d__Fungi; p__Ascomycota; c__Eurotiomycetes; o__Eurotiales; f__Trichocomaceae; g__Talaromyces; s__unclassified_Talaromyces
ASV_1404	715	439	492	417	776	526	215	228	215	957	714	475	d__Fungi; p__Ascomycota; c__Eurotiomycetes; o__Eurotiales; f__Aspergillaceae; g__Penicillium; s__unclassified_Penicillium
ASV_1068	141	304	210	647	245	418	91	174	110	1081	1285	526	d__Fungi; p__Ascomycota; c__Eurotiomycetes; o__Eurotiales; f__Aspergillaceae; g__Penicillium; s__Penicillium_lineatum
ASV_1879	3168	783	924	0	0	0	0	0	0	0	0	0	d__Fungi; p__Ascomycota; c__Sordariomycetes; o__Sordariales; f__Chaetomiaceae; g__unclassified_Chaetomiaceae; s__unclassified_Chaetomiaceae
ASV_1712	930	2647	619	8	0	0	0	0	0	0	0	0	d__Fungi; p__unidentified; c__unidentified; o__unidentified; f__unidentified; g__unidentified; s__unidentified
ASV_1502	0	0	0	0	0	0	0	0	0	0	5333	0	d__Fungi; p__Ascomycota; c__Sordariomycetes; o__unclassified_Sordariomycetes; f__unclassified_Sordariomycetes; g__unclassified_Sordariomycetes; s__unclassified_Sordariomycetes
ASV_872	0	5150	0	0	0	0	0	0	0	0	0	0	d__Fungi; p__Ascomycota; c__Leotiomycetes; o__Helotiales; f__Hyaloscyphaceae; g__unidentified; s__unidentified
ASV_772	105	109	63	296	169	3722	0	0	0	0	0	0	d__Fungi; p__unidentified; c__unidentified; o__unidentified; f__unidentified; g__unidentified; s__unidentified
ASV_948	1090	593	1128	202	229	0	101	145	383	318	263	79	d__Fungi; p__unclassified_Fungi; c__unclassified_Fungi; o__unclassified_Fungi; f__unclassified_Fungi; g__unclassified_Fungi; s__unclassified_Fungi
ASV_1979	302	0	0	0	896	2486	102	0	118	316	0	0	d__Fungi; p__Ascomycota; c__Sordariomycetes; o__Hypocreales; f__Hypocreaceae; g__Trichoderma; s__Trichoderma_spirale
ASV_1304	0	0	0	121	0	0	0	0	0	631	3532	15	d__Fungi; p__Ascomycota; c__Sordariomycetes; o__unidentified; f__unidentified; g__unidentified; s__unidentified
ASV_1665	857	1155	1091	222	150	36	39	8	26	0	22	21	d__Fungi; p__unidentified; c__unidentified; o__unidentified; f__unidentified; g__unidentified; s__unidentified
ASV_1359	483	153	241	555	685	1053	85	331	144	447	161	116	d__Fungi; p__Basidiomycota; c__Tremellomycetes; o__Tremellales; f__Trimorphomycetaceae; g__Saitozyma; s__Saitozyma_podzolica
ASV_1546	0	394	1122	941	0	0	0	718	0	0	105	21	d__Fungi; p__Ascomycota; c__Sordariomycetes; o__Hypocreales; f__Hypocreaceae; g__Trichoderma; s__Trichoderma_spirale
ASV_1117	282	377	537	854	141	330	0	0	30	681	84	83	d__Fungi; p__Ascomycota; c__Eurotiomycetes; o__Eurotiales; f__Aspergillaceae; g__Penicillium; s__unclassified_Penicillium
ASV_83	0	20	0	2088	0	0	0	0	0	594	179	573	d__Fungi; p__unclassified_Fungi; c__unclassified_Fungi; o__unclassified_Fungi; f__unclassified_Fungi; g__unclassified_Fungi; s__unclassified_Fungi
ASV_1935	1361	1047	500	0	70	6	209	286	156	176	119	32	d__Fungi; p__Basidiomycota; c__Exobasidiomycetes; o__Microstromatales; f__Microstromatales_fam_Incertae_sedis; g__Sympodiomycopsis; s__Sympodiomycopsis_kandeliae
ASV_160	510	701	1581	2	0	0	0	0	0	0	0	0	d__Fungi; p__unidentified; c__unidentified; o__unidentified; f__unidentified; g__unidentified; s__unidentified
ASV_2207	337	262	442	187	301	1054	25	22	51	553	0	0	d__Fungi; p__Ascomycota; c__Eurotiomycetes; o__Eurotiales; f__Aspergillaceae; g__Penicillium; s__Penicillium_simplicissimum
ASV_1818	1545	1033	617	189	0	54	97	34	37	0	0	0	d__Fungi; p__Ascomycota; c__Sordariomycetes; o__Hypocreales; f__Nectriaceae; g__Volutella; s__unclassified_Volutella
ASV_5	56	0	23	0	1785	458	0	0	0	0	670	0	d__Fungi; p__Ascomycota; c__Eurotiomycetes; o__Eurotiales; f__Aspergillaceae; g__Penicillium; s__unclassified_Penicillium
ASV_730	0	2	0	0	0	0	20	0	3560	0	0	0	d__Fungi; p__unidentified; c__unidentified; o__unidentified; f__unidentified; g__unidentified; s__unidentified
ASV_400	0	0	0	812	1472	545	0	0	0	0	0	0	d__Fungi; p__unclassified_Fungi; c__unclassified_Fungi; o__unclassified_Fungi; f__unclassified_Fungi; g__unclassified_Fungi; s__unclassified_Fungi
ASV_1907	0	0	0	224	2175	64	0	0	0	0	0	0	d__Fungi; p__Ascomycota; c__Dothideomycetes; o__Pleosporales; f__Didymellaceae; g__Paraboeremia; s__Paraboeremia_selaginellae
ASV_1489	0	0	0	231	0	1199	0	0	0	1190	0	145	d__Fungi; p__Ascomycota; c__unclassified_Ascomycota; o__unclassified_Ascomycota; f__unclassified_Ascomycota; g__unclassified_Ascomycota; s__unclassified_Ascomycota
ASV_541	679	351	160	148	337	59	146	237	149	196	90	71	d__Fungi; p__Ascomycota; c__Sordariomycetes; o__Hypocreales; f__Hypocreaceae; g__Trichoderma; s__Trichoderma_hamatum
ASV_532	0	17	1	0	2131	0	15	0	0	0	0	0	d__Fungi; p__Ascomycota; c__Sordariomycetes; o__Hypocreales; f__Hypocreales_fam_Incertae_sedis; g__Acremonium; s__Acremonium_furcatum
ASV_777	273	992	26	128	0	413	40	0	0	164	166	229	d__Fungi; p__Ascomycota; c__Eurotiomycetes; o__Eurotiales; f__Aspergillaceae; g__Penicillium; s__Penicillium_simplicissimum
ASV_77	0	0	0	0	0	0	0	0	0	951	1617	0	d__Fungi; p__Ascomycota; c__Sordariomycetes; o__Sordariales; f__Sordariales_fam_Incertae_sedis; g__Conlarium; s__unidentified
ASV_1316	224	1266	56	205	239	130	44	30	34	177	16	54	d__Fungi; p__Ascomycota; c__Dothideomycetes; o__Pleosporales; f__Pleosporaceae; g__Alternaria; s__unidentified
ASV_2312	0	347	0	1577	0	281	0	0	0	59	0	0	d__Fungi; p__Ascomycota; c__Dothideomycetes; o__Pleosporales; f__Didymellaceae; g__unclassified_Didymellaceae; s__unclassified_Didymellaceae
ASV_1504	0	0	0	394	1258	524	0	0	0	0	0	0	d__Fungi; p__unclassified_Fungi; c__unclassified_Fungi; o__unclassified_Fungi; f__unclassified_Fungi; g__unclassified_Fungi; s__unclassified_Fungi
ASV_2237	90	38	146	553	0	143	55	54	107	839	106	249	d__Fungi; p__Mortierellomycota; c__Mortierellomycetes; o__Mortierellales; f__Mortierellaceae; g__Mortierella; s__Mortierella_elongata
ASV_2182	704	0	30	0	0	1311	0	0	0	0	145	0	d__Fungi; p__unidentified; c__unidentified; o__unidentified; f__unidentified; g__unidentified; s__unidentified
ASV_1540	294	165	332	47	583	0	93	65	25	36	83	81	d__Fungi; p__Ascomycota; c__Sordariomycetes; o__Hypocreales; f__Hypocreaceae; g__Trichoderma; s__Trichoderma_hamatum
ASV_1955	0	0	0	0	0	0	0	0	2132	0	0	0	d__Fungi; p__unidentified; c__unidentified; o__unidentified; f__unidentified; g__unidentified; s__unidentified
ASV_1647	0	4	0	411	0	0	0	0	0	1427	0	213	d__Fungi; p__Ascomycota; c__Eurotiomycetes; o__Eurotiales; f__Aspergillaceae; g__Penicillium; s__Penicillium_raperi
ASV_2003	66	0	64	322	601	260	0	61	24	355	191	66	d__Fungi; p__unclassified_Fungi; c__unclassified_Fungi; o__unclassified_Fungi; f__unclassified_Fungi; g__unclassified_Fungi; s__unclassified_Fungi
ASV_1503	137	150	203	0	372	139	104	175	0	212	62	178	d__Fungi; p__unclassified_Fungi; c__unclassified_Fungi; o__unclassified_Fungi; f__unclassified_Fungi; g__unclassified_Fungi; s__unclassified_Fungi
ASV_909	0	0	0	0	0	0	0	0	1969	0	0	0	d__Fungi; p__unidentified; c__unidentified; o__unidentified; f__unidentified; g__unidentified; s__unidentified
ASV_496	376	462	245	50	0	382	52	61	0	50	78	27	d__Fungi; p__Ascomycota; c__Eurotiomycetes; o__Eurotiales; f__Aspergillaceae; g__Aspergillus; s__unclassified_Aspergillus
ASV_724	213	170	375	0	107	198	42	17	40	527	139	73	d__Fungi; p__Ascomycota; c__Sordariomycetes; o__Hypocreales; f__Nectriaceae; g__Viridispora; s__unidentified
ASV_769	510	450	96	419	0	278	42	12	12	0	0	7	d__Fungi; p__Ascomycota; c__Eurotiomycetes; o__Eurotiales; f__Aspergillaceae; g__Aspergillus; s__Aspergillus_japonicus
ASV_571	280	438	799	0	0	0	0	0	0	55	0	0	d__Fungi; p__Ascomycota; c__Eurotiomycetes; o__Eurotiales; f__Aspergillaceae; g__Hamigera; s__unclassified_Hamigera
ASV_2362	0	496	0	702	290	0	0	0	0	181	0	0	d__Fungi; p__Ascomycota; c__Sordariomycetes; o__Hypocreales; f__Nectriaceae; g__Fusarium; s__unclassified_Fusarium
ASV_56	0	0	0	0	1260	288	0	0	0	0	0	0	d__Fungi; p__Ascomycota; c__Dothideomycetes; o__Pleosporales; f__Phaeosphaeriaceae; g__Setophoma; s__Setophoma_terrestris
ASV_501	120	415	784	0	0	0	0	0	0	0	0	0	d__Fungi; p__unclassified_Fungi; c__unclassified_Fungi; o__unclassified_Fungi; f__unclassified_Fungi; g__unclassified_Fungi; s__unclassified_Fungi
ASV_1011	0	0	1	0	1430	0	13	0	4	0	0	7	d__Fungi; p__Ascomycota; c__Sordariomycetes; o__unclassified_Sordariomycetes; f__unclassified_Sordariomycetes; g__unclassified_Sordariomycetes; s__unclassified_Sordariomycetes
ASV_693	0	48	0	1473	0	0	0	0	18	0	0	0	d__Fungi; p__Ascomycota; c__Dothideomycetes; o__Pleosporales; f__Pleosporaceae; g__Curvularia; s__Curvularia_intermedia
ASV_1093	0	0	13	199	172	156	6	34	44	650	290	211	d__Fungi; p__unclassified_Fungi; c__unclassified_Fungi; o__unclassified_Fungi; f__unclassified_Fungi; g__unclassified_Fungi; s__unclassified_Fungi
ASV_1018	417	0	283	0	0	464	68	52	62	0	227	204	d__Fungi; p__Ascomycota; c__Sordariomycetes; o__Hypocreales; f__Nectriaceae; g__Fusarium; s__unclassified_Fusarium
ASV_1433	83	0	105	111	0	39	88	0	0	900	108	206	d__Fungi; p__unclassified_Fungi; c__unclassified_Fungi; o__unclassified_Fungi; f__unclassified_Fungi; g__unclassified_Fungi; s__unclassified_Fungi
ASV_1528	98	130	90	62	547	68	55	19	0	0	108	60	d__Fungi; p__Ascomycota; c__Eurotiomycetes; o__Eurotiales; f__Aspergillaceae; g__Aspergillus; s__unclassified_Aspergillus
ASV_1275	81	34	110	308	569	107	30	132	30	0	0	64	d__Fungi; p__unclassified_Fungi; c__unclassified_Fungi; o__unclassified_Fungi; f__unclassified_Fungi; g__unclassified_Fungi; s__unclassified_Fungi
ASV_822	0	0	0	0	0	0	0	0	0	872	304	471	d__Fungi; p__unclassified_Fungi; c__unclassified_Fungi; o__unclassified_Fungi; f__unclassified_Fungi; g__unclassified_Fungi; s__unclassified_Fungi
ASV_214	366	148	60	73	133	461	0	0	0	153	0	0	d__Fungi; p__unidentified; c__unidentified; o__unidentified; f__unidentified; g__unidentified; s__unidentified
ASV_1513	74	218	0	939	0	158	0	0	0	0	0	0	d__Fungi; p__unidentified; c__unidentified; o__unidentified; f__unidentified; g__unidentified; s__unidentified
ASV_1752	0	153	0	0	177	0	86	361	39	191	396	36	d__Fungi; p__unclassified_Fungi; c__unclassified_Fungi; o__unclassified_Fungi; f__unclassified_Fungi; g__unclassified_Fungi; s__unclassified_Fungi
ASV_1750	0	0	122	273	166	0	0	0	0	361	0	263	d__Fungi; p__Ascomycota; c__Eurotiomycetes; o__Eurotiales; f__Aspergillaceae; g__Penicillium; s__unclassified_Penicillium
ASV_1389	336	241	59	66	99	403	36	22	0	0	0	24	d__Fungi; p__unidentified; c__unidentified; o__unidentified; f__unidentified; g__unidentified; s__unidentified
ASV_429	0	0	0	0	71	62	0	0	0	714	517	0	d__Fungi; p__Ascomycota; c__Sordariomycetes; o__unidentified; f__unidentified; g__unidentified; s__unidentified
ASV_1742	0	0	0	0	85	1254	0	0	37	0	0	0	d__Fungi; p__Ascomycota; c__Eurotiomycetes; o__Eurotiales; f__Aspergillaceae; g__Aspergillus; s__Aspergillus_unilateralis
ASV_2100	158	165	344	67	73	407	0	0	0	0	31	0	d__Fungi; p__Ascomycota; c__Eurotiomycetes; o__Eurotiales; f__Aspergillaceae; g__Aspergillus; s__unclassified_Aspergillus
ASV_1676	425	362	83	20	7	77	30	42	17	90	33	111	d__Fungi; p__unidentified; c__unidentified; o__unidentified; f__unidentified; g__unidentified; s__unidentified
ASV_1816	77	360	450	118	177	0	0	0	12	0	0	0	d__Fungi; p__unclassified_Fungi; c__unclassified_Fungi; o__unclassified_Fungi; f__unclassified_Fungi; g__unclassified_Fungi; s__unclassified_Fungi
ASV_1101	0	0	0	0	0	0	0	0	0	0	0	1520	d__Fungi; p__Basidiomycota; c__Agaricomycetes; o__Trechisporales; f__unclassified_Trechisporales; g__unclassified_Trechisporales; s__unclassified_Trechisporales
ASV_952	0	0	0	0	0	0	0	0	0	1241	0	0	d__Fungi; p__Ascomycota; c__Eurotiomycetes; o__Eurotiales; f__Aspergillaceae; g__Hamigera; s__unclassified_Hamigera
ASV_465	187	207	109	155	152	279	24	38	13	102	7	112	d__Fungi; p__Ascomycota; c__Dothideomycetes; o__Capnodiales; f__Mycosphaerellaceae; g__Mycosphaerella; s__Mycosphaerella_tassiana
ASV_1747	988	87	171	0	0	30	4	0	0	0	0	0	d__Fungi; p__Ascomycota; c__Sordariomycetes; o__Coniochaetales; f__Coniochaetaceae; g__Coniochaeta; s__Coniochaeta_fasciculata
ASV_725	359	317	119	0	21	261	0	21	23	174	14	36	d__Fungi; p__Basidiomycota; c__Ustilaginomycetes; o__Ustilaginales; f__Ustilaginaceae; g__Ustilago; s__Ustilago_shanxiensis
ASV_361	0	0	0	434	332	467	0	0	0	0	0	0	d__Fungi; p__unclassified_Fungi; c__unclassified_Fungi; o__unclassified_Fungi; f__unclassified_Fungi; g__unclassified_Fungi; s__unclassified_Fungi
ASV_826	526	324	0	0	28	0	64	99	26	0	0	59	d__Fungi; p__Basidiomycota; c__Ustilaginomycetes; o__Ustilaginales; f__Ustilaginaceae; g__Ustilago; s__Ustilago_shanxiensis
ASV_2348	0	952	152	0	0	0	0	65	0	0	0	18	d__Fungi; p__Ascomycota; c__Sordariomycetes; o__Hypocreales; f__Hypocreaceae; g__Trichoderma; s__Trichoderma_atroviride
ASV_1627	0	0	0	184	835	0	0	0	0	0	0	0	d__Fungi; p__unclassified_Fungi; c__unclassified_Fungi; o__unclassified_Fungi; f__unclassified_Fungi; g__unclassified_Fungi; s__unclassified_Fungi
ASV_1899	12	1017	112	0	0	0	0	0	0	0	0	0	d__Fungi; p__Basidiomycota; c__Agaricomycetes; o__Polyporales; f__Ganodermataceae; g__Perenniporia; s__unclassified_Perenniporia
ASV_1044	353	389	220	31	0	0	20	0	0	0	7	0	d__Fungi; p__unclassified_Fungi; c__unclassified_Fungi; o__unclassified_Fungi; f__unclassified_Fungi; g__unclassified_Fungi; s__unclassified_Fungi
ASV_1519	61	38	0	346	143	68	0	151	53	185	133	0	d__Fungi; p__unclassified_Fungi; c__unclassified_Fungi; o__unclassified_Fungi; f__unclassified_Fungi; g__unclassified_Fungi; s__unclassified_Fungi
ASV_1763	0	0	0	0	0	0	0	0	0	0	1028	0	d__Fungi; p__unclassified_Fungi; c__unclassified_Fungi; o__unclassified_Fungi; f__unclassified_Fungi; g__unclassified_Fungi; s__unclassified_Fungi
ASV_1167	0	2	0	707	225	0	0	0	0	0	0	0	d__Fungi; p__unclassified_Fungi; c__unclassified_Fungi; o__unclassified_Fungi; f__unclassified_Fungi; g__unclassified_Fungi; s__unclassified_Fungi
ASV_881	571	188	178	12	11	9	0	2	0	0	0	2	d__Fungi; p__unidentified; c__unidentified; o__unidentified; f__unidentified; g__unidentified; s__unidentified
ASV_696	0	0	684	41	0	0	0	0	20	0	0	0	d__Fungi; p__Basidiomycota; c__Malasseziomycetes; o__Malasseziales; f__Malasseziaceae; g__Malassezia; s__Malassezia_restricta
ASV_232	114	34	90	160	173	152	0	30	14	102	44	28	d__Fungi; p__unclassified_Fungi; c__unclassified_Fungi; o__unclassified_Fungi; f__unclassified_Fungi; g__unclassified_Fungi; s__unclassified_Fungi
ASV_41	108	121	253	71	0	232	0	0	0	111	0	0	d__Fungi; p__unidentified; c__unidentified; o__unidentified; f__unidentified; g__unidentified; s__unidentified
ASV_940	224	8	0	0	110	233	0	0	0	169	94	11	d__Fungi; p__unidentified; c__unidentified; o__unidentified; f__unidentified; g__unidentified; s__unidentified
ASV_2163	281	295	159	0	61	0	35	11	13	0	56	0	d__Fungi; p__unidentified; c__unidentified; o__unidentified; f__unidentified; g__unidentified; s__unidentified
ASV_874	274	174	392	0	0	0	0	0	0	0	0	0	d__Fungi; p__unclassified_Fungi; c__unclassified_Fungi; o__unclassified_Fungi; f__unclassified_Fungi; g__unclassified_Fungi; s__unclassified_Fungi
ASV_65	0	0	0	87	311	293	0	0	0	31	41	35	d__Fungi; p__unclassified_Fungi; c__unclassified_Fungi; o__unclassified_Fungi; f__unclassified_Fungi; g__unclassified_Fungi; s__unclassified_Fungi
ASV_531	127	0	93	0	83	56	59	0	6	107	0	0	d__Fungi; p__Ascomycota; c__Sordariomycetes; o__Sordariales; f__Sordariales_fam_Incertae_sedis; g__Staphylotrichum; s__Staphylotrichum_boninense
ASV_1486	12	0	0	77	19	688	0	0	0	73	0	0	d__Fungi; p__unidentified; c__unidentified; o__unidentified; f__unidentified; g__unidentified; s__unidentified
ASV_924	160	214	0	147	0	0	16	92	67	98	0	47	d__Fungi; p__Ascomycota; c__Eurotiomycetes; o__Eurotiales; f__Aspergillaceae; g__Penicillium; s__unclassified_Penicillium
ASV_1925	0	0	0	0	0	0	382	76	186	0	0	0	d__Fungi; p__unidentified; c__unidentified; o__unidentified; f__unidentified; g__unidentified; s__unidentified
ASV_2278	38	0	41	247	251	0	5	0	33	111	74	0	d__Fungi; p__Basidiomycota; c__Geminibasidiomycetes; o__Geminibasidiales; f__Geminibasidiaceae; g__Geminibasidium; s__unidentified
ASV_1714	0	39	57	0	207	0	19	73	61	94	79	198	d__Fungi; p__unclassified_Fungi; c__unclassified_Fungi; o__unclassified_Fungi; f__unclassified_Fungi; g__unclassified_Fungi; s__unclassified_Fungi
ASV_1909	40	12	11	256	162	202	40	60	28	0	7	32	d__Fungi; p__Ascomycota; c__Sordariomycetes; o__Hypocreales; f__Nectriaceae; g__Fusarium; s__Fusarium_solani
ASV_1364	0	0	0	775	0	0	0	0	0	0	0	0	d__Fungi; p__unclassified_Fungi; c__unclassified_Fungi; o__unclassified_Fungi; f__unclassified_Fungi; g__unclassified_Fungi; s__unclassified_Fungi
ASV_2195	112	118	87	106	41	30	60	53	7	125	28	53	d__Fungi; p__Ascomycota; c__Dothideomycetes; o__Capnodiales; f__Cladosporiaceae; g__Cladosporium; s__Cladosporium_sphaerospermum
ASV_2315	0	0	0	0	0	0	0	0	847	0	0	0	d__Fungi; p__unidentified; c__unidentified; o__unidentified; f__unidentified; g__unidentified; s__unidentified
ASV_1789	0	0	0	0	0	930	0	0	0	0	0	0	d__Fungi; p__Ascomycota; c__Sordariomycetes; o__Sordariales; f__Cephalothecaceae; g__unidentified; s__unidentified
ASV_547	0	0	2	74	316	138	0	0	0	47	76	44	d__Fungi; p__unidentified; c__unidentified; o__unidentified; f__unidentified; g__unidentified; s__unidentified
ASV_1919	0	28	0	92	0	0	4	0	1	129	517	0	d__Fungi; p__Ascomycota; c__Eurotiomycetes; o__Eurotiales; f__Trichocomaceae; g__Thermomyces; s__unclassified_Thermomyces
ASV_2225	0	5	0	704	0	4	0	0	0	0	0	0	d__Fungi; p__Ascomycota; c__unclassified_Ascomycota; o__unclassified_Ascomycota; f__unclassified_Ascomycota; g__unclassified_Ascomycota; s__unclassified_Ascomycota
ASV_1664	0	0	96	239	88	246	0	0	0	111	0	0	d__Fungi; p__Basidiomycota; c__Tremellomycetes; o__Tremellales; f__Trimorphomycetaceae; g__Saitozyma; s__Saitozyma_podzolica
ASV_921	0	0	0	172	0	609	0	0	0	0	0	0	d__Fungi; p__unclassified_Fungi; c__unclassified_Fungi; o__unclassified_Fungi; f__unclassified_Fungi; g__unclassified_Fungi; s__unclassified_Fungi
ASV_296	156	230	123	0	19	8	37	111	24	0	34	0	d__Fungi; p__unidentified; c__unidentified; o__unidentified; f__unidentified; g__unidentified; s__unidentified
ASV_87	139	147	311	0	0	0	3	0	0	0	0	0	d__Fungi; p__unclassified_Fungi; c__unclassified_Fungi; o__unclassified_Fungi; f__unclassified_Fungi; g__unclassified_Fungi; s__unclassified_Fungi
ASV_1895	23	32	0	428	108	0	2	0	40	0	0	0	d__Fungi; p__Ascomycota; c__Sordariomycetes; o__Hypocreales; f__Cordycipitaceae; g__Engyodontium; s__Engyodontium_album
ASV_1500	19	0	0	74	0	0	50	91	44	178	261	0	d__Fungi; p__unclassified_Fungi; c__unclassified_Fungi; o__unclassified_Fungi; f__unclassified_Fungi; g__unclassified_Fungi; s__unclassified_Fungi
ASV_1099	84	431	120	22	0	17	0	0	0	0	0	0	d__Fungi; p__unclassified_Fungi; c__unclassified_Fungi; o__unclassified_Fungi; f__unclassified_Fungi; g__unclassified_Fungi; s__unclassified_Fungi
ASV_568	228	292	74	0	0	0	15	0	0	0	0	0	d__Fungi; p__unclassified_Fungi; c__unclassified_Fungi; o__unclassified_Fungi; f__unclassified_Fungi; g__unclassified_Fungi; s__unclassified_Fungi
ASV_1225	0	0	0	0	0	0	0	0	692	0	0	0	d__Fungi; p__unidentified; c__unidentified; o__unidentified; f__unidentified; g__unidentified; s__unidentified
ASV_2092	194	227	190	0	0	0	0	0	0	0	87	0	d__Fungi; p__Ascomycota; c__Eurotiomycetes; o__Eurotiales; f__Aspergillaceae; g__Aspergillus; s__Aspergillus_westerdijkiae
ASV_2120	70	48	0	0	205	54	0	64	0	144	0	81	d__Fungi; p__unclassified_Fungi; c__unclassified_Fungi; o__unclassified_Fungi; f__unclassified_Fungi; g__unclassified_Fungi; s__unclassified_Fungi
ASV_1260	376	69	179	0	0	0	0	0	0	0	0	0	d__Fungi; p__Ascomycota; c__Sordariomycetes; o__Trichosphaeriales; f__Trichosphaeriaceae; g__unclassified_Trichosphaeriaceae; s__unclassified_Trichosphaeriaceae
ASV_641	0	0	0	412	26	109	0	0	0	0	51	0	d__Fungi; p__Ascomycota; c__Leotiomycetes; o__Helotiales; f__Helotiaceae; g__Meliniomyces; s__unidentified
ASV_862	0	0	0	0	0	742	0	0	0	0	0	0	d__Fungi; p__Basidiomycota; c__Agaricomycetes; o__unidentified; f__unidentified; g__unidentified; s__unidentified
ASV_167	56	23	15	403	0	82	3	0	0	0	0	0	d__Fungi; p__Ascomycota; c__Eurotiomycetes; o__Onygenales; f__Onygenales_fam_Incertae_sedis; g__Chrysosporium; s__Chrysosporium_pseudomerdarium
ASV_2026	0	0	0	0	0	0	35	0	601	0	0	0	d__Fungi; p__unidentified; c__unidentified; o__unidentified; f__unidentified; g__unidentified; s__unidentified
ASV_968	0	0	0	0	0	682	0	0	0	0	0	0	d__Fungi; p__unclassified_Fungi; c__unclassified_Fungi; o__unclassified_Fungi; f__unclassified_Fungi; g__unclassified_Fungi; s__unclassified_Fungi
ASV_57	18	16	4	71	79	312	15	0	0	0	55	0	d__Fungi; p__unidentified; c__unidentified; o__unidentified; f__unidentified; g__unidentified; s__unidentified
ASV_1677	0	0	0	0	0	377	0	0	0	26	250	0	d__Fungi; p__Ascomycota; c__Sordariomycetes; o__unidentified; f__unidentified; g__unidentified; s__unidentified
ASV_1182	16	16	28	0	103	117	0	52	0	325	0	11	d__Fungi; p__unclassified_Fungi; c__unclassified_Fungi; o__unclassified_Fungi; f__unclassified_Fungi; g__unclassified_Fungi; s__unclassified_Fungi
ASV_485	0	0	114	108	170	0	0	0	77	136	0	0	d__Fungi; p__unclassified_Fungi; c__unclassified_Fungi; o__unclassified_Fungi; f__unclassified_Fungi; g__unclassified_Fungi; s__unclassified_Fungi
ASV_40	194	0	0	0	0	0	124	28	16	100	125	0	d__Fungi; p__Ascomycota; c__Sordariomycetes; o__Trichosphaeriales; f__Trichosphaeriaceae; g__unidentified; s__unidentified
ASV_1228	80	180	127	0	0	0	49	77	53	0	0	0	d__Fungi; p__unidentified; c__unidentified; o__unidentified; f__unidentified; g__unidentified; s__unidentified
ASV_1403	0	0	0	507	0	0	0	0	0	0	0	0	d__Fungi; p__Ascomycota; c__Sordariomycetes; o__unidentified; f__unidentified; g__unidentified; s__unidentified
ASV_1563	14	118	359	0	0	0	0	0	0	0	0	0	d__Fungi; p__unidentified; c__unidentified; o__unidentified; f__unidentified; g__unidentified; s__unidentified
ASV_1233	186	133	214	0	0	0	13	3	0	0	0	0	d__Fungi; p__Basidiomycota; c__Exobasidiomycetes; o__Microstromatales; f__Microstromatales_fam_Incertae_sedis; g__Jaminaea; s__unclassified_Jaminaea
ASV_949	30	0	0	389	0	0	0	0	0	77	0	0	d__Fungi; p__Basidiomycota; c__Agaricomycetes; o__Sebacinales; f__Serendipitaceae; g__unidentified; s__unidentified
ASV_1475	0	4	2	234	118	0	0	0	0	190	15	0	d__Fungi; p__unclassified_Fungi; c__unclassified_Fungi; o__unclassified_Fungi; f__unclassified_Fungi; g__unclassified_Fungi; s__unclassified_Fungi
ASV_1327	0	54	32	0	84	0	4	0	0	0	0	352	d__Fungi; p__Ascomycota; c__Dothideomycetes; o__Mytilinidales; f__Gloniaceae; g__Cenococcum; s__Cenococcum_geophilum
ASV_1996	0	0	0	505	0	0	0	0	0	0	0	0	d__Fungi; p__Ascomycota; c__Sordariomycetes; o__unclassified_Sordariomycetes; f__unclassified_Sordariomycetes; g__unclassified_Sordariomycetes; s__unclassified_Sordariomycetes
ASV_345	0	0	0	29	300	0	0	0	3	0	0	117	d__Fungi; p__Ascomycota; c__Sordariomycetes; o__unclassified_Sordariomycetes; f__unclassified_Sordariomycetes; g__unclassified_Sordariomycetes; s__unclassified_Sordariomycetes
ASV_1184	45	125	65	0	0	0	40	95	25	21	0	0	d__Fungi; p__unidentified; c__unidentified; o__unidentified; f__unidentified; g__unidentified; s__unidentified
ASV_1886	0	0	0	235	0	0	0	0	0	223	0	48	d__Fungi; p__Ascomycota; c__Eurotiomycetes; o__Eurotiales; f__Aspergillaceae; g__Penicillium; s__Penicillium_raperi
ASV_1600	0	0	0	0	0	606	0	0	0	0	0	0	d__Fungi; p__Ascomycota; c__unclassified_Ascomycota; o__unclassified_Ascomycota; f__unclassified_Ascomycota; g__unclassified_Ascomycota; s__unclassified_Ascomycota
ASV_722	33	0	133	70	0	33	6	29	28	48	157	0	d__Fungi; p__Ascomycota; c__Archaeorhizomycetes; o__Archaeorhizomycetales; f__Archaeorhizomycetaceae; g__Archaeorhizomyces; s__Archaeorhizomyces_borealis
ASV_1914	0	27	0	387	0	68	0	0	0	0	39	0	d__Fungi; p__Ascomycota; c__unclassified_Ascomycota; o__unclassified_Ascomycota; f__unclassified_Ascomycota; g__unclassified_Ascomycota; s__unclassified_Ascomycota
ASV_2159	0	0	0	123	87	209	0	0	0	34	0	33	d__Fungi; p__unidentified; c__unidentified; o__unidentified; f__unidentified; g__unidentified; s__unidentified
ASV_570	0	0	0	0	0	0	0	0	0	277	293	0	d__Fungi; p__unidentified; c__unidentified; o__unidentified; f__unidentified; g__unidentified; s__unidentified
ASV_905	0	39	0	93	0	0	192	0	0	0	0	77	d__Fungi; p__Ascomycota; c__Leotiomycetes; o__Helotiales; f__Vibrisseaceae; g__Phialocephala; s__unclassified_Phialocephala
ASV_1932	0	0	316	0	0	123	0	0	0	0	0	0	d__Fungi; p__Chytridiomycota; c__Rhizophydiomycetes; o__Rhizophydiales; f__Terramycetaceae; g__Boothiomyces; s__unidentified
ASV_694	0	0	0	0	493	0	0	0	0	0	0	0	d__Fungi; p__Ascomycota; c__Sordariomycetes; o__Hypocreales; f__Hypocreales_fam_Incertae_sedis; g__Acremonium; s__Acremonium_furcatum
ASV_2366	480	0	34	0	0	0	0	0	24	0	0	0	d__Fungi; p__unidentified; c__unidentified; o__unidentified; f__unidentified; g__unidentified; s__unidentified
ASV_186	48	48	36	66	151	104	4	10	5	0	0	0	d__Fungi; p__unclassified_Fungi; c__unclassified_Fungi; o__unclassified_Fungi; f__unclassified_Fungi; g__unclassified_Fungi; s__unclassified_Fungi
ASV_403	0	0	0	0	0	0	0	0	559	0	0	0	d__Fungi; p__unidentified; c__unidentified; o__unidentified; f__unidentified; g__unidentified; s__unidentified
ASV_1273	3	9	16	0	212	127	0	0	0	0	80	0	d__Fungi; p__Ascomycota; c__Eurotiomycetes; o__Eurotiales; f__Aspergillaceae; g__Penicillium; s__unclassified_Penicillium
ASV_381	0	0	0	0	0	0	0	0	0	0	0	448	d__Fungi; p__Ascomycota; c__Sordariomycetes; o__unidentified; f__unidentified; g__unidentified; s__unidentified
ASV_1929	0	441	0	0	0	0	0	0	0	0	0	0	d__Fungi; p__Ascomycota; c__Sordariomycetes; o__Hypocreales; f__Ophiocordycipitaceae; g__Tolypocladium; s__Tolypocladium_album
ASV_1299	15	0	0	0	0	0	15	0	11	209	206	0	d__Fungi; p__Ascomycota; c__unclassified_Ascomycota; o__unclassified_Ascomycota; f__unclassified_Ascomycota; g__unclassified_Ascomycota; s__unclassified_Ascomycota
ASV_462	0	0	0	265	0	0	0	0	27	129	0	0	d__Fungi; p__Ascomycota; c__Eurotiomycetes; o__Eurotiales; f__Aspergillaceae; g__Penicillium; s__unclassified_Penicillium
ASV_2344	0	0	46	403	0	0	0	0	0	0	16	0	d__Fungi; p__unclassified_Fungi; c__unclassified_Fungi; o__unclassified_Fungi; f__unclassified_Fungi; g__unclassified_Fungi; s__unclassified_Fungi
ASV_1158	0	0	0	33	0	0	0	0	0	81	204	192	d__Fungi; p__unclassified_Fungi; c__unclassified_Fungi; o__unclassified_Fungi; f__unclassified_Fungi; g__unclassified_Fungi; s__unclassified_Fungi
ASV_318	155	210	53	3	0	0	0	0	0	0	0	0	d__Fungi; p__unidentified; c__unidentified; o__unidentified; f__unidentified; g__unidentified; s__unidentified
ASV_966	66	86	39	33	39	0	41	18	0	68	47	67	d__Fungi; p__Ascomycota; c__Dothideomycetes; o__Capnodiales; f__Cladosporiaceae; g__Cladosporium; s__unidentified
ASV_929	26	0	0	0	0	0	0	0	0	204	50	140	d__Fungi; p__Ascomycota; c__Leotiomycetes; o__Helotiales; f__Helotiales_fam_Incertae_sedis; g__Xylogone; s__unidentified
ASV_1539	9	190	3	7	0	0	0	0	26	28	157	0	d__Fungi; p__Ascomycota; c__Eurotiomycetes; o__Eurotiales; f__Aspergillaceae; g__Penicillium; s__Penicillium_bissettii
ASV_716	0	0	0	0	0	0	0	0	0	76	350	0	d__Fungi; p__unclassified_Fungi; c__unclassified_Fungi; o__unclassified_Fungi; f__unclassified_Fungi; g__unclassified_Fungi; s__unclassified_Fungi
ASV_817	138	0	160	0	8	0	22	0	0	0	0	0	d__Fungi; p__unclassified_Fungi; c__unclassified_Fungi; o__unclassified_Fungi; f__unclassified_Fungi; g__unclassified_Fungi; s__unclassified_Fungi
ASV_192	3	49	0	0	60	0	0	68	42	111	0	69	d__Fungi; p__Ascomycota; c__Eurotiomycetes; o__Chaetothyriales; f__Herpotrichiellaceae; g__Cladophialophora; s__unidentified
ASV_736	0	0	0	0	0	0	0	0	0	0	423	62	d__Fungi; p__unclassified_Fungi; c__unclassified_Fungi; o__unclassified_Fungi; f__unclassified_Fungi; g__unclassified_Fungi; s__unclassified_Fungi
ASV_156	0	0	0	44	0	415	0	0	0	0	0	0	d__Fungi; p__Ascomycota; c__Leotiomycetes; o__Helotiales; f__unclassified_Helotiales; g__unclassified_Helotiales; s__unclassified_Helotiales
ASV_1803	40	75	25	0	0	0	7	25	0	102	66	26	d__Fungi; p__unidentified; c__unidentified; o__unidentified; f__unidentified; g__unidentified; s__unidentified
ASV_1642	0	0	6	127	0	130	0	2	0	42	66	42	d__Fungi; p__Ascomycota; c__Saccharomycetes; o__Saccharomycetales; f__Trichomonascaceae; g__Blastobotrys; s__unclassified_Blastobotrys
ASV_253	140	148	76	0	0	0	0	0	0	0	0	0	d__Fungi; p__unidentified; c__unidentified; o__unidentified; f__unidentified; g__unidentified; s__unidentified
ASV_913	0	10	62	0	0	220	2	0	0	0	69	59	d__Fungi; p__Ascomycota; c__Sordariomycetes; o__Hypocreales; f__Nectriaceae; g__Gliocladiopsis; s__Gliocladiopsis_elghollii
ASV_15	92	0	0	0	0	289	0	0	0	0	0	0	d__Fungi; p__unidentified; c__unidentified; o__unidentified; f__unidentified; g__unidentified; s__unidentified
ASV_60	0	4	0	0	325	1	0	0	0	0	0	0	d__Fungi; p__unidentified; c__unidentified; o__unidentified; f__unidentified; g__unidentified; s__unidentified
ASV_2029	0	0	0	145	141	91	0	0	0	2	0	0	d__Fungi; p__unclassified_Fungi; c__unclassified_Fungi; o__unclassified_Fungi; f__unclassified_Fungi; g__unclassified_Fungi; s__unclassified_Fungi
ASV_1768	0	0	0	0	0	0	0	0	41	222	219	0	d__Fungi; p__unclassified_Fungi; c__unclassified_Fungi; o__unclassified_Fungi; f__unclassified_Fungi; g__unclassified_Fungi; s__unclassified_Fungi
ASV_1468	54	75	24	0	30	120	13	37	2	0	0	20	d__Fungi; p__unidentified; c__unidentified; o__unidentified; f__unidentified; g__unidentified; s__unidentified
ASV_1236	223	0	39	0	177	0	14	0	14	0	0	0	d__Fungi; p__unclassified_Fungi; c__unclassified_Fungi; o__unclassified_Fungi; f__unclassified_Fungi; g__unclassified_Fungi; s__unclassified_Fungi
ASV_1641	428	47	0	0	0	0	0	0	0	0	0	0	d__Fungi; p__unclassified_Fungi; c__unclassified_Fungi; o__unclassified_Fungi; f__unclassified_Fungi; g__unclassified_Fungi; s__unclassified_Fungi
ASV_2269	0	0	0	0	0	136	0	11	0	0	149	147	d__Fungi; p__unclassified_Fungi; c__unclassified_Fungi; o__unclassified_Fungi; f__unclassified_Fungi; g__unclassified_Fungi; s__unclassified_Fungi
ASV_423	0	0	0	0	49	336	0	0	0	0	0	0	d__Fungi; p__Ascomycota; c__unclassified_Ascomycota; o__unclassified_Ascomycota; f__unclassified_Ascomycota; g__unclassified_Ascomycota; s__unclassified_Ascomycota
ASV_1491	87	0	0	190	0	0	31	0	0	75	0	0	d__Fungi; p__Ascomycota; c__Eurotiomycetes; o__Eurotiales; f__Aspergillaceae; g__Aspergillus; s__Aspergillus_niger
ASV_835	0	66	227	0	0	0	0	0	0	0	0	0	d__Fungi; p__unidentified; c__unidentified; o__unidentified; f__unidentified; g__unidentified; s__unidentified
ASV_269	0	0	154	0	101	0	0	8	0	32	0	0	d__Fungi; p__Ascomycota; c__Eurotiomycetes; o__Chaetothyriales; f__unidentified; g__unidentified; s__unidentified
ASV_554	108	106	121	0	0	0	0	0	0	0	0	0	d__Fungi; p__unidentified; c__unidentified; o__unidentified; f__unidentified; g__unidentified; s__unidentified
ASV_1342	15	6	135	0	35	100	0	78	23	83	0	39	d__Fungi; p__Basidiomycota; c__Ustilaginomycetes; o__Ustilaginales; f__Ustilaginaceae; g__Ustilago; s__Ustilago_shanxiensis
ASV_1446	78	126	22	5	44	5	6	0	37	43	0	0	d__Fungi; p__Ascomycota; c__Dothideomycetes; o__Venturiales; f__Sympoventuriaceae; g__Scolecobasidium; s__unidentified
ASV_1255	0	0	0	296	0	92	0	0	0	0	0	0	d__Fungi; p__unidentified; c__unidentified; o__unidentified; f__unidentified; g__unidentified; s__unidentified
ASV_2036	0	0	0	0	164	0	0	0	0	178	0	0	d__Fungi; p__Ascomycota; c__Eurotiomycetes; o__Eurotiales; f__Aspergillaceae; g__unclassified_Aspergillaceae; s__unclassified_Aspergillaceae
ASV_1756	0	0	0	367	0	0	0	0	0	0	0	0	d__Fungi; p__Ascomycota; c__Sordariomycetes; o__Sordariales; f__Sordariales_fam_Incertae_sedis; g__Conlarium; s__unidentified
ASV_2363	0	0	0	78	216	0	0	0	0	0	0	0	d__Fungi; p__Ascomycota; c__Dothideomycetes; o__Pleosporales; f__Didymosphaeriaceae; g__Paraphaeosphaeria; s__Paraphaeosphaeria_arecacearum
ASV_977	0	0	0	0	314	0	0	0	0	0	0	0	d__Fungi; p__Ascomycota; c__unclassified_Ascomycota; o__unclassified_Ascomycota; f__unclassified_Ascomycota; g__unclassified_Ascomycota; s__unclassified_Ascomycota
ASV_609	0	0	0	219	0	53	0	0	0	0	0	0	d__Fungi; p__unidentified; c__unidentified; o__unidentified; f__unidentified; g__unidentified; s__unidentified
ASV_2364	0	0	26	0	151	75	0	0	0	45	0	17	d__Fungi; p__Ascomycota; c__Eurotiomycetes; o__Eurotiales; f__Aspergillaceae; g__Penicillium; s__unclassified_Penicillium
ASV_540	0	0	0	0	0	0	0	0	0	130	200	35	d__Fungi; p__unidentified; c__unidentified; o__unidentified; f__unidentified; g__unidentified; s__unidentified
ASV_2128	41	41	30	20	9	0	7	11	21	79	34	13	d__Fungi; p__unidentified; c__unidentified; o__unidentified; f__unidentified; g__unidentified; s__unidentified
ASV_141	3	24	11	67	21	102	4	0	4	81	4	45	d__Fungi; p__unclassified_Fungi; c__unclassified_Fungi; o__unclassified_Fungi; f__unclassified_Fungi; g__unclassified_Fungi; s__unclassified_Fungi
ASV_1949	6	0	12	3	0	0	85	0	91	0	71	19	d__Fungi; p__unclassified_Fungi; c__unclassified_Fungi; o__unclassified_Fungi; f__unclassified_Fungi; g__unclassified_Fungi; s__unclassified_Fungi
ASV_22	0	0	0	10	0	0	0	0	0	176	12	105	d__Fungi; p__unidentified; c__unidentified; o__unidentified; f__unidentified; g__unidentified; s__unidentified
ASV_2132	50	0	35	49	99	60	0	0	0	0	0	0	d__Fungi; p__unidentified; c__unidentified; o__unidentified; f__unidentified; g__unidentified; s__unidentified
ASV_1759	0	0	0	0	255	0	0	0	0	0	0	30	d__Fungi; p__Basidiomycota; c__Agaricomycetes; o__Sebacinales; f__unidentified; g__unidentified; s__unidentified
ASV_331	0	0	0	0	0	0	0	0	1	352	0	0	d__Fungi; p__unclassified_Fungi; c__unclassified_Fungi; o__unclassified_Fungi; f__unclassified_Fungi; g__unclassified_Fungi; s__unclassified_Fungi
ASV_877	0	0	0	318	0	0	0	0	7	0	0	0	d__Fungi; p__Ascomycota; c__Leotiomycetes; o__Helotiales; f__unclassified_Helotiales; g__unclassified_Helotiales; s__unclassified_Helotiales
ASV_72	252	75	0	0	0	0	31	0	0	0	0	15	d__Fungi; p__unclassified_Fungi; c__unclassified_Fungi; o__unclassified_Fungi; f__unclassified_Fungi; g__unclassified_Fungi; s__unclassified_Fungi
ASV_1195	0	0	15	199	23	127	0	27	0	20	15	0	d__Fungi; p__unclassified_Fungi; c__unclassified_Fungi; o__unclassified_Fungi; f__unclassified_Fungi; g__unclassified_Fungi; s__unclassified_Fungi
ASV_1344	13	9	6	114	37	0	0	4	0	37	44	31	d__Fungi; p__Ascomycota; c__Dothideomycetes; o__Botryosphaeriales; f__Botryosphaeriaceae; g__Diplodia; s__Diplodia_allocellula
ASV_2251	92	94	42	0	0	0	41	47	8	3	0	0	d__Fungi; p__Basidiomycota; c__Exobasidiomycetes; o__Exobasidiales; f__Brachybasidiaceae; g__Meira; s__unclassified_Meira
ASV_885	0	0	0	0	0	0	0	0	0	277	0	0	d__Fungi; p__Ascomycota; c__Eurotiomycetes; o__Eurotiales; f__Aspergillaceae; g__Aspergillus; s__unclassified_Aspergillus
ASV_1997	0	0	0	100	0	0	0	0	0	0	217	0	d__Fungi; p__Ascomycota; c__Leotiomycetes; o__Helotiales; f__Helotiaceae; g__Anguillospora; s__Anguillospora_crassa
ASV_906	7	0	0	23	0	6	0	16	0	222	71	15	d__Fungi; p__unclassified_Fungi; c__unclassified_Fungi; o__unclassified_Fungi; f__unclassified_Fungi; g__unclassified_Fungi; s__unclassified_Fungi
ASV_155	0	0	122	0	0	136	0	0	0	0	0	0	d__Fungi; p__Ascomycota; c__Sordariomycetes; o__Hypocreales; f__Hypocreaceae; g__Hypomyces; s__Hypomyces_ochraceus
ASV_289	0	0	0	0	0	33	8	0	0	262	26	0	d__Fungi; p__Ascomycota; c__Eurotiomycetes; o__Eurotiales; f__Aspergillaceae; g__Aspergillus; s__Aspergillus_terreus
ASV_1986	0	0	0	0	0	0	6	0	0	331	0	0	d__Fungi; p__Ascomycota; c__Eurotiomycetes; o__Eurotiales; f__Aspergillaceae; g__Aspergillus; s__unclassified_Aspergillus
ASV_2272	188	32	9	66	0	35	0	0	0	0	0	0	d__Fungi; p__unidentified; c__unidentified; o__unidentified; f__unidentified; g__unidentified; s__unidentified
ASV_2301	55	52	0	33	0	0	53	99	37	0	0	0	d__Fungi; p__unclassified_Fungi; c__unclassified_Fungi; o__unclassified_Fungi; f__unclassified_Fungi; g__unclassified_Fungi; s__unclassified_Fungi
ASV_2256	0	0	0	0	0	0	0	0	0	0	0	282	d__Fungi; p__Basidiomycota; c__Agaricomycetes; o__Trechisporales; f__unclassified_Trechisporales; g__unclassified_Trechisporales; s__unclassified_Trechisporales
ASV_579	0	0	9	0	0	0	0	0	0	0	268	28	d__Fungi; p__unclassified_Fungi; c__unclassified_Fungi; o__unclassified_Fungi; f__unclassified_Fungi; g__unclassified_Fungi; s__unclassified_Fungi
ASV_596	0	0	207	0	0	0	0	0	0	0	0	0	d__Fungi; p__Ascomycota; c__Sordariomycetes; o__Sordariales; f__Chaetomiaceae; g__Humicola; s__Humicola_olivacea
ASV_1138	0	0	0	219	41	20	0	0	0	0	0	0	d__Fungi; p__unclassified_Fungi; c__unclassified_Fungi; o__unclassified_Fungi; f__unclassified_Fungi; g__unclassified_Fungi; s__unclassified_Fungi
ASV_1515	66	0	81	0	0	0	0	35	104	0	0	0	d__Fungi; p__Ascomycota; c__Dothideomycetes; o__Capnodiales; f__Cladosporiaceae; g__Toxicocladosporium; s__Toxicocladosporium_irritans
ASV_1408	0	0	0	42	0	0	91	0	0	140	0	0	d__Fungi; p__unclassified_Fungi; c__unclassified_Fungi; o__unclassified_Fungi; f__unclassified_Fungi; g__unclassified_Fungi; s__unclassified_Fungi
ASV_1062	20	140	65	0	0	0	1	0	4	0	0	0	d__Fungi; p__unidentified; c__unidentified; o__unidentified; f__unidentified; g__unidentified; s__unidentified
ASV_1809	70	0	35	0	0	0	0	0	32	114	44	0	d__Fungi; p__Ascomycota; c__Eurotiomycetes; o__Eurotiales; f__Aspergillaceae; g__Aspergillus; s__Aspergillus_japonicus
ASV_1619	35	112	2	2	0	2	15	0	0	0	1	56	d__Fungi; p__Ascomycota; c__Eurotiomycetes; o__Eurotiales; f__Aspergillaceae; g__Penicillium; s__Penicillium_simplicissimum
ASV_1097	0	0	90	0	62	0	0	16	0	43	0	0	d__Fungi; p__Ascomycota; c__Dothideomycetes; o__Pleosporales; f__Didymellaceae; g__unclassified_Didymellaceae; s__unclassified_Didymellaceae
ASV_1019	0	0	57	0	0	0	0	0	0	120	39	0	d__Fungi; p__Ascomycota; c__Eurotiomycetes; o__Eurotiales; f__Aspergillaceae; g__Penicillium; s__unclassified_Penicillium
ASV_1820	0	2	0	0	0	268	0	0	0	0	0	0	d__Fungi; p__Ascomycota; c__Sordariomycetes; o__Chaetosphaeriales; f__Chaetosphaeriaceae; g__Chaetosphaeria; s__unidentified
ASV_1238	0	27	3	0	116	0	0	0	0	0	20	58	d__Fungi; p__Ascomycota; c__Sordariomycetes; o__Hypocreales; f__Cordycipitaceae; g__Engyodontium; s__Engyodontium_album
ASV_1191	0	0	0	0	0	0	0	0	0	201	0	69	d__Fungi; p__unclassified_Fungi; c__unclassified_Fungi; o__unclassified_Fungi; f__unclassified_Fungi; g__unclassified_Fungi; s__unclassified_Fungi
ASV_458	38	0	43	0	0	0	0	0	0	125	0	44	d__Fungi; p__Basidiomycota; c__Geminibasidiomycetes; o__Geminibasidiales; f__Geminibasidiaceae; g__Geminibasidium; s__unidentified
ASV_2030	0	0	0	224	0	0	0	0	0	14	0	0	d__Fungi; p__Ascomycota; c__Eurotiomycetes; o__Eurotiales; f__Aspergillaceae; g__Penicillium; s__unclassified_Penicillium
ASV_767	45	72	93	24	0	0	7	0	0	10	20	3	d__Fungi; p__unidentified; c__unidentified; o__unidentified; f__unidentified; g__unidentified; s__unidentified
ASV_698	0	0	0	0	0	0	0	0	0	0	0	267	d__Fungi; p__Ascomycota; c__Leotiomycetes; o__Helotiales; f__Helotiaceae; g__Meliniomyces; s__unidentified
ASV_1951	57	183	0	0	0	0	0	0	0	0	0	0	d__Fungi; p__Ascomycota; c__Dothideomycetes; o__Venturiales; f__Sympoventuriaceae; g__Scolecobasidium; s__unidentified
ASV_1604	189	31	0	0	0	0	11	0	0	0	0	15	d__Fungi; p__Ascomycota; c__Dothideomycetes; o__Capnodiales; f__unclassified_Capnodiales; g__unclassified_Capnodiales; s__unclassified_Capnodiales
ASV_8	0	18	105	77	0	0	0	0	0	0	0	0	d__Fungi; p__Ascomycota; c__Eurotiomycetes; o__Eurotiales; f__Trichocomaceae; g__Talaromyces; s__Talaromyces_helicus
ASV_642	126	53	0	0	0	39	0	0	0	0	0	0	d__Fungi; p__unidentified; c__unidentified; o__unidentified; f__unidentified; g__unidentified; s__unidentified
ASV_1319	0	0	0	0	263	0	0	0	0	0	0	0	d__Fungi; p__Ascomycota; c__Sordariomycetes; o__Hypocreales; f__Hypocreales_fam_Incertae_sedis; g__Acremonium; s__Acremonium_furcatum
ASV_1240	94	119	34	0	0	0	0	0	0	0	0	0	d__Fungi; p__unclassified_Fungi; c__unclassified_Fungi; o__unclassified_Fungi; f__unclassified_Fungi; g__unclassified_Fungi; s__unclassified_Fungi
ASV_2317	0	0	215	4	0	0	0	0	0	0	0	0	d__Fungi; p__Basidiomycota; c__Agaricomycetes; o__Geastrales; f__unclassified_Geastrales; g__unclassified_Geastrales; s__unclassified_Geastrales
ASV_878	0	0	0	0	0	158	0	0	0	0	98	0	d__Fungi; p__Ascomycota; c__Eurotiomycetes; o__Eurotiales; f__Aspergillaceae; g__Aspergillus; s__Aspergillus_fumigatus
ASV_591	0	0	0	0	0	16	0	0	0	175	0	34	d__Fungi; p__unclassified_Fungi; c__unclassified_Fungi; o__unclassified_Fungi; f__unclassified_Fungi; g__unclassified_Fungi; s__unclassified_Fungi
ASV_550	0	0	0	0	0	0	0	26	0	26	116	94	d__Fungi; p__unclassified_Fungi; c__unclassified_Fungi; o__unclassified_Fungi; f__unclassified_Fungi; g__unclassified_Fungi; s__unclassified_Fungi
ASV_1696	24	0	0	0	0	68	0	59	0	0	78	26	d__Fungi; p__unclassified_Fungi; c__unclassified_Fungi; o__unclassified_Fungi; f__unclassified_Fungi; g__unclassified_Fungi; s__unclassified_Fungi
ASV_2097	0	0	0	0	12	167	0	0	0	53	0	0	d__Fungi; p__unidentified; c__unidentified; o__unidentified; f__unidentified; g__unidentified; s__unidentified
ASV_428	0	0	0	0	55	34	4	68	58	8	53	20	d__Fungi; p__Ascomycota; c__Eurotiomycetes; o__Chaetothyriales; f__Chaetothyriaceae; g__unidentified; s__unidentified
ASV_1328	0	0	0	0	0	0	0	0	0	149	13	102	d__Fungi; p__unidentified; c__unidentified; o__unidentified; f__unidentified; g__unidentified; s__unidentified
ASV_2126	66	0	0	145	0	0	0	0	0	0	0	0	d__Fungi; p__Ascomycota; c__Eurotiomycetes; o__Eurotiales; f__Aspergillaceae; g__Aspergillus; s__unclassified_Aspergillus
ASV_1051	49	33	24	0	33	119	0	0	0	0	10	0	d__Fungi; p__unidentified; c__unidentified; o__unidentified; f__unidentified; g__unidentified; s__unidentified
ASV_2213	33	0	0	0	46	0	0	0	0	124	0	0	d__Fungi; p__Ascomycota; c__Eurotiomycetes; o__Chaetothyriales; f__unclassified_Chaetothyriales; g__unclassified_Chaetothyriales; s__unclassified_Chaetothyriales
ASV_1215	44	0	0	0	0	0	0	0	25	169	0	0	d__Fungi; p__Basidiomycota; c__Geminibasidiomycetes; o__Geminibasidiales; f__Geminibasidiaceae; g__Geminibasidium; s__unidentified
ASV_1721	137	93	0	0	0	0	15	0	0	0	0	0	d__Fungi; p__Ascomycota; c__Sordariomycetes; o__Hypocreales; f__Hypocreales_fam_Incertae_sedis; g__Acremonium; s__Acremonium_charticola
ASV_887	79	100	45	0	0	0	0	0	0	0	0	0	d__Fungi; p__unclassified_Fungi; c__unclassified_Fungi; o__unclassified_Fungi; f__unclassified_Fungi; g__unclassified_Fungi; s__unclassified_Fungi
ASV_1822	86	127	0	0	0	0	0	0	0	0	0	0	d__Fungi; p__Basidiomycota; c__Ustilaginomycetes; o__Ustilaginales; f__Ustilaginaceae; g__Moesziomyces; s__Moesziomyces_aphidis
ASV_126	0	0	28	0	135	0	10	0	0	0	0	0	d__Fungi; p__Ascomycota; c__Dothideomycetes; o__Capnodiales; f__Mycosphaerellaceae; g__Septoria; s__Septoria_cretae
ASV_136	0	0	0	0	63	0	0	0	12	0	0	153	d__Fungi; p__Ascomycota; c__Dothideomycetes; o__Pleosporales; f__Didymellaceae; g__Didymella; s__Didymella_exigua
ASV_1378	77	0	0	103	0	0	5	0	0	0	71	0	d__Fungi; p__Ascomycota; c__Sordariomycetes; o__Chaetosphaeriales; f__Chaetosphaeriaceae; g__Chaetosphaeria; s__unidentified
ASV_2346	0	0	0	0	88	0	0	0	0	110	0	0	d__Fungi; p__Ascomycota; c__unclassified_Ascomycota; o__unclassified_Ascomycota; f__unclassified_Ascomycota; g__unclassified_Ascomycota; s__unclassified_Ascomycota
ASV_55	0	209	0	0	0	0	0	0	0	0	0	0	d__Fungi; p__unidentified; c__unidentified; o__unidentified; f__unidentified; g__unidentified; s__unidentified
ASV_803	0	0	0	0	187	0	0	0	0	0	0	0	d__Fungi; p__Ascomycota; c__Eurotiomycetes; o__Chaetothyriales; f__Chaetothyriaceae; g__unidentified; s__unidentified
ASV_1263	0	267	0	0	0	0	0	0	0	0	0	0	d__Fungi; p__unidentified; c__unidentified; o__unidentified; f__unidentified; g__unidentified; s__unidentified
ASV_2235	0	0	0	0	0	118	0	0	26	22	0	38	d__Fungi; p__Ascomycota; c__unclassified_Ascomycota; o__unclassified_Ascomycota; f__unclassified_Ascomycota; g__unclassified_Ascomycota; s__unclassified_Ascomycota
ASV_2115	0	0	0	0	180	0	0	0	0	0	0	0	d__Fungi; p__Mortierellomycota; c__Mortierellomycetes; o__Mortierellales; f__Mortierellaceae; g__Mortierella; s__Mortierella_elongata
ASV_2305	0	5	0	53	0	145	6	0	24	0	34	0	d__Fungi; p__Basidiomycota; c__Microbotryomycetes; o__Leucosporidiales; f__Leucosporidiaceae; g__Leucosporidium; s__unclassified_Leucosporidium
ASV_360	6	0	39	0	0	148	0	0	0	49	0	0	d__Fungi; p__unclassified_Fungi; c__unclassified_Fungi; o__unclassified_Fungi; f__unclassified_Fungi; g__unclassified_Fungi; s__unclassified_Fungi
ASV_1186	0	0	21	0	108	96	0	0	0	0	0	0	d__Fungi; p__unclassified_Fungi; c__unclassified_Fungi; o__unclassified_Fungi; f__unclassified_Fungi; g__unclassified_Fungi; s__unclassified_Fungi
ASV_1781	0	0	0	82	168	0	0	0	0	0	0	0	d__Fungi; p__Ascomycota; c__unclassified_Ascomycota; o__unclassified_Ascomycota; f__unclassified_Ascomycota; g__unclassified_Ascomycota; s__unclassified_Ascomycota
ASV_2217	0	0	0	0	0	0	5	0	0	88	65	58	d__Fungi; p__unidentified; c__unidentified; o__unidentified; f__unidentified; g__unidentified; s__unidentified
ASV_1376	90	118	0	0	0	0	0	7	0	0	0	0	d__Fungi; p__Ascomycota; c__Sordariomycetes; o__Hypocreales; f__Hypocreales_fam_Incertae_sedis; g__Acremonium; s__Acremonium_charticola
ASV_2081	109	42	26	0	24	0	0	0	0	0	0	0	d__Fungi; p__unidentified; c__unidentified; o__unidentified; f__unidentified; g__unidentified; s__unidentified
ASV_1960	0	20	6	4	0	36	20	0	12	113	24	23	d__Fungi; p__Basidiomycota; c__Tremellomycetes; o__Filobasidiales; f__Filobasidiaceae; g__Filobasidium; s__Filobasidium_magnum
ASV_597	0	0	0	0	121	0	0	0	0	17	49	0	d__Fungi; p__Ascomycota; c__Sordariomycetes; o__Sordariales; f__Chaetomiaceae; g__Arcopilus; s__Arcopilus_cupreus
ASV_1410	0	29	0	63	0	35	2	0	0	2	50	0	d__Fungi; p__Ascomycota; c__Eurotiomycetes; o__Chaetothyriales; f__Herpotrichiellaceae; g__Exophiala; s__Exophiala_pisciphila
ASV_756	75	83	0	0	0	0	54	2	0	0	0	0	d__Fungi; p__Ascomycota; c__Dothideomycetes; o__Capnodiales; f__Teratosphaeriaceae; g__unidentified; s__unidentified
ASV_2111	0	0	48	0	0	0	0	53	0	106	0	0	d__Fungi; p__unclassified_Fungi; c__unclassified_Fungi; o__unclassified_Fungi; f__unclassified_Fungi; g__unclassified_Fungi; s__unclassified_Fungi
ASV_416	0	0	152	0	0	0	0	0	0	0	0	0	d__Fungi; p__Basidiomycota; c__Agaricomycetes; o__Polyporales; f__Ganodermataceae; g__Ganoderma; s__Ganoderma_sichuanense
ASV_653	0	0	0	70	77	72	0	0	0	0	0	0	d__Fungi; p__unidentified; c__unidentified; o__unidentified; f__unidentified; g__unidentified; s__unidentified
ASV_764	0	0	0	0	0	0	0	0	0	0	0	106	d__Fungi; p__Basidiomycota; c__Agaricomycetes; o__Trechisporales; f__unclassified_Trechisporales; g__unclassified_Trechisporales; s__unclassified_Trechisporales
ASV_867	0	0	0	0	0	0	0	0	3	178	0	13	d__Fungi; p__Ascomycota; c__Leotiomycetes; o__Helotiales; f__Helotiales_fam_Incertae_sedis; g__unidentified; s__unidentified
ASV_181	0	0	0	48	0	113	0	0	0	21	0	19	d__Fungi; p__Ascomycota; c__Eurotiomycetes; o__Chaetothyriales; f__Herpotrichiellaceae; g__Exophiala; s__Exophiala_spinifera
ASV_231	0	0	0	197	0	0	12	0	0	0	0	0	d__Fungi; p__unclassified_Fungi; c__unclassified_Fungi; o__unclassified_Fungi; f__unclassified_Fungi; g__unclassified_Fungi; s__unclassified_Fungi
ASV_2326	0	0	0	0	0	0	0	0	0	243	0	0	d__Fungi; p__unclassified_Fungi; c__unclassified_Fungi; o__unclassified_Fungi; f__unclassified_Fungi; g__unclassified_Fungi; s__unclassified_Fungi
ASV_1354	0	0	0	0	0	0	0	0	0	106	72	18	d__Fungi; p__unidentified; c__unidentified; o__unidentified; f__unidentified; g__unidentified; s__unidentified
ASV_226	73	0	23	0	0	0	9	0	0	0	82	0	d__Fungi; p__Ascomycota; c__Sordariomycetes; o__Sordariales; f__Chaetomiaceae; g__Zopfiella; s__Zopfiella_longicaudata
ASV_1836	0	0	61	0	0	64	0	23	11	0	0	37	d__Fungi; p__Ascomycota; c__Eurotiomycetes; o__Eurotiales; f__Aspergillaceae; g__unclassified_Aspergillaceae; s__unclassified_Aspergillaceae
ASV_1975	0	83	68	0	0	0	0	0	0	0	0	0	d__Fungi; p__unidentified; c__unidentified; o__unidentified; f__unidentified; g__unidentified; s__unidentified
ASV_350	0	0	0	0	0	0	0	0	0	150	0	32	d__Fungi; p__Basidiomycota; c__Geminibasidiomycetes; o__Geminibasidiales; f__Geminibasidiaceae; g__Geminibasidium; s__unidentified
ASV_805	0	0	0	29	0	39	0	0	0	88	24	0	d__Fungi; p__Mortierellomycota; c__Mortierellomycetes; o__Mortierellales; f__Mortierellaceae; g__Mortierella; s__Mortierella_hyalina
ASV_1438	0	0	0	0	162	0	0	0	0	0	0	0	d__Fungi; p__Ascomycota; c__Sordariomycetes; o__Hypocreales; f__Hypocreales_fam_Incertae_sedis; g__Acremonium; s__Acremonium_furcatum
ASV_1553	0	0	0	0	0	0	0	0	0	186	0	0	d__Fungi; p__unclassified_Fungi; c__unclassified_Fungi; o__unclassified_Fungi; f__unclassified_Fungi; g__unclassified_Fungi; s__unclassified_Fungi
ASV_1202	0	0	0	0	0	0	0	0	0	93	112	0	d__Fungi; p__Ascomycota; c__Sordariomycetes; o__Hypocreales; f__Nectriaceae; g__Fusarium; s__Fusarium_solani
ASV_801	0	0	0	0	116	0	0	0	0	6	0	0	d__Fungi; p__Mucoromycota; c__Mucoromycotina_cls_Incertae_sedis; o__Mucoromycotina_ord_Incertae_sedis; f__Mucoromycotina_fam_Incertae_sedis; g__Bifiguratus; s__unidentified
ASV_2024	0	0	0	0	0	0	0	0	0	179	0	0	d__Fungi; p__Ascomycota; c__Eurotiomycetes; o__Chaetothyriales; f__Herpotrichiellaceae; g__Coniosporium; s__unidentified
ASV_1271	43	57	3	0	0	58	0	6	0	0	0	3	d__Fungi; p__unidentified; c__unidentified; o__unidentified; f__unidentified; g__unidentified; s__unidentified
ASV_2127	0	206	0	0	0	0	0	0	0	0	0	0	d__Fungi; p__unclassified_Fungi; c__unclassified_Fungi; o__unclassified_Fungi; f__unclassified_Fungi; g__unclassified_Fungi; s__unclassified_Fungi
ASV_2243	0	0	132	0	51	0	0	0	0	0	0	0	d__Fungi; p__Ascomycota; c__Eurotiomycetes; o__Eurotiales; f__Aspergillaceae; g__Hamigera; s__Hamigera_paravellanea
ASV_1736	0	0	0	0	163	0	0	0	0	0	0	0	d__Fungi; p__unclassified_Fungi; c__unclassified_Fungi; o__unclassified_Fungi; f__unclassified_Fungi; g__unclassified_Fungi; s__unclassified_Fungi
ASV_1941	0	39	0	0	0	0	12	24	6	70	11	35	d__Fungi; p__unidentified; c__unidentified; o__unidentified; f__unidentified; g__unidentified; s__unidentified
ASV_787	0	0	0	0	170	0	0	0	0	0	0	0	d__Fungi; p__Ascomycota; c__Sordariomycetes; o__Hypocreales; f__unidentified; g__unidentified; s__unidentified
ASV_2141	0	0	0	0	0	0	0	0	0	129	13	65	d__Fungi; p__unclassified_Fungi; c__unclassified_Fungi; o__unclassified_Fungi; f__unclassified_Fungi; g__unclassified_Fungi; s__unclassified_Fungi
ASV_723	67	18	14	32	0	0	0	0	0	12	13	5	d__Fungi; p__unidentified; c__unidentified; o__unidentified; f__unidentified; g__unidentified; s__unidentified
ASV_259	0	0	0	0	0	0	2	0	0	130	28	0	d__Fungi; p__Ascomycota; c__Sordariomycetes; o__Hypoceales; f__Catabotrydaceae; g__unidentified; s__unidentified
ASV_975	0	3	0	0	48	0	0	14	0	60	49	58	d__Fungi; p__Ascomycota; c__Sordariomycetes; o__Sordariales; f__Sordariales_fam_Incertae_sedis; g__Conlarium; s__unidentified
ASV_775	0	204	0	0	0	0	0	0	0	0	0	0	d__Fungi; p__unidentified; c__unidentified; o__unidentified; f__unidentified; g__unidentified; s__unidentified
ASV_1310	12	193	0	0	0	0	0	0	0	0	0	0	d__Fungi; p__Ascomycota; c__Sordariomycetes; o__Hypocreales; f__unclassified_Hypocreales; g__unclassified_Hypocreales; s__unclassified_Hypocreales
ASV_1632	0	0	0	0	0	40	0	0	0	0	40	102	d__Fungi; p__Ascomycota; c__Eurotiomycetes; o__Eurotiales; f__Trichocomaceae; g__Talaromyces; s__Talaromyces_neofusisporus
ASV_849	0	0	0	0	0	189	0	9	5	0	0	0	d__Fungi; p__Basidiomycota; c__Geminibasidiomycetes; o__Geminibasidiales; f__Geminibasidiaceae; g__Geminibasidium; s__unidentified
ASV_472	8	5	11	17	106	26	0	0	0	0	3	0	d__Fungi; p__unclassified_Fungi; c__unclassified_Fungi; o__unclassified_Fungi; f__unclassified_Fungi; g__unclassified_Fungi; s__unclassified_Fungi
ASV_558	0	30	0	119	0	0	0	0	0	0	0	0	d__Fungi; p__unclassified_Fungi; c__unclassified_Fungi; o__unclassified_Fungi; f__unclassified_Fungi; g__unclassified_Fungi; s__unclassified_Fungi
ASV_454	0	0	0	0	132	0	0	0	0	0	0	0	d__Fungi; p__Ascomycota; c__Orbiliomycetes; o__Orbiliales; f__Orbiliaceae; g__Duddingtonia; s__Duddingtonia_flagrans
ASV_1088	0	0	0	0	0	191	0	0	0	0	0	0	d__Fungi; p__Ascomycota; c__Eurotiomycetes; o__Chaetothyriales; f__Herpotrichiellaceae; g__unclassified_Herpotrichiellaceae; s__unclassified_Herpotrichiellaceae
ASV_1373	0	34	0	0	0	175	0	0	0	0	0	0	d__Fungi; p__Ascomycota; c__Dothideomycetes; o__Pleosporales; f__unclassified_Pleosporales; g__unclassified_Pleosporales; s__unclassified_Pleosporales
ASV_348	22	0	0	62	0	25	0	0	0	0	0	21	d__Fungi; p__unidentified; c__unidentified; o__unidentified; f__unidentified; g__unidentified; s__unidentified
ASV_11	97	33	0	0	0	0	18	0	0	6	0	0	d__Fungi; p__Ascomycota; c__Sordariomycetes; o__Hypocreales; f__Nectriaceae; g__unclassified_Nectriaceae; s__unclassified_Nectriaceae
ASV_395	0	207	0	0	0	0	0	0	0	0	0	0	d__Fungi; p__Ascomycota; c__Sordariomycetes; o__Trichosphaeriales; f__Trichosphaeriaceae; g__Nigrospora; s__Nigrospora_oryzae
ASV_295	65	42	20	61	0	0	0	0	0	0	0	0	d__Fungi; p__Ascomycota; c__Sordariomycetes; o__Xylariales; f__Sporocadaceae; g__Pestalotiopsis; s__Pestalotiopsis_rhododendri
ASV_811	13	25	83	0	0	0	21	0	0	0	0	0	d__Fungi; p__unclassified_Fungi; c__unclassified_Fungi; o__unclassified_Fungi; f__unclassified_Fungi; g__unclassified_Fungi; s__unclassified_Fungi
ASV_1103	0	0	0	0	112	0	14	0	0	0	0	0	d__Fungi; p__Ascomycota; c__Eurotiomycetes; o__Chaetothyriales; f__Herpotrichiellaceae; g__Exophiala; s__Exophiala_equina
ASV_50	0	0	0	0	0	0	116	0	73	0	0	0	d__Fungi; p__unidentified; c__unidentified; o__unidentified; f__unidentified; g__unidentified; s__unidentified
ASV_439	0	0	0	0	0	0	0	0	0	195	0	0	d__Fungi; p__Basidiomycota; c__Malasseziomycetes; o__Malasseziales; f__Malasseziaceae; g__Malassezia; s__Malassezia_arunalokei
ASV_1683	49	83	29	0	0	0	0	0	0	0	0	0	d__Fungi; p__unidentified; c__unidentified; o__unidentified; f__unidentified; g__unidentified; s__unidentified
ASV_590	0	0	0	110	0	0	0	53	0	0	0	0	d__Fungi; p__unclassified_Fungi; c__unclassified_Fungi; o__unclassified_Fungi; f__unclassified_Fungi; g__unclassified_Fungi; s__unclassified_Fungi
ASV_2261	0	0	0	0	0	233	0	0	0	0	0	0	d__Fungi; p__unidentified; c__unidentified; o__unidentified; f__unidentified; g__unidentified; s__unidentified
ASV_2175	0	8	11	0	40	41	2	11	0	29	26	0	d__Fungi; p__Ascomycota; c__Dothideomycetes; o__Venturiales; f__unidentified; g__unidentified; s__unidentified
ASV_1159	0	0	0	149	0	0	0	0	0	0	0	0	d__Fungi; p__unidentified; c__unidentified; o__unidentified; f__unidentified; g__unidentified; s__unidentified
ASV_196	55	31	29	0	0	0	3	3	0	38	0	0	d__Fungi; p__unidentified; c__unidentified; o__unidentified; f__unidentified; g__unidentified; s__unidentified
ASV_372	0	0	63	0	0	0	0	30	0	0	55	0	d__Fungi; p__Ascomycota; c__Sordariomycetes; o__Hypocreales; f__Nectriaceae; g__unclassified_Nectriaceae; s__unclassified_Nectriaceae
ASV_1827	0	0	0	138	0	0	5	0	0	0	0	0	d__Fungi; p__Ascomycota; c__Dothideomycetes; o__Pleosporales; f__Pleosporaceae; g__Curvularia; s__Curvularia_lunata
ASV_798	96	65	0	20	0	36	0	0	0	0	0	0	d__Fungi; p__unidentified; c__unidentified; o__unidentified; f__unidentified; g__unidentified; s__unidentified
ASV_26	0	0	0	0	0	0	0	0	0	76	31	58	d__Fungi; p__unidentified; c__unidentified; o__unidentified; f__unidentified; g__unidentified; s__unidentified
ASV_1669	0	0	0	118	0	93	0	0	0	0	0	0	d__Fungi; p__unclassified_Fungi; c__unclassified_Fungi; o__unclassified_Fungi; f__unclassified_Fungi; g__unclassified_Fungi; s__unclassified_Fungi
ASV_2098	0	0	0	142	0	0	0	0	0	0	0	0	d__Fungi; p__unidentified; c__unidentified; o__unidentified; f__unidentified; g__unidentified; s__unidentified
ASV_1459	0	0	0	0	0	0	0	0	0	32	133	0	d__Fungi; p__Ascomycota; c__Sordariomycetes; o__Hypocreales; f__unclassified_Hypocreales; g__unclassified_Hypocreales; s__unclassified_Hypocreales
ASV_2355	0	0	0	0	0	0	0	0	0	60	52	50	d__Fungi; p__unidentified; c__unidentified; o__unidentified; f__unidentified; g__unidentified; s__unidentified
ASV_371	66	45	9	0	0	0	0	0	0	0	0	0	d__Fungi; p__unclassified_Fungi; c__unclassified_Fungi; o__unclassified_Fungi; f__unclassified_Fungi; g__unclassified_Fungi; s__unclassified_Fungi
ASV_325	0	0	0	0	122	0	0	0	0	0	0	0	d__Fungi; p__Ascomycota; c__Sordariomycetes; o__Microascales; f__Microascaceae; g__Cephalotrichum; s__Cephalotrichum_purpureofuscum
ASV_236	2	0	0	0	90	0	0	0	13	32	0	0	d__Fungi; p__Ascomycota; c__Eurotiomycetes; o__Chaetothyriales; f__Herpotrichiellaceae; g__Cladophialophora; s__unidentified
ASV_138	0	176	0	0	0	0	0	0	0	0	0	0	d__Fungi; p__Ascomycota; c__Dothideomycetes; o__Pleosporales; f__Phaeosphaeriaceae; g__Setophoma; s__unidentified
ASV_1289	0	137	0	0	0	0	0	0	0	0	0	0	d__Fungi; p__unclassified_Fungi; c__unclassified_Fungi; o__unclassified_Fungi; f__unclassified_Fungi; g__unclassified_Fungi; s__unclassified_Fungi
ASV_1439	0	0	0	0	0	0	10	0	206	0	0	0	d__Fungi; p__unidentified; c__unidentified; o__unidentified; f__unidentified; g__unidentified; s__unidentified
ASV_1365	0	0	0	123	0	0	0	0	0	0	0	0	d__Fungi; p__Ascomycota; c__Eurotiomycetes; o__Onygenales; f__Onygenales_fam_Incertae_sedis; g__Chrysosporium; s__Chrysosporium_pseudomerdarium
ASV_148	0	0	0	0	142	0	0	0	0	0	0	0	d__Fungi; p__Ascomycota; c__Sordariomycetes; o__Glomerellales; f__Plectosphaerellaceae; g__Plectosphaerella; s__Plectosphaerella_cucumerina
ASV_172	0	0	0	0	0	0	0	0	0	0	120	82	d__Fungi; p__unclassified_Fungi; c__unclassified_Fungi; o__unclassified_Fungi; f__unclassified_Fungi; g__unclassified_Fungi; s__unclassified_Fungi
ASV_520	0	0	0	17	0	0	0	0	0	42	0	70	d__Fungi; p__unclassified_Fungi; c__unclassified_Fungi; o__unclassified_Fungi; f__unclassified_Fungi; g__unclassified_Fungi; s__unclassified_Fungi
ASV_2342	0	0	0	149	0	0	0	0	0	0	0	0	d__Fungi; p__Ascomycota; c__Eurotiomycetes; o__Onygenales; f__Onygenales_fam_Incertae_sedis; g__Chrysosporium; s__Chrysosporium_pseudomerdarium
ASV_444	0	0	0	0	0	0	0	0	0	0	54	113	d__Fungi; p__unidentified; c__unidentified; o__unidentified; f__unidentified; g__unidentified; s__unidentified
ASV_1428	0	0	0	152	0	0	0	0	4	0	0	12	d__Fungi; p__Ascomycota; c__Sordariomycetes; o__Sordariales; f__Chaetomiaceae; g__Zopfiella; s__Zopfiella_longicaudata
ASV_1314	0	0	0	118	0	0	0	0	0	0	0	0	d__Fungi; p__unidentified; c__unidentified; o__unidentified; f__unidentified; g__unidentified; s__unidentified
ASV_989	0	0	0	0	0	0	0	1	0	186	0	0	d__Fungi; p__unclassified_Fungi; c__unclassified_Fungi; o__unclassified_Fungi; f__unclassified_Fungi; g__unclassified_Fungi; s__unclassified_Fungi
ASV_799	0	0	0	0	0	0	0	0	0	0	84	0	d__Fungi; p__unidentified; c__unidentified; o__unidentified; f__unidentified; g__unidentified; s__unidentified
ASV_2148	0	0	73	0	0	30	0	10	0	0	0	0	d__Fungi; p__unidentified; c__unidentified; o__unidentified; f__unidentified; g__unidentified; s__unidentified
ASV_1621	0	0	0	139	0	0	0	0	0	0	0	0	d__Fungi; p__unidentified; c__unidentified; o__unidentified; f__unidentified; g__unidentified; s__unidentified
ASV_566	0	0	0	0	0	0	0	0	0	0	134	23	d__Fungi; p__Basidiomycota; c__Agaricomycetes; o__unidentified; f__unidentified; g__unidentified; s__unidentified
ASV_2284	23	55	26	62	0	4	0	0	0	0	0	0	d__Fungi; p__unidentified; c__unidentified; o__unidentified; f__unidentified; g__unidentified; s__unidentified
ASV_983	0	0	0	160	0	0	0	0	0	0	0	0	d__Fungi; p__unidentified; c__unidentified; o__unidentified; f__unidentified; g__unidentified; s__unidentified
ASV_1999	0	0	0	0	142	0	0	0	0	0	0	0	d__Fungi; p__Ascomycota; c__Dothideomycetes; o__Venturiales; f__Sympoventuriaceae; g__Ochroconis; s__Ochroconis_cordanae
ASV_2045	0	0	46	55	0	0	19	0	0	0	0	26	d__Fungi; p__Ascomycota; c__Sordariomycetes; o__Microascales; f__Microascaceae; g__Lophotrichus; s__Lophotrichus_fimeti
ASV_2299	0	0	0	0	0	127	0	0	0	0	0	0	d__Fungi; p__unidentified; c__unidentified; o__unidentified; f__unidentified; g__unidentified; s__unidentified
ASV_111	0	6	0	0	0	143	0	2	0	0	0	0	d__Fungi; p__unidentified; c__unidentified; o__unidentified; f__unidentified; g__unidentified; s__unidentified
ASV_2249	0	9	0	0	0	0	0	61	0	20	0	31	d__Fungi; p__unclassified_Fungi; c__unclassified_Fungi; o__unclassified_Fungi; f__unclassified_Fungi; g__unclassified_Fungi; s__unclassified_Fungi
ASV_1277	0	0	0	0	127	0	0	0	0	0	0	0	d__Fungi; p__Ascomycota; c__Sordariomycetes; o__unclassified_Sordariomycetes; f__unclassified_Sordariomycetes; g__unclassified_Sordariomycetes; s__unclassified_Sordariomycetes
ASV_624	0	0	0	0	0	160	0	0	0	0	0	0	d__Fungi; p__Ascomycota; c__Leotiomycetes; o__Helotiales; f__Dermateaceae; g__Mollisia; s__unidentified
ASV_1715	0	0	0	0	0	0	0	86	0	0	0	0	d__Fungi; p__unidentified; c__unidentified; o__unidentified; f__unidentified; g__unidentified; s__unidentified
ASV_688	0	0	0	0	0	0	0	0	90	0	0	0	d__Fungi; p__unidentified; c__unidentified; o__unidentified; f__unidentified; g__unidentified; s__unidentified
ASV_692	30	8	19	0	0	0	0	0	0	16	39	18	d__Fungi; p__unidentified; c__unidentified; o__unidentified; f__unidentified; g__unidentified; s__unidentified
ASV_178	0	0	3	0	6	51	0	0	0	7	70	23	d__Fungi; p__unidentified; c__unidentified; o__unidentified; f__unidentified; g__unidentified; s__unidentified
ASV_2135	67	28	0	33	0	0	0	4	0	26	0	0	d__Fungi; p__Ascomycota; c__Dothideomycetes; o__Capnodiales; f__Cladosporiaceae; g__Cladosporium; s__Cladosporium_velox
ASV_703	4	12	0	0	3	117	5	0	0	0	0	0	d__Fungi; p__unidentified; c__unidentified; o__unidentified; f__unidentified; g__unidentified; s__unidentified
ASV_1317	0	0	98	0	0	0	0	0	0	0	0	0	d__Fungi; p__Ascomycota; c__Sordariomycetes; o__Hypocreales; f__Nectriaceae; g__unclassified_Nectriaceae; s__unclassified_Nectriaceae
ASV_828	0	0	0	0	0	0	0	0	0	78	0	0	d__Fungi; p__unidentified; c__unidentified; o__unidentified; f__unidentified; g__unidentified; s__unidentified
ASV_1622	38	0	0	0	37	0	5	0	0	0	0	0	d__Fungi; p__Mortierellomycota; c__Mortierellomycetes; o__Mortierellales; f__Mortierellaceae; g__Mortierella; s__unclassified_Mortierella
ASV_2104	0	5	0	0	147	0	0	0	0	0	0	0	d__Fungi; p__Ascomycota; c__Sordariomycetes; o__Hypocreales; f__unidentified; g__unidentified; s__unidentified
ASV_622	0	123	17	0	0	0	0	0	0	0	4	0	d__Fungi; p__Ascomycota; c__Sordariomycetes; o__Glomerellales; f__Glomerellaceae; g__Colletotrichum; s__Colletotrichum_gloeosporioides
ASV_1325	0	0	29	0	0	0	17	0	8	70	0	0	d__Fungi; p__Ascomycota; c__Leotiomycetes; o__Helotiales; f__Dermateaceae; g__Mollisia; s__unidentified
ASV_2254	0	0	0	0	115	0	0	0	0	0	0	0	d__Fungi; p__Ascomycota; c__Dothideomycetes; o__Venturiales; f__Sympoventuriaceae; g__Ochroconis; s__Ochroconis_cordanae
ASV_1581	0	0	0	0	0	0	0	42	0	108	0	0	d__Fungi; p__unclassified_Fungi; c__unclassified_Fungi; o__unclassified_Fungi; f__unclassified_Fungi; g__unclassified_Fungi; s__unclassified_Fungi
ASV_1765	0	0	0	0	0	0	0	0	0	83	0	21	d__Fungi; p__Basidiomycota; c__Agaricomycetes; o__Agaricales; f__Psathyrellaceae; g__Coprinellus; s__Coprinellus_radians
ASV_1977	0	0	0	0	0	0	0	0	0	135	0	0	d__Fungi; p__unidentified; c__unidentified; o__unidentified; f__unidentified; g__unidentified; s__unidentified
ASV_1391	0	105	0	0	0	0	0	0	0	0	0	0	d__Fungi; p__Ascomycota; c__Dothideomycetes; o__Capnodiales; f__Teratosphaeriaceae; g__Devriesia; s__unidentified
ASV_2155	0	0	0	0	0	0	0	6	7	84	44	0	d__Fungi; p__Ascomycota; c__Sordariomycetes; o__Sordariales; f__Chaetomiaceae; g__Arcopilus; s__Arcopilus_cupreus
ASV_818	0	0	0	0	0	0	0	0	0	141	0	14	d__Fungi; p__Ascomycota; c__Eurotiomycetes; o__Eurotiales; f__Aspergillaceae; g__Aspergillus; s__Aspergillus_fennelliae
ASV_324	22	0	0	80	0	35	0	0	0	0	0	0	d__Fungi; p__Ascomycota; c__unclassified_Ascomycota; o__unclassified_Ascomycota; f__unclassified_Ascomycota; g__unclassified_Ascomycota; s__unclassified_Ascomycota
ASV_305	0	14	13	75	0	0	6	0	4	0	0	0	d__Fungi; p__Mortierellomycota; c__Mortierellomycetes; o__Mortierellales; f__Mortierellaceae; g__Mortierella; s__Mortierella_chlamydospora
ASV_1806	0	0	0	59	0	55	0	0	0	38	0	0	d__Fungi; p__Ascomycota; c__Leotiomycetes; o__Helotiales; f__Sclerotiniaceae; g__Monilinia; s__Monilinia_laxa
ASV_750	0	0	0	0	57	38	0	0	0	0	0	10	d__Fungi; p__unclassified_Fungi; c__unclassified_Fungi; o__unclassified_Fungi; f__unclassified_Fungi; g__unclassified_Fungi; s__unclassified_Fungi
ASV_500	0	0	0	0	120	0	0	0	0	0	0	0	d__Fungi; p__unclassified_Fungi; c__unclassified_Fungi; o__unclassified_Fungi; f__unclassified_Fungi; g__unclassified_Fungi; s__unclassified_Fungi
ASV_2223	0	0	0	0	103	0	0	0	0	0	0	0	d__Fungi; p__unidentified; c__unidentified; o__unidentified; f__unidentified; g__unidentified; s__unidentified
ASV_522	32	44	14	0	0	0	10	20	0	0	0	7	d__Fungi; p__unidentified; c__unidentified; o__unidentified; f__unidentified; g__unidentified; s__unidentified
ASV_23	0	39	0	65	0	0	0	11	0	0	0	0	d__Fungi; p__Ascomycota; c__Eurotiomycetes; o__Eurotiales; f__Aspergillaceae; g__Aspergillus; s__Aspergillus_flavus
ASV_390	15	66	0	14	0	0	7	0	0	24	0	0	d__Fungi; p__unidentified; c__unidentified; o__unidentified; f__unidentified; g__unidentified; s__unidentified
ASV_2340	0	10	19	0	0	0	0	0	0	38	44	11	d__Fungi; p__unidentified; c__unidentified; o__unidentified; f__unidentified; g__unidentified; s__unidentified
ASV_1943	0	0	0	0	0	0	0	0	152	0	0	0	d__Fungi; p__unidentified; c__unidentified; o__unidentified; f__unidentified; g__unidentified; s__unidentified
ASV_1212	20	19	55	0	0	0	0	31	0	0	0	0	d__Fungi; p__Ascomycota; c__Dothideomycetes; o__Capnodiales; f__Neodevriesiaceae; g__Neodevriesia; s__Neodevriesia_strelitziae
ASV_123	0	0	0	0	0	0	0	0	0	0	112	0	d__Fungi; p__Ascomycota; c__Eurotiomycetes; o__Eurotiales; f__Aspergillaceae; g__Aspergillus; s__Aspergillus_penicillioides
ASV_267	83	63	0	0	0	0	0	0	0	0	0	0	d__Fungi; p__unidentified; c__unidentified; o__unidentified; f__unidentified; g__unidentified; s__unidentified
ASV_410	0	0	0	70	42	0	0	0	0	0	0	0	d__Fungi; p__unclassified_Fungi; c__unclassified_Fungi; o__unclassified_Fungi; f__unclassified_Fungi; g__unclassified_Fungi; s__unclassified_Fungi
ASV_1168	0	0	0	112	0	0	0	0	0	0	0	0	d__Fungi; p__Ascomycota; c__Sordariomycetes; o__Sordariales; f__Chaetomiaceae; g__Humicola; s__Humicola_olivacea
ASV_2307	0	0	0	55	0	64	0	0	0	0	0	15	d__Fungi; p__Ascomycota; c__Saccharomycetes; o__Saccharomycetales; f__Saccharomycetales_fam_Incertae_sedis; g__Candida; s__Candida_subhashii
ASV_672	0	0	0	0	111	0	0	0	0	0	0	0	d__Fungi; p__Ascomycota; c__Sordariomycetes; o__unclassified_Sordariomycetes; f__unclassified_Sordariomycetes; g__unclassified_Sordariomycetes; s__unclassified_Sordariomycetes
ASV_2255	0	0	0	0	108	0	0	0	0	0	0	0	d__Fungi; p__Ascomycota; c__Sordariomycetes; o__Hypocreales; f__Nectriaceae; g__unclassified_Nectriaceae; s__unclassified_Nectriaceae
ASV_844	0	0	0	0	0	0	0	0	0	0	128	0	d__Fungi; p__Ascomycota; c__Sordariomycetes; o__Hypocreales; f__Nectriaceae; g__Fusarium; s__Fusarium_solani
ASV_793	0	0	0	0	0	0	0	0	0	0	146	0	d__Fungi; p__unclassified_Fungi; c__unclassified_Fungi; o__unclassified_Fungi; f__unclassified_Fungi; g__unclassified_Fungi; s__unclassified_Fungi
ASV_1602	0	0	0	0	0	0	0	0	0	0	0	145	d__Fungi; p__Ascomycota; c__Leotiomycetes; o__Helotiales; f__Leotiaceae; g__Pezoloma; s__Pezoloma_ericae
ASV_1270	0	0	8	0	0	0	0	0	0	96	61	0	d__Fungi; p__unclassified_Fungi; c__unclassified_Fungi; o__unclassified_Fungi; f__unclassified_Fungi; g__unclassified_Fungi; s__unclassified_Fungi
ASV_2027	0	3	0	66	0	47	0	0	0	0	20	0	d__Fungi; p__Ascomycota; c__Sordariomycetes; o__Hypocreales; f__Nectriaceae; g__Neonectria; s__unidentified
ASV_300	0	0	0	0	0	81	0	0	0	64	0	0	d__Fungi; p__Ascomycota; c__Sordariomycetes; o__Sordariales; f__Cephalothecaceae; g__Phialemonium; s__Phialemonium_inflatum
ASV_1681	0	0	0	0	0	0	0	14	0	43	90	32	d__Fungi; p__unclassified_Fungi; c__unclassified_Fungi; o__unclassified_Fungi; f__unclassified_Fungi; g__unclassified_Fungi; s__unclassified_Fungi
ASV_432	0	0	0	0	0	0	0	0	0	58	44	8	d__Fungi; p__unidentified; c__unidentified; o__unidentified; f__unidentified; g__unidentified; s__unidentified
ASV_1992	23	42	0	0	38	0	0	0	0	0	10	0	d__Fungi; p__Kickxellomycota; c__GS19; o__GS19; f__unidentified; g__unidentified; s__unidentified
ASV_162	0	0	0	2	19	0	0	0	7	40	3	6	d__Fungi; p__unidentified; c__unidentified; o__unidentified; f__unidentified; g__unidentified; s__unidentified
ASV_1884	100	0	0	0	0	0	42	0	0	0	0	0	d__Fungi; p__Ascomycota; c__Sordariomycetes; o__Sordariales; f__Chaetomiaceae; g__Chaetomium; s__unidentified
ASV_275	0	0	14	0	0	0	0	47	0	0	0	59	d__Fungi; p__unclassified_Fungi; c__unclassified_Fungi; o__unclassified_Fungi; f__unclassified_Fungi; g__unclassified_Fungi; s__unclassified_Fungi
ASV_2112	0	0	0	0	95	0	0	0	8	0	0	0	d__Fungi; p__Ascomycota; c__Sordariomycetes; o__Sordariales; f__Sordariales_fam_Incertae_sedis; g__Cordana; s__Cordana_terrestris
ASV_652	0	0	0	0	0	0	0	0	141	0	0	0	d__Fungi; p__Ascomycota; c__Sordariomycetes; o__Sordariales; f__Lasiosphaeriaceae; g__Cladorrhinum; s__Cladorrhinum_bulbillosum
ASV_1454	0	0	0	0	0	0	0	0	0	82	25	0	d__Fungi; p__Ascomycota; c__unclassified_Ascomycota; o__unclassified_Ascomycota; f__unclassified_Ascomycota; g__unclassified_Ascomycota; s__unclassified_Ascomycota
ASV_367	0	0	0	73	0	0	0	0	0	39	0	0	d__Fungi; p__Ascomycota; c__Eurotiomycetes; o__Eurotiales; f__Aspergillaceae; g__Penicillium; s__Penicillium_melinii
ASV_2076	0	0	0	0	0	0	8	0	0	0	68	42	d__Fungi; p__unclassified_Fungi; c__unclassified_Fungi; o__unclassified_Fungi; f__unclassified_Fungi; g__unclassified_Fungi; s__unclassified_Fungi
ASV_2133	0	0	0	0	0	0	0	0	0	62	0	0	d__Fungi; p__unidentified; c__unidentified; o__unidentified; f__unidentified; g__unidentified; s__unidentified
ASV_250	0	0	0	0	0	0	0	0	0	65	0	0	d__Fungi; p__unclassified_Fungi; c__unclassified_Fungi; o__unclassified_Fungi; f__unclassified_Fungi; g__unclassified_Fungi; s__unclassified_Fungi
ASV_868	2	0	0	44	7	36	0	0	0	0	70	2	d__Fungi; p__unclassified_Fungi; c__unclassified_Fungi; o__unclassified_Fungi; f__unclassified_Fungi; g__unclassified_Fungi; s__unclassified_Fungi
ASV_616	45	83	0	0	0	0	0	0	0	0	0	0	d__Fungi; p__Basidiomycota; c__Microbotryomycetes; o__Microbotryomycetes_ord_Incertae_sedis; f__Chrysozymaceae; g__Spencerozyma; s__Spencerozyma_crocea
ASV_1871	0	0	0	0	73	0	0	0	0	20	0	0	d__Fungi; p__Ascomycota; c__Leotiomycetes; o__Thelebolales; f__Pseudeurotiaceae; g__Pseudogymnoascus; s__Pseudogymnoascus_roseus
ASV_1988	0	12	43	0	0	0	0	0	0	0	0	0	d__Fungi; p__Ascomycota; c__Sordariomycetes; o__Sordariales; f__Chaetomiaceae; g__Humicola; s__Humicola_olivacea
ASV_1247	0	0	0	103	0	0	0	0	0	0	0	5	d__Fungi; p__unclassified_Fungi; c__unclassified_Fungi; o__unclassified_Fungi; f__unclassified_Fungi; g__unclassified_Fungi; s__unclassified_Fungi
ASV_1589	0	0	0	0	0	0	0	0	0	69	8	11	d__Fungi; p__unidentified; c__unidentified; o__unidentified; f__unidentified; g__unidentified; s__unidentified
ASV_335	0	0	0	0	0	0	0	5	0	123	0	0	d__Fungi; p__Ascomycota; c__Dothideomycetes; o__Pleosporales; f__Periconiaceae; g__Periconia; s__Periconia_byssoides
ASV_1890	0	0	0	0	0	0	0	0	0	114	0	0	d__Fungi; p__unclassified_Fungi; c__unclassified_Fungi; o__unclassified_Fungi; f__unclassified_Fungi; g__unclassified_Fungi; s__unclassified_Fungi
ASV_106	0	17	0	19	0	38	7	0	0	34	0	0	d__Fungi; p__unclassified_Fungi; c__unclassified_Fungi; o__unclassified_Fungi; f__unclassified_Fungi; g__unclassified_Fungi; s__unclassified_Fungi
ASV_356	0	0	0	0	0	137	0	0	0	0	0	0	d__Fungi; p__unclassified_Fungi; c__unclassified_Fungi; o__unclassified_Fungi; f__unclassified_Fungi; g__unclassified_Fungi; s__unclassified_Fungi
ASV_2183	0	0	0	0	0	0	0	0	0	64	58	0	d__Fungi; p__Ascomycota; c__unclassified_Ascomycota; o__unclassified_Ascomycota; f__unclassified_Ascomycota; g__unclassified_Ascomycota; s__unclassified_Ascomycota
ASV_1106	10	0	36	0	0	0	0	0	0	0	0	81	d__Fungi; p__Ascomycota; c__Dothideomycetes; o__Capnodiales; f__Mycosphaerellaceae; g__Staninwardia; s__Staninwardia_suttonii
ASV_651	44	52	0	0	0	0	0	0	0	0	0	0	d__Fungi; p__unidentified; c__unidentified; o__unidentified; f__unidentified; g__unidentified; s__unidentified
ASV_1091	0	0	0	115	0	0	0	0	0	0	0	0	d__Fungi; p__unidentified; c__unidentified; o__unidentified; f__unidentified; g__unidentified; s__unidentified
ASV_1047	0	0	0	57	0	57	0	0	0	0	0	0	d__Fungi; p__unidentified; c__unidentified; o__unidentified; f__unidentified; g__unidentified; s__unidentified
ASV_2096	0	0	0	0	0	0	0	0	0	0	74	53	d__Fungi; p__unclassified_Fungi; c__unclassified_Fungi; o__unclassified_Fungi; f__unclassified_Fungi; g__unclassified_Fungi; s__unclassified_Fungi
ASV_256	0	0	0	0	49	0	0	0	0	0	38	0	d__Fungi; p__Ascomycota; c__Eurotiomycetes; o__Eurotiales; f__Aspergillaceae; g__Penicillium; s__unclassified_Penicillium
ASV_1576	0	0	0	0	0	0	0	0	0	123	0	0	d__Fungi; p__unclassified_Fungi; c__unclassified_Fungi; o__unclassified_Fungi; f__unclassified_Fungi; g__unclassified_Fungi; s__unclassified_Fungi
ASV_245	0	0	0	0	0	0	0	0	0	0	116	0	d__Fungi; p__unclassified_Fungi; c__unclassified_Fungi; o__unclassified_Fungi; f__unclassified_Fungi; g__unclassified_Fungi; s__unclassified_Fungi
ASV_388	0	0	0	0	0	0	0	0	0	0	77	75	d__Fungi; p__unclassified_Fungi; c__unclassified_Fungi; o__unclassified_Fungi; f__unclassified_Fungi; g__unclassified_Fungi; s__unclassified_Fungi
ASV_2327	34	0	0	0	0	0	26	37	18	0	0	0	d__Fungi; p__Basidiomycota; c__Exobasidiomycetes; o__Exobasidiales; f__Brachybasidiaceae; g__Meira; s__unclassified_Meira
ASV_58	0	0	0	113	0	0	0	0	0	0	0	0	d__Fungi; p__Ascomycota; c__Sordariomycetes; o__Sordariales; f__Chaetomiaceae; g__Chaetomium; s__unidentified
ASV_523	0	0	0	0	0	112	0	0	0	0	0	0	d__Fungi; p__Basidiomycota; c__Tremellomycetes; o__Cystofilobasidiales; f__Mrakiaceae; g__Udeniomyces; s__Udeniomyces_pyricola
ASV_1725	0	0	0	0	0	0	0	0	0	120	0	0	d__Fungi; p__Ascomycota; c__Eurotiomycetes; o__Eurotiales; f__Aspergillaceae; g__Penicillium; s__unclassified_Penicillium
ASV_1856	78	49	2	0	0	0	0	0	0	0	0	0	d__Fungi; p__Ascomycota; c__Eurotiomycetes; o__Chaetothyriales; f__Chaetothyriaceae; g__unidentified; s__unidentified
ASV_1543	0	0	53	0	0	0	14	15	0	0	0	0	d__Fungi; p__Ascomycota; c__Sordariomycetes; o__Hypocreales; f__Hypocreaceae; g__Hypomyces; s__unidentified
ASV_1374	0	0	0	0	77	0	0	0	0	0	0	0	d__Fungi; p__Ascomycota; c__Sordariomycetes; o__Sordariales; f__Chaetomiaceae; g__unidentified; s__unidentified
ASV_508	0	0	0	0	56	0	0	0	0	0	0	33	d__Fungi; p__Ascomycota; c__Eurotiomycetes; o__Eurotiales; f__Aspergillaceae; g__Monascus; s__Monascus_purpureus
ASV_2070	0	0	0	0	93	0	0	32	0	0	0	0	d__Fungi; p__Ascomycota; c__Eurotiomycetes; o__Eurotiales; f__Aspergillaceae; g__Aspergillus; s__Aspergillus_niger
ASV_195	0	0	0	0	0	76	0	0	0	23	0	0	d__Fungi; p__Ascomycota; c__Sordariomycetes; o__unidentified; f__unidentified; g__unidentified; s__unidentified
ASV_2214	0	0	0	0	0	0	7	22	0	0	0	77	d__Fungi; p__unclassified_Fungi; c__unclassified_Fungi; o__unclassified_Fungi; f__unclassified_Fungi; g__unclassified_Fungi; s__unclassified_Fungi
ASV_629	75	54	0	0	0	0	0	0	0	0	0	0	d__Fungi; p__Ascomycota; c__Sordariomycetes; o__Togniniales; f__Togniniaceae; g__Phaeoacremonium; s__unclassified_Phaeoacremonium
ASV_1259	0	0	80	0	0	0	9	0	0	0	0	0	d__Fungi; p__Ascomycota; c__Sordariomycetes; o__Sordariales; f__Chaetomiaceae; g__Humicola; s__Humicola_nigrescens
ASV_1882	0	0	0	52	61	0	0	0	0	0	0	0	d__Fungi; p__unclassified_Fungi; c__unclassified_Fungi; o__unclassified_Fungi; f__unclassified_Fungi; g__unclassified_Fungi; s__unclassified_Fungi
ASV_183	0	0	0	0	0	109	0	0	0	0	0	0	d__Fungi; p__Basidiomycota; c__GS25; o__GS25; f__unidentified; g__unidentified; s__unidentified
ASV_224	0	0	0	0	0	0	0	0	66	0	0	0	d__Fungi; p__unidentified; c__unidentified; o__unidentified; f__unidentified; g__unidentified; s__unidentified
ASV_2158	0	0	35	0	55	0	0	0	0	0	0	0	d__Fungi; p__unidentified; c__unidentified; o__unidentified; f__unidentified; g__unidentified; s__unidentified
ASV_2094	0	0	0	0	69	0	0	0	0	0	0	0	d__Fungi; p__unidentified; c__unidentified; o__unidentified; f__unidentified; g__unidentified; s__unidentified
ASV_783	0	0	0	0	0	0	0	0	3	0	89	0	d__Fungi; p__unidentified; c__unidentified; o__unidentified; f__unidentified; g__unidentified; s__unidentified
ASV_97	26	63	0	0	0	0	0	0	0	0	0	0	d__Fungi; p__unidentified; c__unidentified; o__unidentified; f__unidentified; g__unidentified; s__unidentified
ASV_2061	0	0	0	64	0	0	0	0	0	51	0	0	d__Fungi; p__Basidiomycota; c__Tremellomycetes; o__Filobasidiales; f__Piskurozymaceae; g__Solicoccozyma; s__Solicoccozyma_terricola
ASV_182	0	0	0	0	103	0	0	0	0	0	0	0	d__Fungi; p__Ascomycota; c__Sordariomycetes; o__Sordariales; f__Chaetomiaceae; g__Botryotrichum; s__Botryotrichum_atrogriseum
ASV_1964	0	0	0	0	89	0	0	0	0	0	0	0	d__Fungi; p__Ascomycota; c__Sordariomycetes; o__Hypocreales; f__Hypocreales_fam_Incertae_sedis; g__Acremonium; s__Acremonium_furcatum
ASV_519	59	34	0	0	0	0	0	0	0	5	0	0	d__Fungi; p__unclassified_Fungi; c__unclassified_Fungi; o__unclassified_Fungi; f__unclassified_Fungi; g__unclassified_Fungi; s__unclassified_Fungi
ASV_507	0	31	17	0	0	0	0	0	0	0	0	0	d__Fungi; p__unclassified_Fungi; c__unclassified_Fungi; o__unclassified_Fungi; f__unclassified_Fungi; g__unclassified_Fungi; s__unclassified_Fungi
ASV_1465	0	65	41	0	0	2	7	3	0	0	0	0	d__Fungi; p__unclassified_Fungi; c__unclassified_Fungi; o__unclassified_Fungi; f__unclassified_Fungi; g__unclassified_Fungi; s__unclassified_Fungi
ASV_1412	0	0	0	0	0	0	0	0	0	92	0	0	d__Fungi; p__unidentified; c__unidentified; o__unidentified; f__unidentified; g__unidentified; s__unidentified
ASV_1903	0	0	0	0	0	0	0	0	0	0	21	76	d__Fungi; p__Basidiomycota; c__Agaricomycetes; o__Agaricales; f__unidentified; g__unidentified; s__unidentified
ASV_1025	98	0	0	0	0	0	0	3	6	0	26	7	d__Fungi; p__unclassified_Fungi; c__unclassified_Fungi; o__unclassified_Fungi; f__unclassified_Fungi; g__unclassified_Fungi; s__unclassified_Fungi
ASV_441	0	0	0	0	96	0	0	0	0	0	0	0	d__Fungi; p__Ascomycota; c__Sordariomycetes; o__Glomerellales; f__Glomerellaceae; g__Colletotrichum; s__Colletotrichum_gloeosporioides
ASV_1462	3	42	10	0	12	32	1	3	5	0	0	0	d__Fungi; p__unidentified; c__unidentified; o__unidentified; f__unidentified; g__unidentified; s__unidentified
ASV_2296	0	0	0	44	0	53	0	0	0	0	0	0	d__Fungi; p__Ascomycota; c__Sordariomycetes; o__Hypocreales; f__unidentified; g__unidentified; s__unidentified
ASV_2367	0	0	0	22	0	22	0	0	0	0	55	0	d__Fungi; p__unclassified_Fungi; c__unclassified_Fungi; o__unclassified_Fungi; f__unclassified_Fungi; g__unclassified_Fungi; s__unclassified_Fungi
ASV_1618	0	0	0	0	0	0	0	0	0	107	0	0	d__Fungi; p__Ascomycota; c__Sordariomycetes; o__Hypocreales; f__Clavicipitaceae; g__Metacordyceps; s__Metacordyceps_chlamydosporia
ASV_144	0	0	0	0	0	0	0	0	0	96	0	0	d__Fungi; p__unclassified_Fungi; c__unclassified_Fungi; o__unclassified_Fungi; f__unclassified_Fungi; g__unclassified_Fungi; s__unclassified_Fungi
ASV_738	0	0	0	0	0	0	0	0	0	0	116	0	d__Fungi; p__Ascomycota; c__Eurotiomycetes; o__Eurotiales; f__Aspergillaceae; g__Penicillium; s__Penicillium_brasilianum
ASV_1522	0	87	0	0	0	0	0	0	0	0	0	0	d__Fungi; p__unclassified_Fungi; c__unclassified_Fungi; o__unclassified_Fungi; f__unclassified_Fungi; g__unclassified_Fungi; s__unclassified_Fungi
ASV_438	0	0	0	0	43	0	0	0	0	0	0	0	d__Fungi; p__Ascomycota; c__Eurotiomycetes; o__Eurotiales; f__Trichocomaceae; g__Talaromyces; s__Talaromyces_oumae-annae
ASV_479	0	50	0	0	0	0	0	0	0	0	0	0	d__Fungi; p__unidentified; c__unidentified; o__unidentified; f__unidentified; g__unidentified; s__unidentified
ASV_898	0	0	0	67	0	28	0	0	0	0	0	0	d__Fungi; p__unidentified; c__unidentified; o__unidentified; f__unidentified; g__unidentified; s__unidentified
ASV_1638	0	0	0	31	0	0	0	0	0	0	0	57	d__Fungi; p__Basidiomycota; c__Tremellomycetes; o__Filobasidiales; f__Piskurozymaceae; g__Solicoccozyma; s__Solicoccozyma_terrea
ASV_1036	0	0	61	0	0	0	0	27	0	44	33	0	d__Fungi; p__Ascomycota; c__Eurotiomycetes; o__Eurotiales; f__Aspergillaceae; g__Penicillium; s__unclassified_Penicillium
ASV_1771	0	0	58	0	0	0	0	0	0	0	0	0	d__Fungi; p__Basidiomycota; c__Agaricomycetes; o__Russulales; f__Peniophoraceae; g__Peniophora; s__Peniophora_incarnata
ASV_892	0	0	0	0	0	0	0	0	0	101	0	0	d__Fungi; p__Ascomycota; c__Sordariomycetes; o__Hypocreales; f__Hypocreales_fam_Incertae_sedis; g__Acremonium; s__unclassified_Acremonium
ASV_985	0	0	0	0	0	0	0	0	0	87	0	0	d__Fungi; p__Basidiomycota; c__Agaricomycetes; o__unidentified; f__unidentified; g__unidentified; s__unidentified
ASV_121	0	0	0	0	0	0	0	0	0	91	0	0	d__Fungi; p__Ascomycota; c__Eurotiomycetes; o__Eurotiales; f__Trichocomaceae; g__Talaromyces; s__Talaromyces_neofusisporus
ASV_2145	140	0	0	0	0	0	0	0	0	0	0	0	d__Fungi; p__Ascomycota; c__Sordariomycetes; o__Trichosphaeriales; f__Trichosphaeriaceae; g__Nigrospora; s__Nigrospora_oryzae
ASV_864	0	67	0	0	0	0	6	68	0	0	0	0	d__Fungi; p__Ascomycota; c__Eurotiomycetes; o__Eurotiales; f__Aspergillaceae; g__Penicillium; s__Penicillium_raperi
ASV_354	0	0	0	21	37	0	0	0	0	30	12	0	d__Fungi; p__unidentified; c__unidentified; o__unidentified; f__unidentified; g__unidentified; s__unidentified
ASV_1926	7	0	0	0	0	46	0	0	10	68	0	0	d__Fungi; p__Ascomycota; c__Eurotiomycetes; o__Eurotiales; f__Aspergillaceae; g__Aspergillus; s__Aspergillus_ruber
ASV_2161	0	0	0	0	0	0	0	0	0	96	0	0	d__Fungi; p__unidentified; c__unidentified; o__unidentified; f__unidentified; g__unidentified; s__unidentified
ASV_1128	0	0	0	0	0	0	0	0	0	0	94	0	d__Fungi; p__Basidiomycota; c__Agaricomycetes; o__Trechisporales; f__Hydnodontaceae; g__Trechispora; s__Trechispora_stellulata
ASV_572	0	0	0	19	59	0	0	0	0	0	0	0	d__Fungi; p__Basidiomycota; c__Tremellomycetes; o__Tremellales; f__Rhynchogastremataceae; g__Papiliotrema; s__Papiliotrema_laurentii
ASV_1020	0	0	0	32	18	37	0	0	0	0	0	0	d__Fungi; p__unidentified; c__unidentified; o__unidentified; f__unidentified; g__unidentified; s__unidentified
ASV_1824	0	0	0	72	0	0	0	0	0	0	0	0	d__Fungi; p__Ascomycota; c__Eurotiomycetes; o__Chaetothyriales; f__Herpotrichiellaceae; g__Cladophialophora; s__unidentified
ASV_2018	0	0	0	90	0	0	0	0	0	0	0	0	d__Fungi; p__unclassified_Fungi; c__unclassified_Fungi; o__unclassified_Fungi; f__unclassified_Fungi; g__unclassified_Fungi; s__unclassified_Fungi
ASV_75	0	0	0	0	76	0	0	0	0	0	0	0	d__Fungi; p__Ascomycota; c__Sordariomycetes; o__Sordariales; f__Sordariales_fam_Incertae_sedis; g__Staphylotrichum; s__Staphylotrichum_boninense
ASV_635	0	4	16	0	82	0	0	0	3	0	0	0	d__Fungi; p__Basidiomycota; c__Tremellomycetes; o__Trichosporonales; f__Trichosporonaceae; g__unclassified_Trichosporonaceae; s__unclassified_Trichosporonaceae
ASV_668	0	0	0	0	67	0	0	0	0	0	0	0	d__Fungi; p__Ascomycota; c__Eurotiomycetes; o__Chaetothyriales; f__unidentified; g__unidentified; s__unidentified
ASV_839	0	0	0	0	0	135	0	0	0	0	0	0	d__Fungi; p__Ascomycota; c__Sordariomycetes; o__Hypocreales; f__Nectriaceae; g__Fusicolla; s__Fusicolla_aquaeductuum
ASV_2193	0	0	0	0	0	0	0	0	0	77	0	0	d__Fungi; p__Ascomycota; c__Sordariomycetes; o__unidentified; f__unidentified; g__unidentified; s__unidentified
ASV_1650	0	0	0	0	0	0	0	0	0	35	0	23	d__Fungi; p__unclassified_Fungi; c__unclassified_Fungi; o__unclassified_Fungi; f__unclassified_Fungi; g__unclassified_Fungi; s__unclassified_Fungi
ASV_732	0	0	0	0	0	0	0	0	16	49	0	34	d__Fungi; p__Ascomycota; c__Eurotiomycetes; o__Eurotiales; f__Aspergillaceae; g__Penicillium; s__Penicillium_pimiteouiense
ASV_52	0	0	0	0	0	0	0	0	0	0	85	0	d__Fungi; p__Ascomycota; c__Eurotiomycetes; o__Eurotiales; f__Trichocomaceae; g__Talaromyces; s__unclassified_Talaromyces
ASV_938	0	0	0	69	0	0	0	0	0	0	0	0	d__Fungi; p__Ascomycota; c__Sordariomycetes; o__Sordariales; f__Chaetomiaceae; g__Myceliophthora; s__unidentified
ASV_293	0	0	0	0	53	0	0	0	0	0	0	36	d__Fungi; p__Ascomycota; c__Sordariomycetes; o__Hypocreales; f__Nectriaceae; g__Gibberella; s__Gibberella_baccata
ASV_1449	0	0	0	0	82	0	0	0	0	0	0	0	d__Fungi; p__Ascomycota; c__Eurotiomycetes; o__Eurotiales; f__Trichocomaceae; g__Talaromyces; s__unclassified_Talaromyces
ASV_2046	0	0	0	0	0	0	0	0	0	0	105	0	d__Fungi; p__Ascomycota; c__Sordariomycetes; o__Hypocreales; f__Hypocreaceae; g__Hypomyces; s__Hypomyces_ochraceus
ASV_782	0	0	0	0	0	0	0	0	0	0	4	104	d__Fungi; p__Ascomycota; c__unclassified_Ascomycota; o__unclassified_Ascomycota; f__unclassified_Ascomycota; g__unclassified_Ascomycota; s__unclassified_Ascomycota
ASV_2222	43	0	44	0	0	0	0	0	0	0	0	0	d__Fungi; p__unclassified_Fungi; c__unclassified_Fungi; o__unclassified_Fungi; f__unclassified_Fungi; g__unclassified_Fungi; s__unclassified_Fungi
ASV_969	20	30	6	0	5	0	0	0	0	0	0	0	d__Fungi; p__unidentified; c__unidentified; o__unidentified; f__unidentified; g__unidentified; s__unidentified
ASV_71	0	0	0	86	0	0	0	0	0	0	0	0	d__Fungi; p__unclassified_Fungi; c__unclassified_Fungi; o__unclassified_Fungi; f__unclassified_Fungi; g__unclassified_Fungi; s__unclassified_Fungi
ASV_2057	0	0	0	50	0	64	0	0	0	0	0	0	d__Fungi; p__unclassified_Fungi; c__unclassified_Fungi; o__unclassified_Fungi; f__unclassified_Fungi; g__unclassified_Fungi; s__unclassified_Fungi
ASV_548	0	0	0	0	0	0	0	0	0	84	0	0	d__Fungi; p__unidentified; c__unidentified; o__unidentified; f__unidentified; g__unidentified; s__unidentified
ASV_1023	0	0	0	0	0	0	0	0	0	0	0	110	d__Fungi; p__Ascomycota; c__Dothideomycetes; o__Capnodiales; f__unclassified_Capnodiales; g__unclassified_Capnodiales; s__unclassified_Capnodiales
ASV_1860	0	0	0	0	0	0	0	0	0	0	0	102	d__Fungi; p__Ascomycota; c__Dothideomycetes; o__Pleosporales; f__Leptosphaeriaceae; g__Ampelomyces; s__unidentified
ASV_988	112	0	0	0	0	0	0	0	0	21	0	0	d__Fungi; p__Ascomycota; c__Dothideomycetes; o__Capnodiales; f__unclassified_Capnodiales; g__unclassified_Capnodiales; s__unclassified_Capnodiales
ASV_1488	4	0	0	32	0	0	0	0	5	24	0	14	d__Fungi; p__Ascomycota; c__unclassified_Ascomycota; o__unclassified_Ascomycota; f__unclassified_Ascomycota; g__unclassified_Ascomycota; s__unclassified_Ascomycota
ASV_1200	0	77	0	0	0	0	0	0	0	0	0	0	d__Fungi; p__unidentified; c__unidentified; o__unidentified; f__unidentified; g__unidentified; s__unidentified
ASV_2143	0	0	0	86	0	0	0	0	0	0	0	0	d__Fungi; p__Ascomycota; c__Eurotiomycetes; o__Onygenales; f__Onygenales_fam_Incertae_sedis; g__Chrysosporium; s__Chrysosporium_pseudomerdarium
ASV_1306	0	0	0	0	81	0	0	0	0	0	0	0	d__Fungi; p__Ascomycota; c__Eurotiomycetes; o__Eurotiales; f__Trichocomaceae; g__Talaromyces; s__unclassified_Talaromyces
ASV_1418	0	0	0	0	0	0	0	0	0	107	0	0	d__Fungi; p__unidentified; c__unidentified; o__unidentified; f__unidentified; g__unidentified; s__unidentified
ASV_32	0	0	0	0	0	0	0	0	0	94	0	0	d__Fungi; p__Ascomycota; c__Dothideomycetes; o__Capnodiales; f__unclassified_Capnodiales; g__unclassified_Capnodiales; s__unclassified_Capnodiales
ASV_2065	0	42	0	0	0	3	0	13	39	0	5	7	d__Fungi; p__Ascomycota; c__Sordariomycetes; o__Hypocreales; f__Ophiocordycipitaceae; g__Purpureocillium; s__Purpureocillium_lilacinum
ASV_1029	0	0	3	37	0	0	0	0	5	0	0	28	d__Fungi; p__unidentified; c__unidentified; o__unidentified; f__unidentified; g__unidentified; s__unidentified
ASV_1216	0	0	27	0	0	31	0	0	0	0	0	35	d__Fungi; p__Ascomycota; c__Sordariomycetes; o__Hypocreales; f__unidentified; g__unidentified; s__unidentified
ASV_2329	0	0	0	0	0	114	8	0	0	0	0	0	d__Fungi; p__Ascomycota; c__Sordariomycetes; o__Sordariales; f__Sordariales_fam_Incertae_sedis; g__Conlarium; s__unclassified_Conlarium
ASV_2192	0	0	0	0	0	0	0	0	0	44	0	0	d__Fungi; p__unidentified; c__unidentified; o__unidentified; f__unidentified; g__unidentified; s__unidentified
ASV_1309	0	0	0	0	0	0	0	0	0	26	0	63	d__Fungi; p__Ascomycota; c__Sordariomycetes; o__Hypocreales; f__Hypocreaceae; g__Trichoderma; s__Trichoderma_longibrachiatum
ASV_959	0	0	0	0	0	0	0	0	0	0	102	0	d__Fungi; p__Ascomycota; c__Dothideomycetes; o__Pleosporales; f__Didymosphaeriaceae; g__Paraphaeosphaeria; s__unidentified
ASV_28	0	58	15	0	0	0	0	0	0	0	0	0	d__Fungi; p__unidentified; c__unidentified; o__unidentified; f__unidentified; g__unidentified; s__unidentified
ASV_2049	0	57	0	0	0	0	32	0	0	0	0	0	d__Fungi; p__Ascomycota; c__Dothideomycetes; o__Capnodiales; f__Cladosporiaceae; g__Toxicocladosporium; s__Toxicocladosporium_irritans
ASV_2370	0	81	0	0	0	0	0	0	0	0	0	0	d__Fungi; p__Ascomycota; c__Sordariomycetes; o__Trichosphaeriales; f__Trichosphaeriaceae; g__Nigrospora; s__Nigrospora_oryzae
ASV_1295	0	45	0	0	0	0	0	0	0	0	0	0	d__Fungi; p__unidentified; c__unidentified; o__unidentified; f__unidentified; g__unidentified; s__unidentified
ASV_1308	0	0	0	77	0	0	0	0	0	0	0	0	d__Fungi; p__unclassified_Fungi; c__unclassified_Fungi; o__unclassified_Fungi; f__unclassified_Fungi; g__unclassified_Fungi; s__unclassified_Fungi
ASV_2373	0	0	0	0	70	0	0	0	0	0	0	0	d__Fungi; p__Ascomycota; c__Eurotiomycetes; o__Eurotiales; f__Aspergillaceae; g__Aspergillus; s__Aspergillus_subversicolor
ASV_49	0	0	0	0	0	47	0	0	0	0	0	0	d__Fungi; p__Ascomycota; c__Eurotiomycetes; o__Eurotiales; f__Trichocomaceae; g__Talaromyces; s__Talaromyces_oumae-annae
ASV_1947	0	0	0	0	0	0	0	0	0	104	0	0	d__Fungi; p__unidentified; c__unidentified; o__unidentified; f__unidentified; g__unidentified; s__unidentified
ASV_1885	13	1	0	0	13	0	20	20	11	0	0	0	d__Fungi; p__Basidiomycota; c__Ustilaginomycetes; o__Ustilaginales; f__Ustilaginaceae; g__Ustilago; s__Ustilago_shanxiensis
ASV_2125	0	0	0	60	0	0	0	0	0	0	0	0	d__Fungi; p__unidentified; c__unidentified; o__unidentified; f__unidentified; g__unidentified; s__unidentified
ASV_745	0	0	0	40	0	0	0	0	0	0	0	0	d__Fungi; p__Ascomycota; c__Eurotiomycetes; o__Eurotiales; f__Aspergillaceae; g__Penicillium; s__unclassified_Penicillium
ASV_886	0	0	0	0	0	0	14	0	0	59	0	19	d__Fungi; p__Ascomycota; c__Eurotiomycetes; o__Eurotiales; f__Trichocomaceae; g__Talaromyces; s__unclassified_Talaromyces
ASV_1686	0	0	0	0	0	0	0	0	0	93	0	0	d__Fungi; p__unclassified_Fungi; c__unclassified_Fungi; o__unclassified_Fungi; f__unclassified_Fungi; g__unclassified_Fungi; s__unclassified_Fungi
ASV_1498	0	0	0	0	0	0	0	0	0	96	0	0	d__Fungi; p__unclassified_Fungi; c__unclassified_Fungi; o__unclassified_Fungi; f__unclassified_Fungi; g__unclassified_Fungi; s__unclassified_Fungi
ASV_1859	0	0	0	0	0	0	0	0	0	78	0	0	d__Fungi; p__unclassified_Fungi; c__unclassified_Fungi; o__unclassified_Fungi; f__unclassified_Fungi; g__unclassified_Fungi; s__unclassified_Fungi
ASV_1993	74	0	0	0	0	0	0	0	22	0	0	0	d__Fungi; p__Ascomycota; c__Eurotiomycetes; o__Eurotiales; f__Trichocomaceae; g__Talaromyces; s__unclassified_Talaromyces
ASV_1667	22	59	6	0	0	0	0	0	0	0	0	0	d__Fungi; p__unidentified; c__unidentified; o__unidentified; f__unidentified; g__unidentified; s__unidentified
ASV_2198	15	0	0	0	0	0	0	0	0	8	36	3	d__Fungi; p__unidentified; c__unidentified; o__unidentified; f__unidentified; g__unidentified; s__unidentified
ASV_2311	0	7	21	0	0	3	5	0	0	0	36	0	d__Fungi; p__unidentified; c__unidentified; o__unidentified; f__unidentified; g__unidentified; s__unidentified
ASV_2118	0	0	0	0	0	0	0	0	0	0	0	71	d__Fungi; p__Ascomycota; c__Eurotiomycetes; o__Onygenales; f__Onygenaceae; g__Aphanoascus; s__Aphanoascus_terreus
ASV_1014	0	50	0	0	0	0	0	0	0	34	0	10	d__Fungi; p__unidentified; c__unidentified; o__unidentified; f__unidentified; g__unidentified; s__unidentified
ASV_2032	0	30	0	0	0	58	0	0	3	0	0	0	d__Fungi; p__Ascomycota; c__Dothideomycetes; o__Pleosporales; f__Didymellaceae; g__Neoascochyta; s__Neoascochyta_paspali
ASV_157	0	0	2	24	17	12	0	0	0	23	17	3	d__Fungi; p__Mucoromycota; c__Umbelopsidomycetes; o__Umbelopsidales; f__Umbelopsidaceae; g__Umbelopsis; s__Umbelopsis_dimorpha
ASV_1916	0	0	0	0	0	0	6	86	0	0	0	0	d__Fungi; p__unclassified_Fungi; c__unclassified_Fungi; o__unclassified_Fungi; f__unclassified_Fungi; g__unclassified_Fungi; s__unclassified_Fungi
ASV_401	0	30	12	0	19	0	0	0	0	3	0	0	d__Fungi; p__unidentified; c__unidentified; o__unidentified; f__unidentified; g__unidentified; s__unidentified
ASV_2273	0	0	0	0	0	0	0	0	0	62	0	0	d__Fungi; p__unidentified; c__unidentified; o__unidentified; f__unidentified; g__unidentified; s__unidentified
ASV_2090	0	84	0	0	0	0	0	0	0	0	0	0	d__Fungi; p__Basidiomycota; c__Ustilaginomycetes; o__Ustilaginales; f__Ustilaginaceae; g__Moesziomyces; s__Moesziomyces_bullatus
ASV_1788	0	42	26	0	0	0	0	13	0	0	0	0	d__Fungi; p__Ascomycota; c__Sordariomycetes; o__Hypocreales; f__Hypocreales_fam_Incertae_sedis; g__Acremonium; s__Acremonium_alternatum
ASV_283	0	37	0	0	0	0	0	0	0	0	0	0	d__Fungi; p__unidentified; c__unidentified; o__unidentified; f__unidentified; g__unidentified; s__unidentified
ASV_598	0	0	0	36	0	0	0	0	0	0	0	0	d__Fungi; p__unidentified; c__unidentified; o__unidentified; f__unidentified; g__unidentified; s__unidentified
ASV_517	0	0	0	0	53	0	0	0	0	0	27	0	d__Fungi; p__Ascomycota; c__Eurotiomycetes; o__Eurotiales; f__Aspergillaceae; g__Aspergillus; s__Aspergillus_subversicolor
ASV_1931	0	0	0	0	0	46	0	0	0	0	0	0	d__Fungi; p__unclassified_Fungi; c__unclassified_Fungi; o__unclassified_Fungi; f__unclassified_Fungi; g__unclassified_Fungi; s__unclassified_Fungi
ASV_2105	0	0	0	0	0	0	0	0	0	0	88	0	d__Fungi; p__unclassified_Fungi; c__unclassified_Fungi; o__unclassified_Fungi; f__unclassified_Fungi; g__unclassified_Fungi; s__unclassified_Fungi
ASV_467	28	10	13	0	0	16	0	9	0	0	0	0	d__Fungi; p__unidentified; c__unidentified; o__unidentified; f__unidentified; g__unidentified; s__unidentified
ASV_719	30	45	2	0	0	0	0	0	0	0	0	0	d__Fungi; p__unclassified_Fungi; c__unclassified_Fungi; o__unclassified_Fungi; f__unclassified_Fungi; g__unclassified_Fungi; s__unclassified_Fungi
ASV_1564	83	0	0	0	0	0	0	0	0	0	0	0	d__Fungi; p__unclassified_Fungi; c__unclassified_Fungi; o__unclassified_Fungi; f__unclassified_Fungi; g__unclassified_Fungi; s__unclassified_Fungi
ASV_1293	23	0	33	0	0	0	0	0	0	0	0	0	d__Fungi; p__unidentified; c__unidentified; o__unidentified; f__unidentified; g__unidentified; s__unidentified
ASV_1096	0	4	0	0	0	0	0	0	0	8	0	74	d__Fungi; p__Ascomycota; c__Leotiomycetes; o__Helotiales; f__Myxotrichaceae; g__Oidiodendron; s__Oidiodendron_chlamydosporicum
ASV_2358	0	44	29	0	0	0	0	0	0	0	0	0	d__Fungi; p__Ascomycota; c__Eurotiomycetes; o__Eurotiales; f__Aspergillaceae; g__Penicillium; s__unclassified_Penicillium
ASV_1318	0	0	28	0	0	0	0	0	0	0	0	35	d__Fungi; p__Ascomycota; c__Dothideomycetes; o__Capnodiales; f__Mycosphaerellaceae; g__Staninwardia; s__Staninwardia_suttonii
ASV_481	0	0	59	0	0	0	0	0	0	0	0	0	d__Fungi; p__unclassified_Fungi; c__unclassified_Fungi; o__unclassified_Fungi; f__unclassified_Fungi; g__unclassified_Fungi; s__unclassified_Fungi
ASV_1829	0	0	0	0	0	0	63	0	0	0	0	0	d__Fungi; p__unclassified_Fungi; c__unclassified_Fungi; o__unclassified_Fungi; f__unclassified_Fungi; g__unclassified_Fungi; s__unclassified_Fungi
ASV_2219	0	0	0	0	0	0	0	0	0	87	0	0	d__Fungi; p__unclassified_Fungi; c__unclassified_Fungi; o__unclassified_Fungi; f__unclassified_Fungi; g__unclassified_Fungi; s__unclassified_Fungi
ASV_2184	0	0	0	0	0	0	0	0	0	0	73	0	d__Fungi; p__Ascomycota; c__Sordariomycetes; o__Hypocreales; f__Hypocreales_fam_Incertae_sedis; g__Acremonium; s__Acremonium_charticola
ASV_729	11	0	0	0	0	0	0	2	0	49	18	0	d__Fungi; p__unclassified_Fungi; c__unclassified_Fungi; o__unclassified_Fungi; f__unclassified_Fungi; g__unclassified_Fungi; s__unclassified_Fungi
ASV_1521	0	17	18	53	0	0	7	0	0	0	0	0	d__Fungi; p__unclassified_Fungi; c__unclassified_Fungi; o__unclassified_Fungi; f__unclassified_Fungi; g__unclassified_Fungi; s__unclassified_Fungi
ASV_910	0	0	53	0	0	0	0	0	0	0	0	0	d__Fungi; p__Ascomycota; c__Dothideomycetes; o__Venturiales; f__unidentified; g__unidentified; s__unidentified
ASV_964	0	0	0	40	0	0	0	0	0	0	27	14	d__Fungi; p__unidentified; c__unidentified; o__unidentified; f__unidentified; g__unidentified; s__unidentified
ASV_1972	0	0	0	0	80	0	0	0	0	0	0	0	d__Fungi; p__Ascomycota; c__Leotiomycetes; o__Helotiales; f__unclassified_Helotiales; g__unclassified_Helotiales; s__unclassified_Helotiales
ASV_1881	0	0	0	0	0	75	0	0	0	0	0	0	d__Fungi; p__Ascomycota; c__Dothideomycetes; o__Pleosporales; f__Pleosporaceae; g__Alternaria; s__unidentified
ASV_861	0	0	0	0	0	90	0	0	0	0	0	0	d__Fungi; p__Ascomycota; c__unclassified_Ascomycota; o__unclassified_Ascomycota; f__unclassified_Ascomycota; g__unclassified_Ascomycota; s__unclassified_Ascomycota
ASV_525	0	0	0	0	0	0	28	0	0	0	0	0	d__Fungi; p__unidentified; c__unidentified; o__unidentified; f__unidentified; g__unidentified; s__unidentified
ASV_757	0	0	0	0	0	0	0	0	0	85	0	0	d__Fungi; p__Ascomycota; c__Sordariomycetes; o__unclassified_Sordariomycetes; f__unclassified_Sordariomycetes; g__unclassified_Sordariomycetes; s__unclassified_Sordariomycetes
ASV_1635	0	0	0	0	77	0	0	0	0	0	0	0	d__Fungi; p__Ascomycota; c__Sordariomycetes; o__Sordariales; f__unclassified_Sordariales; g__unclassified_Sordariales; s__unclassified_Sordariales
ASV_1429	0	0	0	0	0	0	0	6	0	57	7	0	d__Fungi; p__Glomeromycota; c__Glomeromycetes; o__Glomerales; f__Glomeraceae; g__Rhizophagus; s__Rhizophagus_clarus
ASV_1910	0	5	0	0	0	0	0	0	0	0	61	0	d__Fungi; p__Ascomycota; c__Archaeorhizomycetes; o__Archaeorhizomycetales; f__Archaeorhizomycetaceae; g__Archaeorhizomyces; s__unidentified
ASV_637	37	0	19	0	0	0	0	0	0	0	0	0	d__Fungi; p__unidentified; c__unidentified; o__unidentified; f__unidentified; g__unidentified; s__unidentified
ASV_1483	0	25	0	0	0	0	0	0	1	0	0	51	d__Fungi; p__unclassified_Fungi; c__unclassified_Fungi; o__unclassified_Fungi; f__unclassified_Fungi; g__unclassified_Fungi; s__unclassified_Fungi
ASV_1220	0	1	0	0	0	0	24	25	3	15	0	0	d__Fungi; p__unidentified; c__unidentified; o__unidentified; f__unidentified; g__unidentified; s__unidentified
ASV_538	0	0	71	0	0	0	0	0	0	0	0	0	d__Fungi; p__Ascomycota; c__Dothideomycetes; o__Capnodiales; f__Cladosporiaceae; g__Toxicocladosporium; s__unclassified_Toxicocladosporium
ASV_229	0	0	0	28	0	54	0	0	0	0	0	0	d__Fungi; p__unidentified; c__unidentified; o__unidentified; f__unidentified; g__unidentified; s__unidentified
ASV_1978	5	0	4	0	16	7	9	10	17	0	0	6	d__Fungi; p__unclassified_Fungi; c__unclassified_Fungi; o__unclassified_Fungi; f__unclassified_Fungi; g__unclassified_Fungi; s__unclassified_Fungi
ASV_1639	0	0	0	0	0	0	36	0	48	0	0	0	d__Fungi; p__unidentified; c__unidentified; o__unidentified; f__unidentified; g__unidentified; s__unidentified
ASV_1193	0	0	0	0	0	0	1	0	0	41	32	0	d__Fungi; p__Ascomycota; c__Sordariomycetes; o__unidentified; f__unidentified; g__unidentified; s__unidentified
ASV_6	0	0	0	0	0	0	0	0	0	0	62	0	d__Fungi; p__Ascomycota; c__Eurotiomycetes; o__Eurotiales; f__Aspergillaceae; g__Aspergillus; s__Aspergillus_templicola
ASV_2281	0	0	0	0	0	0	0	0	0	0	42	25	d__Fungi; p__Ascomycota; c__Eurotiomycetes; o__Eurotiales; f__Aspergillaceae; g__Aspergillus; s__unclassified_Aspergillus
ASV_677	13	0	0	80	0	0	0	0	0	0	0	0	d__Fungi; p__Ascomycota; c__Dothideomycetes; o__Pleosporales; f__Didymosphaeriaceae; g__Spegazzinia; s__Spegazzinia_tessarthra
ASV_1675	0	0	45	0	0	0	0	0	0	0	0	0	d__Fungi; p__Ascomycota; c__Sordariomycetes; o__Hypocreales; f__Nectriaceae; g__Fusarium; s__Fusarium_solani
ASV_490	0	0	39	0	0	0	0	0	0	0	0	0	d__Fungi; p__unclassified_Fungi; c__unclassified_Fungi; o__unclassified_Fungi; f__unclassified_Fungi; g__unclassified_Fungi; s__unclassified_Fungi
ASV_763	0	0	0	71	0	0	0	0	0	0	0	0	d__Fungi; p__Ascomycota; c__Sordariomycetes; o__Sordariales; f__Sordariales_fam_Incertae_sedis; g__Conlarium; s__unclassified_Conlarium
ASV_667	0	0	0	0	0	69	0	0	0	0	0	0	d__Fungi; p__Basidiomycota; c__Agaricomycetes; o__Auriculariales; f__Exidiaceae; g__Exidia; s__Exidia_glandulosa
ASV_746	0	11	1	0	8	0	0	8	0	75	3	0	d__Fungi; p__unidentified; c__unidentified; o__unidentified; f__unidentified; g__unidentified; s__unidentified
ASV_237	0	0	0	0	0	0	0	0	0	101	0	0	d__Fungi; p__unclassified_Fungi; c__unclassified_Fungi; o__unclassified_Fungi; f__unclassified_Fungi; g__unclassified_Fungi; s__unclassified_Fungi
ASV_2236	0	0	0	0	0	0	0	0	0	80	0	0	d__Fungi; p__unidentified; c__unidentified; o__unidentified; f__unidentified; g__unidentified; s__unidentified
ASV_2064	0	42	0	0	31	0	0	0	0	0	0	0	d__Fungi; p__Ascomycota; c__Sordariomycetes; o__Sordariales; f__Chaetomiaceae; g__Zopfiella; s__Zopfiella_longicaudata
ASV_1113	0	0	23	0	0	0	0	0	0	0	0	28	d__Fungi; p__Ascomycota; c__Dothideomycetes; o__Pleosporales; f__Didymosphaeriaceae; g__Paraphaeosphaeria; s__Paraphaeosphaeria_parmeliae
ASV_1611	0	0	0	34	25	0	0	0	0	0	0	0	d__Fungi; p__unclassified_Fungi; c__unclassified_Fungi; o__unclassified_Fungi; f__unclassified_Fungi; g__unclassified_Fungi; s__unclassified_Fungi
ASV_1889	0	4	0	0	68	0	0	0	0	0	0	0	d__Fungi; p__unclassified_Fungi; c__unclassified_Fungi; o__unclassified_Fungi; f__unclassified_Fungi; g__unclassified_Fungi; s__unclassified_Fungi
ASV_280	0	0	0	0	0	79	0	0	0	0	0	0	d__Fungi; p__unclassified_Fungi; c__unclassified_Fungi; o__unclassified_Fungi; f__unclassified_Fungi; g__unclassified_Fungi; s__unclassified_Fungi
ASV_1866	0	0	0	0	0	67	0	0	0	0	0	0	d__Fungi; p__unidentified; c__unidentified; o__unidentified; f__unidentified; g__unidentified; s__unidentified
ASV_244	0	0	0	0	47	0	0	0	0	0	0	0	d__Fungi; p__Ascomycota; c__Sordariomycetes; o__Sordariales; f__Chaetomiaceae; g__Myceliophthora; s__Myceliophthora_lutea
ASV_860	0	0	0	0	75	0	0	0	0	0	0	0	d__Fungi; p__Basidiomycota; c__Agaricomycetes; o__Auriculariales; f__Auriculariaceae; g__Auricularia; s__Auricularia_villosula
ASV_1800	0	0	0	0	59	0	0	0	0	0	0	0	d__Fungi; p__unidentified; c__unidentified; o__unidentified; f__unidentified; g__unidentified; s__unidentified
ASV_1045	0	0	0	0	0	85	0	0	0	0	0	0	d__Fungi; p__Basidiomycota; c__Geminibasidiomycetes; o__Geminibasidiales; f__Geminibasidiaceae; g__Geminibasidium; s__unidentified
ASV_2063	0	0	0	0	0	0	0	0	0	37	0	0	d__Fungi; p__unclassified_Fungi; c__unclassified_Fungi; o__unclassified_Fungi; f__unclassified_Fungi; g__unclassified_Fungi; s__unclassified_Fungi
ASV_166	0	0	0	0	0	0	0	0	0	62	0	0	d__Fungi; p__Basidiomycota; c__Agaricomycetes; o__Sebacinales; f__unidentified; g__unidentified; s__unidentified
ASV_2330	72	0	0	0	0	0	0	0	0	0	0	0	d__Fungi; p__unidentified; c__unidentified; o__unidentified; f__unidentified; g__unidentified; s__unidentified
ASV_593	5	3	11	0	0	0	0	0	0	11	6	0	d__Fungi; p__unidentified; c__unidentified; o__unidentified; f__unidentified; g__unidentified; s__unidentified
ASV_359	0	42	0	0	0	28	0	0	0	4	0	0	d__Fungi; p__unclassified_Fungi; c__unclassified_Fungi; o__unclassified_Fungi; f__unclassified_Fungi; g__unclassified_Fungi; s__unclassified_Fungi
ASV_2318	0	0	0	0	0	0	0	0	81	0	0	0	d__Fungi; p__unidentified; c__unidentified; o__unidentified; f__unidentified; g__unidentified; s__unidentified
ASV_1026	0	0	0	0	0	0	0	0	10	0	0	58	d__Fungi; p__Ascomycota; c__Eurotiomycetes; o__Eurotiales; f__Aspergillaceae; g__Penicillium; s__Penicillium_pimiteouiense
ASV_1643	0	0	0	0	0	0	0	0	0	52	0	0	d__Fungi; p__unidentified; c__unidentified; o__unidentified; f__unidentified; g__unidentified; s__unidentified
ASV_2016	28	0	0	0	0	0	0	0	38	0	0	0	d__Fungi; p__Ascomycota; c__Archaeorhizomycetes; o__Archaeorhizomycetales; f__Archaeorhizomycetaceae; g__Archaeorhizomyces; s__unidentified
ASV_349	25	22	4	2	0	0	0	0	0	2	12	0	d__Fungi; p__unidentified; c__unidentified; o__unidentified; f__unidentified; g__unidentified; s__unidentified
ASV_503	0	4	0	0	0	0	0	0	0	71	10	0	d__Fungi; p__unclassified_Fungi; c__unclassified_Fungi; o__unclassified_Fungi; f__unclassified_Fungi; g__unclassified_Fungi; s__unclassified_Fungi
ASV_1008	4	8	12	0	0	16	0	0	0	26	0	9	d__Fungi; p__Mucoromycota; c__Mucoromycotina_cls_Incertae_sedis; o__Mucoromycotina_ord_Incertae_sedis; f__Mucoromycotina_fam_Incertae_sedis; g__Bifiguratus; s__unidentified
ASV_1419	0	29	0	0	0	0	0	0	0	0	0	0	d__Fungi; p__Ascomycota; c__Eurotiomycetes; o__Eurotiales; f__Aspergillaceae; g__Penicillium; s__unclassified_Penicillium
ASV_3	0	21	29	0	0	0	0	0	0	0	0	0	d__Fungi; p__unidentified; c__unidentified; o__unidentified; f__unidentified; g__unidentified; s__unidentified
ASV_62	0	0	0	0	0	0	0	0	0	49	0	0	d__Fungi; p__unidentified; c__unidentified; o__unidentified; f__unidentified; g__unidentified; s__unidentified
ASV_1490	0	0	0	0	0	0	0	0	0	0	0	66	d__Fungi; p__Ascomycota; c__Eurotiomycetes; o__Eurotiales; f__Aspergillaceae; g__Penicillium; s__Penicillium_pimiteouiense
ASV_915	65	0	0	0	0	0	0	0	0	0	0	0	d__Fungi; p__Basidiomycota; c__Agaricomycetes; o__Polyporales; f__Steccherinaceae; g__Nigroporus; s__Nigroporus_vinosus
ASV_1323	3	49	0	0	29	0	0	0	0	0	0	0	d__Fungi; p__Ascomycota; c__Sordariomycetes; o__unidentified; f__unidentified; g__unidentified; s__unidentified
ASV_1124	0	0	0	67	0	0	0	0	0	0	0	0	d__Fungi; p__unidentified; c__unidentified; o__unidentified; f__unidentified; g__unidentified; s__unidentified
ASV_631	0	0	0	0	23	0	0	0	0	0	0	0	d__Fungi; p__Ascomycota; c__Sordariomycetes; o__Sordariales; f__Chaetomiaceae; g__Chaetomium; s__unidentified
ASV_1160	0	0	0	0	0	30	0	0	0	0	0	0	d__Fungi; p__unidentified; c__unidentified; o__unidentified; f__unidentified; g__unidentified; s__unidentified
ASV_68	0	0	0	60	0	0	0	0	0	0	3	0	d__Fungi; p__unidentified; c__unidentified; o__unidentified; f__unidentified; g__unidentified; s__unidentified
ASV_1757	0	0	0	51	3	0	0	0	0	0	0	0	d__Fungi; p__unidentified; c__unidentified; o__unidentified; f__unidentified; g__unidentified; s__unidentified
ASV_664	0	0	0	0	58	0	0	0	0	0	0	0	d__Fungi; p__Ascomycota; c__Dothideomycetes; o__Capnodiales; f__Mycosphaerellaceae; g__Zymoseptoria; s__unclassified_Zymoseptoria
ASV_1246	0	0	0	0	0	0	0	4	0	63	0	0	d__Fungi; p__Ascomycota; c__Sordariomycetes; o__Hypocreales; f__Nectriaceae; g__Ilyonectria; s__Ilyonectria_macrodidyma
ASV_1330	0	0	0	0	0	0	0	0	0	0	0	35	d__Fungi; p__Ascomycota; c__Dothideomycetes; o__Capnodiales; f__Mycosphaerellaceae; g__Staninwardia; s__Staninwardia_suttonii
ASV_2108	0	0	0	0	0	0	0	0	0	0	0	60	d__Fungi; p__unclassified_Fungi; c__unclassified_Fungi; o__unclassified_Fungi; f__unclassified_Fungi; g__unclassified_Fungi; s__unclassified_Fungi
ASV_1594	0	0	0	26	0	50	0	0	0	0	0	0	d__Fungi; p__Ascomycota; c__Leotiomycetes; o__Helotiales; f__Dermateaceae; g__Mollisia; s__unidentified
ASV_392	0	0	0	0	13	0	0	0	0	34	11	2	d__Fungi; p__unidentified; c__unidentified; o__unidentified; f__unidentified; g__unidentified; s__unidentified
ASV_1337	60	0	0	0	0	0	0	0	24	0	0	0	d__Fungi; p__Ascomycota; c__Sordariomycetes; o__Hypocreales; f__unidentified; g__unidentified; s__unidentified
ASV_1155	0	55	0	0	0	0	0	0	0	0	0	0	d__Fungi; p__Basidiomycota; c__Malasseziomycetes; o__Malasseziales; f__Malasseziaceae; g__Malassezia; s__Malassezia_restricta
ASV_661	0	0	0	53	0	0	0	0	0	0	0	0	d__Fungi; p__unclassified_Fungi; c__unclassified_Fungi; o__unclassified_Fungi; f__unclassified_Fungi; g__unclassified_Fungi; s__unclassified_Fungi
ASV_114	0	0	0	0	31	0	0	0	0	0	0	0	d__Fungi; p__Ascomycota; c__Eurotiomycetes; o__Eurotiales; f__Aspergillaceae; g__unclassified_Aspergillaceae; s__unclassified_Aspergillaceae
ASV_1095	0	0	0	0	0	51	0	0	0	0	0	0	d__Fungi; p__Ascomycota; c__Saccharomycetes; o__Saccharomycetales; f__Pichiaceae; g__Pichia; s__unidentified
ASV_1424	0	0	0	0	0	0	0	2	58	0	0	0	d__Fungi; p__unidentified; c__unidentified; o__unidentified; f__unidentified; g__unidentified; s__unidentified
ASV_1422	0	0	0	0	0	0	0	0	0	55	0	0	d__Fungi; p__unclassified_Fungi; c__unclassified_Fungi; o__unclassified_Fungi; f__unclassified_Fungi; g__unclassified_Fungi; s__unclassified_Fungi
ASV_2285	0	0	0	0	0	0	0	0	0	0	57	0	d__Fungi; p__unclassified_Fungi; c__unclassified_Fungi; o__unclassified_Fungi; f__unclassified_Fungi; g__unclassified_Fungi; s__unclassified_Fungi
ASV_2220	16	0	0	31	0	0	0	0	8	0	0	0	d__Fungi; p__Basidiomycota; c__Tremellomycetes; o__Trichosporonales; f__Trichosporonaceae; g__Cutaneotrichosporon; s__Cutaneotrichosporon_curvatus
ASV_1609	0	62	0	0	0	0	0	0	0	0	0	0	d__Fungi; p__unidentified; c__unidentified; o__unidentified; f__unidentified; g__unidentified; s__unidentified
ASV_386	0	0	24	0	0	0	0	0	0	0	14	0	d__Fungi; p__unclassified_Fungi; c__unclassified_Fungi; o__unclassified_Fungi; f__unclassified_Fungi; g__unclassified_Fungi; s__unclassified_Fungi
ASV_2201	0	0	0	51	0	0	0	0	0	0	0	0	d__Fungi; p__unidentified; c__unidentified; o__unidentified; f__unidentified; g__unidentified; s__unidentified
ASV_2321	0	0	0	0	43	0	0	0	0	0	0	0	d__Fungi; p__Ascomycota; c__Sordariomycetes; o__Magnaporthales; f__Magnaporthaceae; g__Gaeumannomyces; s__unclassified_Gaeumannomyces
ASV_143	0	0	0	0	44	0	0	0	0	0	0	0	d__Fungi; p__unidentified; c__unidentified; o__unidentified; f__unidentified; g__unidentified; s__unidentified
ASV_2015	0	0	0	0	0	68	0	0	0	0	0	0	d__Fungi; p__Ascomycota; c__Eurotiomycetes; o__Eurotiales; f__Trichocomaceae; g__Talaromyces; s__Talaromyces_oumae-annae
ASV_1321	0	0	0	0	0	0	6	35	10	0	0	0	d__Fungi; p__Ascomycota; c__Dothideomycetes; o__Venturiales; f__Sympoventuriaceae; g__Veronaeopsis; s__Veronaeopsis_simplex
ASV_261	0	0	0	0	0	0	17	0	9	0	0	0	d__Fungi; p__unidentified; c__unidentified; o__unidentified; f__unidentified; g__unidentified; s__unidentified
ASV_1484	0	0	0	0	0	0	0	0	0	17	0	28	d__Fungi; p__unclassified_Fungi; c__unclassified_Fungi; o__unclassified_Fungi; f__unclassified_Fungi; g__unclassified_Fungi; s__unclassified_Fungi
ASV_1749	0	0	0	0	0	0	0	0	0	0	30	0	d__Fungi; p__unidentified; c__unidentified; o__unidentified; f__unidentified; g__unidentified; s__unidentified
ASV_1848	0	0	0	0	0	0	0	0	0	0	50	0	d__Fungi; p__Ascomycota; c__Leotiomycetes; o__unclassified_Leotiomycetes; f__unclassified_Leotiomycetes; g__unclassified_Leotiomycetes; s__unclassified_Leotiomycetes
ASV_241	39	0	0	0	0	0	0	0	0	16	0	0	d__Fungi; p__Ascomycota; c__Sordariomycetes; o__Hypocreales; f__Clavicipitaceae; g__Paecilomyces; s__Paecilomyces_formosa
ASV_807	11	0	0	0	0	0	0	0	0	32	0	0	d__Fungi; p__Mortierellomycota; c__Mortierellomycetes; o__Mortierellales; f__Mortierellaceae; g__Mortierella; s__Mortierella_chlamydospora
ASV_625	0	0	0	52	0	0	0	0	0	0	0	0	d__Fungi; p__unidentified; c__unidentified; o__unidentified; f__unidentified; g__unidentified; s__unidentified
ASV_982	0	0	0	0	0	59	0	0	0	0	0	13	d__Fungi; p__unclassified_Fungi; c__unclassified_Fungi; o__unclassified_Fungi; f__unclassified_Fungi; g__unclassified_Fungi; s__unclassified_Fungi
ASV_1536	0	0	0	0	0	0	0	0	0	58	0	0	d__Fungi; p__Ascomycota; c__Eurotiomycetes; o__Eurotiales; f__Aspergillaceae; g__Penicillium; s__unclassified_Penicillium
ASV_42	5	56	0	0	0	0	0	0	0	0	0	0	d__Fungi; p__Ascomycota; c__Eurotiomycetes; o__Eurotiales; f__Aspergillaceae; g__Penicillium; s__Penicillium_copticola
ASV_7	0	6	0	10	10	0	0	0	5	9	0	0	d__Fungi; p__unclassified_Fungi; c__unclassified_Fungi; o__unclassified_Fungi; f__unclassified_Fungi; g__unclassified_Fungi; s__unclassified_Fungi
ASV_650	0	0	0	0	34	0	0	0	0	0	0	0	d__Fungi; p__unclassified_Fungi; c__unclassified_Fungi; o__unclassified_Fungi; f__unclassified_Fungi; g__unclassified_Fungi; s__unclassified_Fungi
ASV_583	0	0	0	0	0	52	0	0	0	0	0	0	d__Fungi; p__Ascomycota; c__Sordariomycetes; o__Microascales; f__Microascaceae; g__Acaulium; s__Acaulium_caviariforme
ASV_679	0	0	0	0	0	0	30	0	0	0	0	23	d__Fungi; p__Ascomycota; c__Sordariomycetes; o__Hypocreales; f__Hypocreales_fam_Incertae_sedis; g__Acremonium; s__unclassified_Acremonium
ASV_1081	0	0	0	0	0	0	0	0	7	41	11	0	d__Fungi; p__unidentified; c__unidentified; o__unidentified; f__unidentified; g__unidentified; s__unidentified
ASV_1264	0	0	0	0	0	0	0	0	0	59	0	0	d__Fungi; p__unclassified_Fungi; c__unclassified_Fungi; o__unclassified_Fungi; f__unclassified_Fungi; g__unclassified_Fungi; s__unclassified_Fungi
ASV_2087	0	0	0	0	0	0	0	0	0	35	0	0	d__Fungi; p__Ascomycota; c__Sordariomycetes; o__Ophiostomatales; f__Ophiostomataceae; g__Sporothrix; s__unidentified
ASV_1057	0	0	0	0	0	0	0	0	0	52	0	0	d__Fungi; p__unidentified; c__unidentified; o__unidentified; f__unidentified; g__unidentified; s__unidentified
ASV_1590	0	0	0	0	0	0	0	0	0	0	55	0	d__Fungi; p__Ascomycota; c__Sordariomycetes; o__Coniochaetales; f__Coniochaetaceae; g__Coniochaeta; s__Coniochaeta_fasciculata
ASV_431	64	0	0	0	0	0	0	0	0	0	0	0	d__Fungi; p__Ascomycota; c__Dothideomycetes; o__Botryosphaeriales; f__Botryosphaeriaceae; g__Lasiodiplodia; s__unclassified_Lasiodiplodia
ASV_1300	0	42	0	0	0	0	0	0	0	0	0	0	d__Fungi; p__Ascomycota; c__Sordariomycetes; o__Microascales; f__unidentified; g__unidentified; s__unidentified
ASV_18	0	25	0	0	0	0	0	0	0	0	0	0	d__Fungi; p__unidentified; c__unidentified; o__unidentified; f__unidentified; g__unidentified; s__unidentified
ASV_133	0	23	5	0	0	0	0	0	0	0	0	0	d__Fungi; p__unidentified; c__unidentified; o__unidentified; f__unidentified; g__unidentified; s__unidentified
ASV_1691	0	0	4	0	0	0	0	0	0	44	0	0	d__Fungi; p__unidentified; c__unidentified; o__unidentified; f__unidentified; g__unidentified; s__unidentified
ASV_851	0	0	26	0	0	0	20	0	0	0	0	0	d__Fungi; p__Ascomycota; c__Archaeorhizomycetes; o__Archaeorhizomycetales; f__Archaeorhizomycetaceae; g__Archaeorhizomyces; s__unidentified
ASV_912	0	0	0	16	0	35	0	0	0	0	0	0	d__Fungi; p__Ascomycota; c__Eurotiomycetes; o__Chaetothyriales; f__Herpotrichiellaceae; g__Exophiala; s__Exophiala_oligosperma
ASV_220	0	0	0	37	0	0	0	0	0	0	0	0	d__Fungi; p__unidentified; c__unidentified; o__unidentified; f__unidentified; g__unidentified; s__unidentified
ASV_1634	0	0	0	0	43	0	0	0	0	0	0	0	d__Fungi; p__unclassified_Fungi; c__unclassified_Fungi; o__unclassified_Fungi; f__unclassified_Fungi; g__unclassified_Fungi; s__unclassified_Fungi
ASV_1350	0	0	0	0	0	74	0	0	0	59	0	0	d__Fungi; p__Ascomycota; c__Sordariomycetes; o__Hypocreales; f__Hypocreaceae; g__Trichoderma; s__Trichoderma_hamatum
ASV_1841	0	0	0	0	0	50	0	0	0	0	0	0	d__Fungi; p__Ascomycota; c__Dothideomycetes; o__Dothideales; f__Aureobasidiaceae; g__Aureobasidium; s__Aureobasidium_pullulans
ASV_619	0	0	0	0	0	69	0	0	0	0	0	0	d__Fungi; p__unclassified_Fungi; c__unclassified_Fungi; o__unclassified_Fungi; f__unclassified_Fungi; g__unclassified_Fungi; s__unclassified_Fungi
ASV_484	0	0	0	0	0	47	0	0	0	0	0	0	d__Fungi; p__unclassified_Fungi; c__unclassified_Fungi; o__unclassified_Fungi; f__unclassified_Fungi; g__unclassified_Fungi; s__unclassified_Fungi
ASV_1340	0	0	0	0	0	0	0	0	0	53	0	0	d__Fungi; p__Ascomycota; c__Sordariomycetes; o__Sordariales; f__Lasiosphaeriaceae; g__Echria; s__unidentified
ASV_200	0	0	0	0	0	0	0	0	0	0	60	0	d__Fungi; p__Ascomycota; c__Dothideomycetes; o__Capnodiales; f__Mycosphaerellaceae; g__Ramularia; s__unclassified_Ramularia
ASV_535	40	0	0	0	0	0	0	0	0	0	0	0	d__Fungi; p__Ascomycota; c__unclassified_Ascomycota; o__unclassified_Ascomycota; f__unclassified_Ascomycota; g__unclassified_Ascomycota; s__unclassified_Ascomycota
ASV_223	67	0	0	0	0	0	0	0	0	0	0	0	d__Fungi; p__Ascomycota; c__Sordariomycetes; o__Hypocreales; f__unidentified; g__unidentified; s__unidentified
ASV_700	0	6	0	42	0	0	0	0	0	0	0	0	d__Fungi; p__Ascomycota; c__Eurotiomycetes; o__Chaetothyriales; f__unclassified_Chaetothyriales; g__unclassified_Chaetothyriales; s__unclassified_Chaetothyriales
ASV_1203	0	0	0	0	0	0	0	0	0	44	0	0	d__Fungi; p__unclassified_Fungi; c__unclassified_Fungi; o__unclassified_Fungi; f__unclassified_Fungi; g__unclassified_Fungi; s__unclassified_Fungi
ASV_1420	0	0	0	0	0	0	0	0	0	0	61	0	d__Fungi; p__Ascomycota; c__Eurotiomycetes; o__Eurotiales; f__Aspergillaceae; g__Aspergillus; s__unclassified_Aspergillus
ASV_529	17	0	0	0	0	0	0	0	0	25	0	0	d__Fungi; p__unidentified; c__unidentified; o__unidentified; f__unidentified; g__unidentified; s__unidentified
ASV_2131	0	16	38	0	0	0	0	0	0	0	0	0	d__Fungi; p__Ascomycota; c__Leotiomycetes; o__Helotiales; f__Helotiales_fam_Incertae_sedis; g__Spirosphaera; s__Spirosphaera_carici-graminis
ASV_1694	0	0	0	0	0	67	0	0	0	0	0	0	d__Fungi; p__unidentified; c__unidentified; o__unidentified; f__unidentified; g__unidentified; s__unidentified
ASV_1945	0	0	0	0	0	29	0	0	0	0	0	0	d__Fungi; p__Ascomycota; c__Sordariomycetes; o__Sordariales; f__Chaetomiaceae; g__Humicola; s__Humicola_olivacea
ASV_1858	0	0	0	0	0	0	0	0	0	25	0	14	d__Fungi; p__unidentified; c__unidentified; o__unidentified; f__unidentified; g__unidentified; s__unidentified
ASV_1139	0	0	0	0	0	0	0	0	0	56	0	0	d__Fungi; p__unidentified; c__unidentified; o__unidentified; f__unidentified; g__unidentified; s__unidentified
ASV_1655	0	0	0	0	0	0	0	0	0	0	0	53	d__Fungi; p__Ascomycota; c__Sordariomycetes; o__Hypocreales; f__Hypocreales_fam_Incertae_sedis; g__Acremonium; s__unclassified_Acremonium
ASV_1298	37	0	0	0	0	10	3	0	0	0	0	0	d__Fungi; p__unidentified; c__unidentified; o__unidentified; f__unidentified; g__unidentified; s__unidentified
ASV_610	30	0	0	0	0	0	0	0	0	0	0	0	d__Fungi; p__Ascomycota; c__Eurotiomycetes; o__Eurotiales; f__Aspergillaceae; g__Penicillium; s__Penicillium_steckii
ASV_1482	0	0	3	14	0	0	0	0	0	20	0	4	d__Fungi; p__unclassified_Fungi; c__unclassified_Fungi; o__unclassified_Fungi; f__unclassified_Fungi; g__unclassified_Fungi; s__unclassified_Fungi
ASV_979	0	0	0	38	0	0	0	0	0	0	0	0	d__Fungi; p__unidentified; c__unidentified; o__unidentified; f__unidentified; g__unidentified; s__unidentified
ASV_366	0	0	0	44	0	0	0	0	0	0	0	0	d__Fungi; p__Basidiomycota; c__Pucciniomycetes; o__unclassified_Pucciniomycetes; f__unclassified_Pucciniomycetes; g__unclassified_Pucciniomycetes; s__unclassified_Pucciniomycetes
ASV_2042	0	0	0	67	0	0	0	0	0	0	0	0	d__Fungi; p__Basidiomycota; c__Tremellomycetes; o__Trichosporonales; f__Trichosporonaceae; g__Cutaneotrichosporon; s__Cutaneotrichosporon_jirovecii
ASV_991	0	0	0	0	26	0	0	0	0	0	0	24	d__Fungi; p__Ascomycota; c__Sordariomycetes; o__Sordariales; f__Sordariales_fam_Incertae_sedis; g__Conlarium; s__unidentified
ASV_210	0	0	0	0	37	0	0	0	0	0	0	0	d__Fungi; p__Basidiomycota; c__Agaricomycetes; o__unidentified; f__unidentified; g__unidentified; s__unidentified
ASV_418	0	0	0	0	0	58	0	0	0	0	0	0	d__Fungi; p__Ascomycota; c__Saccharomycetes; o__Saccharomycetales; f__Pichiaceae; g__Pichia; s__unidentified
ASV_1042	0	0	0	0	0	0	0	0	0	0	0	56	d__Fungi; p__unclassified_Fungi; c__unclassified_Fungi; o__unclassified_Fungi; f__unclassified_Fungi; g__unclassified_Fungi; s__unclassified_Fungi
ASV_1131	0	0	0	0	0	0	0	0	0	0	0	45	d__Fungi; p__unclassified_Fungi; c__unclassified_Fungi; o__unclassified_Fungi; f__unclassified_Fungi; g__unclassified_Fungi; s__unclassified_Fungi
ASV_564	51	0	0	0	0	0	0	0	0	0	0	0	d__Fungi; p__unidentified; c__unidentified; o__unidentified; f__unidentified; g__unidentified; s__unidentified
ASV_1079	52	0	0	0	0	0	0	0	0	0	0	0	d__Fungi; p__Ascomycota; c__Sordariomycetes; o__Sordariales; f__unclassified_Sordariales; g__unclassified_Sordariales; s__unclassified_Sordariales
ASV_2	0	0	6	0	23	0	4	2	17	0	0	3	d__Fungi; p__unidentified; c__unidentified; o__unidentified; f__unidentified; g__unidentified; s__unidentified
ASV_1758	0	0	0	21	0	0	0	0	0	0	0	0	d__Fungi; p__Ascomycota; c__Sordariomycetes; o__Microascales; f__Microascaceae; g__Lophotrichus; s__Lophotrichus_fimeti
ASV_1279	0	0	0	0	36	0	0	0	0	0	0	0	d__Fungi; p__Ascomycota; c__Saccharomycetes; o__Saccharomycetales; f__Pichiaceae; g__Pichia; s__unidentified
ASV_158	0	0	0	0	0	58	0	0	0	0	0	0	d__Fungi; p__Ascomycota; c__Sordariomycetes; o__unidentified; f__unidentified; g__unidentified; s__unidentified
ASV_1086	0	0	0	0	0	0	0	0	0	33	0	0	d__Fungi; p__Ascomycota; c__Sordariomycetes; o__Sordariales; f__Sordariales_fam_Incertae_sedis; g__Conlarium; s__unclassified_Conlarium
ASV_1142	0	0	0	0	0	0	0	0	0	43	0	0	d__Fungi; p__unidentified; c__unidentified; o__unidentified; f__unidentified; g__unidentified; s__unidentified
ASV_396	0	0	0	0	0	0	0	0	0	0	28	0	d__Fungi; p__unidentified; c__unidentified; o__unidentified; f__unidentified; g__unidentified; s__unidentified
ASV_1679	48	0	0	0	0	0	0	0	0	0	0	0	d__Fungi; p__unidentified; c__unidentified; o__unidentified; f__unidentified; g__unidentified; s__unidentified
ASV_2071	5	0	0	0	0	0	0	0	0	14	15	0	d__Fungi; p__Mucoromycota; c__Mucoromycotina_cls_Incertae_sedis; o__Mucoromycotina_ord_Incertae_sedis; f__Mucoromycotina_fam_Incertae_sedis; g__Bifiguratus; s__unidentified
ASV_2114	2	0	3	8	17	0	0	0	0	0	0	0	d__Fungi; p__unclassified_Fungi; c__unclassified_Fungi; o__unclassified_Fungi; f__unclassified_Fungi; g__unclassified_Fungi; s__unclassified_Fungi
ASV_373	0	45	0	0	0	0	0	0	0	0	0	0	d__Fungi; p__unidentified; c__unidentified; o__unidentified; f__unidentified; g__unidentified; s__unidentified
ASV_1017	0	36	0	0	0	0	0	0	0	0	0	0	d__Fungi; p__unclassified_Fungi; c__unclassified_Fungi; o__unclassified_Fungi; f__unclassified_Fungi; g__unclassified_Fungi; s__unclassified_Fungi
ASV_102	0	51	0	0	0	0	0	0	0	0	0	0	d__Fungi; p__Ascomycota; c__Eurotiomycetes; o__Eurotiales; f__Trichocomaceae; g__Talaromyces; s__Talaromyces_solicola
ASV_2041	0	0	0	38	0	0	0	0	0	0	0	0	d__Fungi; p__Basidiomycota; c__Tremellomycetes; o__Filobasidiales; f__Piskurozymaceae; g__Solicoccozyma; s__Solicoccozyma_terrea
ASV_103	0	0	0	50	0	0	0	0	0	0	0	0	d__Fungi; p__unidentified; c__unidentified; o__unidentified; f__unidentified; g__unidentified; s__unidentified
ASV_1933	0	0	0	0	45	0	0	0	0	0	0	0	d__Fungi; p__Ascomycota; c__Dothideomycetes; o__Capnodiales; f__Mycosphaerellaceae; g__Teratoramularia; s__unidentified
ASV_1175	0	0	0	0	0	43	0	0	0	0	0	0	d__Fungi; p__Ascomycota; c__Sordariomycetes; o__Magnaporthales; f__Magnaporthaceae; g__Gaeumannomyces; s__Gaeumannomyces_graminis
ASV_1551	0	0	0	0	0	0	0	0	73	0	0	0	d__Fungi; p__unidentified; c__unidentified; o__unidentified; f__unidentified; g__unidentified; s__unidentified
ASV_119	0	0	0	0	0	0	0	0	0	46	0	0	d__Fungi; p__Ascomycota; c__Eurotiomycetes; o__Eurotiales; f__unclassified_Eurotiales; g__unclassified_Eurotiales; s__unclassified_Eurotiales
ASV_53	0	0	0	0	0	0	0	0	0	0	35	0	d__Fungi; p__unidentified; c__unidentified; o__unidentified; f__unidentified; g__unidentified; s__unidentified
ASV_174	0	0	0	0	0	0	0	0	0	0	0	52	d__Fungi; p__Ascomycota; c__Sordariomycetes; o__Sordariales; f__Sordariales_fam_Incertae_sedis; g__Conlarium; s__unidentified
ASV_820	0	0	0	0	0	0	0	0	0	0	0	58	d__Fungi; p__Ascomycota; c__Dothideomycetes; o__Dothideomycetes_ord_Incertae_sedis; f__Eremomycetaceae; g__Arthrographis; s__Arthrographis_kalrae
ASV_907	0	1	0	34	10	0	0	0	0	12	0	0	d__Fungi; p__unclassified_Fungi; c__unclassified_Fungi; o__unclassified_Fungi; f__unclassified_Fungi; g__unclassified_Fungi; s__unclassified_Fungi
ASV_1063	0	64	0	0	0	0	0	0	0	0	0	0	d__Fungi; p__unidentified; c__unidentified; o__unidentified; f__unidentified; g__unidentified; s__unidentified
ASV_971	0	0	41	0	0	0	0	0	0	0	0	0	d__Fungi; p__Basidiomycota; c__Agaricomycetes; o__Polyporales; f__Ganodermataceae; g__Ganoderma; s__Ganoderma_australe
ASV_1375	0	0	0	57	0	0	0	3	0	0	0	0	d__Fungi; p__Basidiomycota; c__Tremellomycetes; o__Trichosporonales; f__Trichosporonaceae; g__Apiotrichum; s__Apiotrichum_scarabaeorum
ASV_1981	0	0	0	24	0	0	0	0	0	0	0	17	d__Fungi; p__unclassified_Fungi; c__unclassified_Fungi; o__unclassified_Fungi; f__unclassified_Fungi; g__unclassified_Fungi; s__unclassified_Fungi
ASV_239	0	0	0	0	12	0	0	0	0	0	18	0	d__Fungi; p__unidentified; c__unidentified; o__unidentified; f__unidentified; g__unidentified; s__unidentified
ASV_105	0	0	0	0	0	35	0	0	0	0	0	0	d__Fungi; p__unidentified; c__unidentified; o__unidentified; f__unidentified; g__unidentified; s__unidentified
ASV_744	0	0	0	0	0	46	0	0	0	0	0	0	d__Fungi; p__Ascomycota; c__Eurotiomycetes; o__Eurotiales; f__Trichocomaceae; g__Talaromyces; s__Talaromyces_oumae-annae
ASV_612	0	0	0	0	0	63	0	0	0	0	0	0	d__Fungi; p__unclassified_Fungi; c__unclassified_Fungi; o__unclassified_Fungi; f__unclassified_Fungi; g__unclassified_Fungi; s__unclassified_Fungi
ASV_904	0	0	0	0	0	0	0	12	12	0	0	0	d__Fungi; p__unclassified_Fungi; c__unclassified_Fungi; o__unclassified_Fungi; f__unclassified_Fungi; g__unclassified_Fungi; s__unclassified_Fungi
ASV_129	0	0	0	0	0	0	0	0	0	33	0	7	d__Fungi; p__unclassified_Fungi; c__unclassified_Fungi; o__unclassified_Fungi; f__unclassified_Fungi; g__unclassified_Fungi; s__unclassified_Fungi
ASV_2343	0	0	0	0	0	0	0	0	0	59	0	0	d__Fungi; p__Ascomycota; c__Leotiomycetes; o__Helotiales; f__unclassified_Helotiales; g__unclassified_Helotiales; s__unclassified_Helotiales
ASV_1741	0	0	0	0	0	0	0	0	10	0	42	0	d__Fungi; p__unclassified_Fungi; c__unclassified_Fungi; o__unclassified_Fungi; f__unclassified_Fungi; g__unclassified_Fungi; s__unclassified_Fungi
ASV_1349	0	0	0	0	0	0	0	0	0	0	0	63	d__Fungi; p__Ascomycota; c__Sordariomycetes; o__Hypocreales; f__Hypocreaceae; g__Trichoderma; s__Trichoderma_lixii
ASV_831	58	0	0	0	0	0	0	0	0	0	0	0	d__Fungi; p__Ascomycota; c__Sordariomycetes; o__Chaetosphaeriales; f__Chaetosphaeriaceae; g__Chaetosphaeria; s__unidentified
ASV_856	0	33	0	0	0	0	0	0	0	0	0	0	d__Fungi; p__unidentified; c__unidentified; o__unidentified; f__unidentified; g__unidentified; s__unidentified
ASV_205	26	44	0	0	0	0	0	0	0	0	0	0	d__Fungi; p__Ascomycota; c__Sordariomycetes; o__Hypocreales; f__Bionectriaceae; g__Nectriopsis; s__Nectriopsis_tremellicola
ASV_334	0	9	0	0	0	0	1	28	5	0	0	0	d__Fungi; p__Ascomycota; c__Sordariomycetes; o__Hypocreales; f__Cordycipitaceae; g__Simplicillium; s__unclassified_Simplicillium
ASV_646	0	23	0	0	0	0	0	0	0	0	0	0	d__Fungi; p__unclassified_Fungi; c__unclassified_Fungi; o__unclassified_Fungi; f__unclassified_Fungi; g__unclassified_Fungi; s__unclassified_Fungi
ASV_2002	0	24	0	0	0	0	0	0	0	0	0	0	d__Fungi; p__unidentified; c__unidentified; o__unidentified; f__unidentified; g__unidentified; s__unidentified
ASV_808	0	0	33	0	0	0	0	0	0	0	0	0	d__Fungi; p__Ascomycota; c__Sordariomycetes; o__unclassified_Sordariomycetes; f__unclassified_Sordariomycetes; g__unclassified_Sordariomycetes; s__unclassified_Sordariomycetes
ASV_1552	0	0	0	37	6	8	0	0	0	0	0	0	d__Fungi; p__unidentified; c__unidentified; o__unidentified; f__unidentified; g__unidentified; s__unidentified
ASV_560	0	0	0	49	0	0	0	0	0	0	0	0	d__Fungi; p__Ascomycota; c__Leotiomycetes; o__Helotiales; f__Helotiales_fam_Incertae_sedis; g__Leptodontidium; s__unidentified
ASV_1990	0	11	0	12	19	0	0	0	0	0	0	0	d__Fungi; p__unclassified_Fungi; c__unclassified_Fungi; o__unclassified_Fungi; f__unclassified_Fungi; g__unclassified_Fungi; s__unclassified_Fungi
ASV_702	0	0	0	35	0	0	0	0	0	0	0	0	d__Fungi; p__unclassified_Fungi; c__unclassified_Fungi; o__unclassified_Fungi; f__unclassified_Fungi; g__unclassified_Fungi; s__unclassified_Fungi
ASV_1883	0	0	0	0	21	0	0	0	0	0	0	0	d__Fungi; p__unidentified; c__unidentified; o__unidentified; f__unidentified; g__unidentified; s__unidentified
ASV_1938	0	0	0	0	36	0	0	0	0	0	0	0	d__Fungi; p__unclassified_Fungi; c__unclassified_Fungi; o__unclassified_Fungi; f__unclassified_Fungi; g__unclassified_Fungi; s__unclassified_Fungi
ASV_191	0	0	0	0	13	0	0	0	13	0	0	0	d__Fungi; p__unidentified; c__unidentified; o__unidentified; f__unidentified; g__unidentified; s__unidentified
ASV_1989	0	0	0	0	0	0	30	0	0	0	0	0	d__Fungi; p__Ascomycota; c__Sordariomycetes; o__unclassified_Sordariomycetes; f__unclassified_Sordariomycetes; g__unclassified_Sordariomycetes; s__unclassified_Sordariomycetes
ASV_1956	0	0	0	0	0	0	6	0	0	0	39	0	d__Fungi; p__Ascomycota; c__Orbiliomycetes; o__Orbiliales; f__Orbiliaceae; g__Arthrobotrys; s__Arthrobotrys_amerospora
ASV_31	0	0	0	0	0	0	0	0	0	38	0	0	d__Fungi; p__Ascomycota; c__unclassified_Ascomycota; o__unclassified_Ascomycota; f__unclassified_Ascomycota; g__unclassified_Ascomycota; s__unclassified_Ascomycota
ASV_1726	0	0	0	0	0	0	0	0	0	18	0	0	d__Fungi; p__Ascomycota; c__Eurotiomycetes; o__Eurotiales; f__Aspergillaceae; g__Aspergillus; s__Aspergillus_ruber
ASV_2102	0	0	0	0	0	0	0	0	0	40	0	0	d__Fungi; p__Basidiomycota; c__Agaricomycetes; o__Agaricales; f__Cortinariaceae; g__Gymnopilus; s__Gymnopilus_lepidotus
ASV_132	27	2	0	21	0	0	0	8	0	0	0	0	d__Fungi; p__Ascomycota; c__Leotiomycetes; o__Helotiales; f__Myxotrichaceae; g__Oidiodendron; s__unidentified
ASV_404	0	37	0	0	0	0	0	0	0	0	0	0	d__Fungi; p__Ascomycota; c__Sordariomycetes; o__Hypocreales; f__unidentified; g__unidentified; s__unidentified
ASV_1109	0	7	0	34	0	0	0	0	0	0	0	0	d__Fungi; p__Basidiomycota; c__Agaricomycetes; o__Polyporales; f__Meruliaceae; g__Ceriporia; s__Ceriporia_lacerata
ASV_151	0	0	25	0	0	0	0	0	0	0	0	0	d__Fungi; p__Ascomycota; c__Archaeorhizomycetes; o__Archaeorhizomycetales; f__Archaeorhizomycetaceae; g__Archaeorhizomyces; s__unidentified
ASV_1258	0	0	23	0	0	0	0	0	0	0	0	0	d__Fungi; p__Ascomycota; c__Eurotiomycetes; o__Eurotiales; f__Trichocomaceae; g__Talaromyces; s__Talaromyces_oumae-annae
ASV_1826	0	0	0	11	29	0	0	0	0	0	0	0	d__Fungi; p__unclassified_Fungi; c__unclassified_Fungi; o__unclassified_Fungi; f__unclassified_Fungi; g__unclassified_Fungi; s__unclassified_Fungi
ASV_1819	0	0	0	44	0	0	0	0	0	0	0	0	d__Fungi; p__Ascomycota; c__Orbiliomycetes; o__Orbiliales; f__Orbiliaceae; g__Arthrobotrys; s__Arthrobotrys_entomopaga
ASV_2306	0	0	0	0	0	39	0	0	0	0	0	0	d__Fungi; p__Ascomycota; c__Eurotiomycetes; o__Eurotiales; f__Trichocomaceae; g__Sagenomella; s__Sagenomella_oligospora
ASV_1906	0	0	0	0	0	0	18	0	0	0	0	0	d__Fungi; p__Ascomycota; c__unclassified_Ascomycota; o__unclassified_Ascomycota; f__unclassified_Ascomycota; g__unclassified_Ascomycota; s__unclassified_Ascomycota
ASV_2276	0	0	0	0	0	0	0	0	0	36	0	0	d__Fungi; p__unidentified; c__unidentified; o__unidentified; f__unidentified; g__unidentified; s__unidentified
ASV_1739	0	0	0	0	0	0	0	0	0	0	43	0	d__Fungi; p__Ascomycota; c__Archaeorhizomycetes; o__Archaeorhizomycetales; f__Archaeorhizomycetaceae; g__Archaeorhizomyces; s__unidentified
ASV_1617	0	0	0	0	0	0	0	0	0	0	8	19	d__Fungi; p__unidentified; c__unidentified; o__unidentified; f__unidentified; g__unidentified; s__unidentified
ASV_1180	0	0	0	0	0	0	0	0	0	0	0	51	d__Fungi; p__Ascomycota; c__Sordariomycetes; o__Sordariales; f__Chaetomiaceae; g__unclassified_Chaetomiaceae; s__unclassified_Chaetomiaceae
ASV_1525	0	0	0	0	0	0	0	0	0	0	0	40	d__Fungi; p__Basidiomycota; c__Agaricomycetes; o__Agaricales; f__unclassified_Agaricales; g__unclassified_Agaricales; s__unclassified_Agaricales
ASV_2025	0	4	0	0	32	0	0	0	0	0	0	0	d__Fungi; p__Ascomycota; c__Leotiomycetes; o__Helotiales; f__Sclerotiniaceae; g__Monilinia; s__Monilinia_laxa
ASV_1842	0	29	0	0	0	0	0	0	0	0	0	0	d__Fungi; p__Basidiomycota; c__Agaricomycetes; o__Corticiales; f__Corticiaceae; g__Corticium; s__unidentified
ASV_1204	0	0	21	0	0	0	0	0	0	0	0	0	d__Fungi; p__Ascomycota; c__Leotiomycetes; o__Helotiales; f__unidentified; g__unidentified; s__unidentified
ASV_251	0	0	0	32	0	0	0	0	0	0	0	0	d__Fungi; p__Ascomycota; c__Leotiomycetes; o__Helotiales; f__Helotiales_fam_Incertae_sedis; g__unidentified; s__unidentified
ASV_827	0	0	0	45	0	0	0	0	0	0	0	0	d__Fungi; p__Ascomycota; c__Eurotiomycetes; o__Eurotiales; f__Aspergillaceae; g__Penicillium; s__unclassified_Penicillium
ASV_967	0	0	0	9	10	0	0	0	5	0	0	0	d__Fungi; p__unclassified_Fungi; c__unclassified_Fungi; o__unclassified_Fungi; f__unclassified_Fungi; g__unclassified_Fungi; s__unclassified_Fungi
ASV_536	0	0	0	39	0	0	0	0	0	0	0	0	d__Fungi; p__unidentified; c__unidentified; o__unidentified; f__unidentified; g__unidentified; s__unidentified
ASV_2095	0	0	0	28	0	0	0	0	0	0	0	0	d__Fungi; p__Basidiomycota; c__Agaricomycetes; o__unclassified_Agaricomycetes; f__unclassified_Agaricomycetes; g__unclassified_Agaricomycetes; s__unclassified_Agaricomycetes
ASV_2059	0	0	0	0	16	0	0	0	0	0	0	0	d__Fungi; p__Ascomycota; c__Sordariomycetes; o__Ophiostomatales; f__Ophiostomataceae; g__unclassified_Ophiostomataceae; s__unclassified_Ophiostomataceae
ASV_9	0	0	0	0	42	0	0	0	0	0	0	0	d__Fungi; p__unclassified_Fungi; c__unclassified_Fungi; o__unclassified_Fungi; f__unclassified_Fungi; g__unclassified_Fungi; s__unclassified_Fungi
ASV_45	0	0	0	0	34	0	0	0	0	0	0	0	d__Fungi; p__Ascomycota; c__Eurotiomycetes; o__Chaetothyriales; f__unidentified; g__unidentified; s__unidentified
ASV_796	0	0	0	0	0	22	0	0	0	0	0	0	d__Fungi; p__unidentified; c__unidentified; o__unidentified; f__unidentified; g__unidentified; s__unidentified
ASV_1516	0	0	0	0	0	0	0	0	0	51	0	0	d__Fungi; p__unclassified_Fungi; c__unclassified_Fungi; o__unclassified_Fungi; f__unclassified_Fungi; g__unclassified_Fungi; s__unclassified_Fungi
ASV_1523	0	0	0	0	0	0	0	0	0	32	0	0	d__Fungi; p__Ascomycota; c__Sordariomycetes; o__Microascales; f__Microascaceae; g__Pseudallescheria; s__Pseudallescheria_angusta
ASV_2019	0	0	0	0	0	0	0	0	0	0	36	0	d__Fungi; p__unclassified_Fungi; c__unclassified_Fungi; o__unclassified_Fungi; f__unclassified_Fungi; g__unclassified_Fungi; s__unclassified_Fungi
ASV_1844	0	0	0	0	0	0	0	0	0	0	21	0	d__Fungi; p__Ascomycota; c__Eurotiomycetes; o__Chaetothyriales; f__Herpotrichiellaceae; g__Cladophialophora; s__Cladophialophora_chaetospira
ASV_1893	0	19	0	0	0	0	0	4	0	0	0	19	d__Fungi; p__Ascomycota; c__Eurotiomycetes; o__Chaetothyriales; f__Chaetothyriales_fam_Incertae_sedis; g__Strelitziana; s__Strelitziana_eucalypti
ASV_514	0	32	0	0	0	0	0	0	15	0	0	0	d__Fungi; p__Ascomycota; c__Leotiomycetes; o__Helotiales; f__Leotiaceae; g__Neobulgaria; s__unidentified
ASV_1561	0	0	16	0	0	0	0	0	0	0	0	0	d__Fungi; p__Ascomycota; c__Dothideomycetes; o__Pleosporales; f__Pleosporaceae; g__Curvularia; s__unclassified_Curvularia
ASV_1324	0	0	33	0	0	0	0	0	0	0	0	0	d__Fungi; p__unidentified; c__unidentified; o__unidentified; f__unidentified; g__unidentified; s__unidentified
ASV_1705	0	0	0	38	0	0	0	0	0	0	0	0	d__Fungi; p__Ascomycota; c__Leotiomycetes; o__Helotiales; f__Hyaloscyphaceae; g__Gyoerffyella; s__Gyoerffyella_entomobryoides
ASV_1887	0	0	0	42	0	0	0	0	0	0	0	0	d__Fungi; p__unclassified_Fungi; c__unclassified_Fungi; o__unclassified_Fungi; f__unclassified_Fungi; g__unclassified_Fungi; s__unclassified_Fungi
ASV_1637	0	0	0	0	0	60	0	0	0	0	0	0	d__Fungi; p__Ascomycota; c__Dothideomycetes; o__Capnodiales; f__Cladosporiaceae; g__Cladosporium; s__unidentified
ASV_1030	0	0	0	0	0	0	0	27	0	0	0	0	d__Fungi; p__Ascomycota; c__Sordariomycetes; o__Chaetosphaeriales; f__Chaetosphaeriaceae; g__Chloridium; s__unidentified
ASV_164	0	0	0	0	0	0	0	0	0	88	0	0	d__Fungi; p__unidentified; c__unidentified; o__unidentified; f__unidentified; g__unidentified; s__unidentified
ASV_1640	0	0	0	0	0	0	0	0	0	39	0	0	d__Fungi; p__Ascomycota; c__Sordariomycetes; o__Xylariales; f__unidentified; g__unidentified; s__unidentified
ASV_1870	0	0	0	0	0	0	0	0	0	31	0	0	d__Fungi; p__unidentified; c__unidentified; o__unidentified; f__unidentified; g__unidentified; s__unidentified
ASV_1808	0	0	0	0	0	0	0	0	0	0	19	0	d__Fungi; p__unclassified_Fungi; c__unclassified_Fungi; o__unclassified_Fungi; f__unclassified_Fungi; g__unclassified_Fungi; s__unclassified_Fungi
ASV_1015	0	0	0	0	0	0	0	0	0	0	32	0	d__Fungi; p__Ascomycota; c__Sordariomycetes; o__unclassified_Sordariomycetes; f__unclassified_Sordariomycetes; g__unclassified_Sordariomycetes; s__unclassified_Sordariomycetes
ASV_1006	0	0	0	0	0	0	0	0	0	0	33	0	d__Fungi; p__Basidiomycota; c__Geminibasidiomycetes; o__Geminibasidiales; f__Geminibasidiaceae; g__Geminibasidium; s__unidentified
ASV_313	11	12	0	0	0	0	0	0	0	0	0	12	d__Fungi; p__unidentified; c__unidentified; o__unidentified; f__unidentified; g__unidentified; s__unidentified
ASV_67	40	0	0	0	0	0	0	0	0	0	0	0	d__Fungi; p__Ascomycota; c__Eurotiomycetes; o__Eurotiales; f__Aspergillaceae; g__Penicillium; s__unclassified_Penicillium
ASV_2130	0	0	26	0	0	0	0	0	0	0	0	0	d__Fungi; p__Ascomycota; c__Sordariomycetes; o__unclassified_Sordariomycetes; f__unclassified_Sordariomycetes; g__unclassified_Sordariomycetes; s__unclassified_Sordariomycetes
ASV_2189	0	0	0	31	0	0	0	0	0	0	0	0	d__Fungi; p__unclassified_Fungi; c__unclassified_Fungi; o__unclassified_Fungi; f__unclassified_Fungi; g__unclassified_Fungi; s__unclassified_Fungi
ASV_286	0	0	0	0	31	0	0	0	0	0	0	0	d__Fungi; p__unclassified_Fungi; c__unclassified_Fungi; o__unclassified_Fungi; f__unclassified_Fungi; g__unclassified_Fungi; s__unclassified_Fungi
ASV_2028	0	0	0	0	46	0	0	0	0	0	0	0	d__Fungi; p__Ascomycota; c__Sordariomycetes; o__Hypocreales; f__unidentified; g__unidentified; s__unidentified
ASV_1596	0	0	0	0	0	21	0	0	0	0	0	0	d__Fungi; p__unidentified; c__unidentified; o__unidentified; f__unidentified; g__unidentified; s__unidentified
ASV_342	0	0	0	0	0	0	0	0	22	0	0	0	d__Fungi; p__unidentified; c__unidentified; o__unidentified; f__unidentified; g__unidentified; s__unidentified
ASV_1738	0	0	0	0	0	0	0	0	0	20	0	0	d__Fungi; p__unidentified; c__unidentified; o__unidentified; f__unidentified; g__unidentified; s__unidentified
ASV_368	0	0	0	0	0	0	0	0	0	32	0	0	d__Fungi; p__Ascomycota; c__Sordariomycetes; o__Sordariales; f__Chaetomiaceae; g__Zopfiella; s__Zopfiella_longicaudata
ASV_2033	0	0	0	0	0	0	0	0	0	31	0	0	d__Fungi; p__Ascomycota; c__Sordariomycetes; o__Magnaporthales; f__Magnaporthaceae; g__Pseudophialophora; s__Pseudophialophora_eragrostis
ASV_405	0	0	0	0	0	0	0	0	0	0	33	0	d__Fungi; p__unclassified_Fungi; c__unclassified_Fungi; o__unclassified_Fungi; f__unclassified_Fungi; g__unclassified_Fungi; s__unclassified_Fungi
ASV_1967	0	0	0	0	0	0	0	0	0	0	37	0	d__Fungi; p__Basidiomycota; c__Agaricomycetes; o__unidentified; f__unidentified; g__unidentified; s__unidentified
ASV_1854	0	0	0	0	0	0	0	0	0	0	0	35	d__Fungi; p__Ascomycota; c__Sordariomycetes; o__Sordariales; f__Chaetomiaceae; g__Humicola; s__Humicola_olivacea
ASV_473	0	0	0	0	0	0	0	0	0	0	0	30	d__Fungi; p__Ascomycota; c__Sordariomycetes; o__Sordariales; f__Chaetomiaceae; g__unidentified; s__unidentified
ASV_20	0	21	0	0	0	13	0	0	0	5	0	0	d__Fungi; p__unidentified; c__unidentified; o__unidentified; f__unidentified; g__unidentified; s__unidentified
ASV_1688	0	21	0	0	0	0	0	0	0	0	0	0	d__Fungi; p__Ascomycota; c__Eurotiomycetes; o__Eurotiales; f__Aspergillaceae; g__Penicillium; s__unclassified_Penicillium
ASV_2075	0	19	0	0	0	0	0	0	0	0	0	0	d__Fungi; p__Ascomycota; c__Eurotiomycetes; o__Eurotiales; f__Trichocomaceae; g__Talaromyces; s__unclassified_Talaromyces
ASV_1908	0	17	0	0	0	0	0	0	0	27	0	0	d__Fungi; p__Ascomycota; c__Dothideomycetes; o__Venturiales; f__Sympoventuriaceae; g__Scolecobasidium; s__unidentified
ASV_70	0	0	29	0	0	0	0	0	0	0	0	0	d__Fungi; p__unidentified; c__unidentified; o__unidentified; f__unidentified; g__unidentified; s__unidentified
ASV_471	0	0	19	0	0	2	0	0	0	0	0	0	d__Fungi; p__unclassified_Fungi; c__unclassified_Fungi; o__unclassified_Fungi; f__unclassified_Fungi; g__unclassified_Fungi; s__unclassified_Fungi
ASV_1953	0	37	8	0	0	0	0	0	0	0	0	0	d__Fungi; p__unidentified; c__unidentified; o__unidentified; f__unidentified; g__unidentified; s__unidentified
ASV_1457	0	0	0	9	6	0	0	0	0	0	0	10	d__Fungi; p__unidentified; c__unidentified; o__unidentified; f__unidentified; g__unidentified; s__unidentified
ASV_2287	0	0	0	26	0	0	0	0	0	0	0	0	d__Fungi; p__unclassified_Fungi; c__unclassified_Fungi; o__unclassified_Fungi; f__unclassified_Fungi; g__unclassified_Fungi; s__unclassified_Fungi
ASV_264	0	0	0	24	0	0	0	0	0	0	0	0	d__Fungi; p__unclassified_Fungi; c__unclassified_Fungi; o__unclassified_Fungi; f__unclassified_Fungi; g__unclassified_Fungi; s__unclassified_Fungi
ASV_1208	0	0	0	0	14	0	0	0	0	0	0	0	d__Fungi; p__unidentified; c__unidentified; o__unidentified; f__unidentified; g__unidentified; s__unidentified
ASV_1598	0	0	0	0	27	0	0	0	0	0	0	0	d__Fungi; p__Ascomycota; c__Sordariomycetes; o__Xylariales; f__Microdochiaceae; g__Idriella; s__Idriella_lunata
ASV_284	0	0	0	0	14	0	0	0	0	0	0	0	d__Fungi; p__Ascomycota; c__Leotiomycetes; o__Helotiales; f__Hyaloscyphaceae; g__unidentified; s__unidentified
ASV_1268	0	0	0	0	9	39	0	0	0	0	0	0	d__Fungi; p__unidentified; c__unidentified; o__unidentified; f__unidentified; g__unidentified; s__unidentified
ASV_1363	0	0	0	0	0	45	0	0	0	0	0	0	d__Fungi; p__unclassified_Fungi; c__unclassified_Fungi; o__unclassified_Fungi; f__unclassified_Fungi; g__unclassified_Fungi; s__unclassified_Fungi
ASV_1253	0	0	0	0	0	38	0	0	0	0	0	0	d__Fungi; p__unclassified_Fungi; c__unclassified_Fungi; o__unclassified_Fungi; f__unclassified_Fungi; g__unclassified_Fungi; s__unclassified_Fungi
ASV_937	0	0	0	0	0	0	0	0	0	31	0	0	d__Fungi; p__Ascomycota; c__Leotiomycetes; o__Helotiales; f__Helotiales_fam_Incertae_sedis; g__Xylogone; s__unidentified
ASV_1620	0	0	0	0	0	0	0	0	0	39	0	0	d__Fungi; p__Ascomycota; c__Eurotiomycetes; o__Eurotiales; f__Trichocomaceae; g__Talaromyces; s__Talaromyces_radicus
ASV_234	0	0	0	0	0	0	0	0	0	37	0	0	d__Fungi; p__Mortierellomycota; c__Mortierellomycetes; o__Mortierellales; f__Mortierellaceae; g__Mortierella; s__unclassified_Mortierella
ASV_1100	0	0	0	0	0	0	0	0	0	0	31	0	d__Fungi; p__unclassified_Fungi; c__unclassified_Fungi; o__unclassified_Fungi; f__unclassified_Fungi; g__unclassified_Fungi; s__unclassified_Fungi
ASV_1345	0	0	0	0	0	0	0	0	0	0	31	0	d__Fungi; p__Ascomycota; c__Dothideomycetes; o__Botryosphaeriales; f__Botryosphaeriaceae; g__Lasiodiplodia; s__Lasiodiplodia_brasiliensis
ASV_1593	0	0	0	0	0	0	0	0	0	0	21	0	d__Fungi; p__unclassified_Fungi; c__unclassified_Fungi; o__unclassified_Fungi; f__unclassified_Fungi; g__unclassified_Fungi; s__unclassified_Fungi
ASV_1610	0	0	0	0	0	0	0	0	0	0	0	35	d__Fungi; p__Ascomycota; c__Sordariomycetes; o__unclassified_Sordariomycetes; f__unclassified_Sordariomycetes; g__unclassified_Sordariomycetes; s__unclassified_Sordariomycetes
ASV_127	0	0	0	0	0	0	0	0	0	0	0	36	d__Fungi; p__Ascomycota; c__Leotiomycetes; o__Helotiales; f__Dermateaceae; g__Mollisia; s__unidentified
ASV_846	0	0	0	0	0	0	0	0	0	0	0	18	d__Fungi; p__Ascomycota; c__Eurotiomycetes; o__Eurotiales; f__Trichocomaceae; g__Talaromyces; s__unclassified_Talaromyces
ASV_2333	0	0	0	0	0	0	0	0	0	0	0	34	d__Fungi; p__unidentified; c__unidentified; o__unidentified; f__unidentified; g__unidentified; s__unidentified
ASV_207	3	0	0	4	0	8	0	0	0	0	0	3	d__Fungi; p__unclassified_Fungi; c__unclassified_Fungi; o__unclassified_Fungi; f__unclassified_Fungi; g__unclassified_Fungi; s__unclassified_Fungi
ASV_879	31	0	0	0	0	0	0	0	0	0	0	0	d__Fungi; p__Basidiomycota; c__Agaricomycetes; o__Polyporales; f__Polyporales_fam_Incertae_sedis; g__Lopharia; s__Lopharia_cinerascens
ASV_741	3	0	0	0	0	0	0	0	0	0	23	0	d__Fungi; p__unidentified; c__unidentified; o__unidentified; f__unidentified; g__unidentified; s__unidentified
ASV_1269	0	28	0	0	0	0	0	0	0	0	0	0	d__Fungi; p__Basidiomycota; c__Ustilaginomycetes; o__Ustilaginales; f__Ustilaginaceae; g__Dirkmeia; s__Dirkmeia_churashimaensis
ASV_869	0	14	0	0	0	0	5	0	0	0	0	0	d__Fungi; p__Ascomycota; c__Sordariomycetes; o__Hypocreales; f__Hypocreales_fam_Incertae_sedis; g__Acremonium; s__unidentified
ASV_1556	0	0	19	0	0	0	0	0	0	0	0	0	d__Fungi; p__Basidiomycota; c__Agaricomycetes; o__Hymenochaetales; f__Schizoporaceae; g__unidentified; s__unidentified
ASV_2323	0	0	0	30	0	0	0	0	0	0	9	0	d__Fungi; p__unclassified_Fungi; c__unclassified_Fungi; o__unclassified_Fungi; f__unclassified_Fungi; g__unclassified_Fungi; s__unclassified_Fungi
ASV_945	0	0	0	33	0	0	0	0	0	0	0	0	d__Fungi; p__unclassified_Fungi; c__unclassified_Fungi; o__unclassified_Fungi; f__unclassified_Fungi; g__unclassified_Fungi; s__unclassified_Fungi
ASV_1663	0	0	0	29	0	0	0	0	0	0	0	0	d__Fungi; p__Basidiomycota; c__Cystobasidiomycetes; o__Cystobasidiales; f__Cystobasidiaceae; g__Cystobasidium; s__unclassified_Cystobasidium
ASV_1572	0	0	0	31	0	0	0	0	0	0	0	0	d__Fungi; p__unidentified; c__unidentified; o__unidentified; f__unidentified; g__unidentified; s__unidentified
ASV_322	0	0	0	0	0	45	0	0	0	0	0	0	d__Fungi; p__unidentified; c__unidentified; o__unidentified; f__unidentified; g__unidentified; s__unidentified
ASV_2154	0	0	0	0	0	43	0	0	0	0	0	0	d__Fungi; p__unclassified_Fungi; c__unclassified_Fungi; o__unclassified_Fungi; f__unclassified_Fungi; g__unclassified_Fungi; s__unclassified_Fungi
ASV_332	0	0	0	0	0	0	26	0	5	0	0	0	d__Fungi; p__unidentified; c__unidentified; o__unidentified; f__unidentified; g__unidentified; s__unidentified
ASV_1069	0	0	0	0	0	0	0	0	0	35	0	0	d__Fungi; p__Ascomycota; c__Sordariomycetes; o__unclassified_Sordariomycetes; f__unclassified_Sordariomycetes; g__unclassified_Sordariomycetes; s__unclassified_Sordariomycetes
ASV_161	0	0	0	0	0	0	0	0	0	0	36	0	d__Fungi; p__Basidiomycota; c__Agaricomycetes; o__Polyporales; f__Meruliaceae; g__Phlebia; s__Phlebia_brevispora
ASV_613	0	0	0	0	0	0	0	0	0	0	0	34	d__Fungi; p__unclassified_Fungi; c__unclassified_Fungi; o__unclassified_Fungi; f__unclassified_Fungi; g__unclassified_Fungi; s__unclassified_Fungi
ASV_728	40	0	0	0	0	0	0	0	0	0	0	0	d__Fungi; p__Ascomycota; c__Sordariomycetes; o__Hypocreales; f__Hypocreaceae; g__Trichoderma; s__unclassified_Trichoderma
ASV_1505	2	4	0	0	0	0	0	0	0	11	6	4	d__Fungi; p__unclassified_Fungi; c__unclassified_Fungi; o__unclassified_Fungi; f__unclassified_Fungi; g__unclassified_Fungi; s__unclassified_Fungi
ASV_215	23	21	0	0	0	0	0	0	0	0	0	0	d__Fungi; p__Basidiomycota; c__Microbotryomycetes; o__Sporidiobolales; f__Sporidiobolaceae; g__Rhodotorula; s__Rhodotorula_toruloides
ASV_1982	0	0	12	0	6	4	0	0	10	0	0	0	d__Fungi; p__unclassified_Fungi; c__unclassified_Fungi; o__unclassified_Fungi; f__unclassified_Fungi; g__unclassified_Fungi; s__unclassified_Fungi
ASV_1179	0	0	27	0	0	0	0	0	0	0	0	0	d__Fungi; p__unclassified_Fungi; c__unclassified_Fungi; o__unclassified_Fungi; f__unclassified_Fungi; g__unclassified_Fungi; s__unclassified_Fungi
ASV_437	0	0	3	13	0	0	0	0	0	0	0	0	d__Fungi; p__unidentified; c__unidentified; o__unidentified; f__unidentified; g__unidentified; s__unidentified
ASV_825	0	0	0	15	0	15	0	0	4	0	0	0	d__Fungi; p__unidentified; c__unidentified; o__unidentified; f__unidentified; g__unidentified; s__unidentified
ASV_521	0	0	0	42	0	0	0	0	0	0	0	0	d__Fungi; p__Ascomycota; c__Dothideomycetes; o__Venturiales; f__Sympoventuriaceae; g__Ochroconis; s__Ochroconis_cordanae
ASV_759	0	0	0	0	23	0	0	0	0	0	0	0	d__Fungi; p__unidentified; c__unidentified; o__unidentified; f__unidentified; g__unidentified; s__unidentified
ASV_1855	0	0	0	0	28	0	0	0	0	0	0	0	d__Fungi; p__unidentified; c__unidentified; o__unidentified; f__unidentified; g__unidentified; s__unidentified
ASV_1888	0	0	0	0	0	0	0	29	0	0	0	0	d__Fungi; p__unidentified; c__unidentified; o__unidentified; f__unidentified; g__unidentified; s__unidentified
ASV_43	0	0	0	0	0	0	0	0	17	0	0	0	d__Fungi; p__unidentified; c__unidentified; o__unidentified; f__unidentified; g__unidentified; s__unidentified
ASV_2252	0	0	0	0	0	0	0	0	0	0	18	0	d__Fungi; p__unidentified; c__unidentified; o__unidentified; f__unidentified; g__unidentified; s__unidentified
ASV_1653	0	0	0	0	0	0	0	0	0	0	33	0	d__Fungi; p__Basidiomycota; c__Agaricomycetes; o__Trechisporales; f__Hydnodontaceae; g__Trechispora; s__unidentified
ASV_859	0	0	0	0	0	0	0	0	0	0	17	0	d__Fungi; p__Ascomycota; c__Leotiomycetes; o__Helotiales; f__Helotiaceae; g__Meliniomyces; s__unidentified
ASV_854	0	0	0	0	0	0	0	0	0	0	30	0	d__Fungi; p__Ascomycota; c__Leotiomycetes; o__Helotiales; f__Vibrisseaceae; g__Phialocephala; s__Phialocephala_fortinii
ASV_771	0	0	0	0	0	0	0	0	0	0	30	0	d__Fungi; p__Ascomycota; c__Leotiomycetes; o__Helotiales; f__unclassified_Helotiales; g__unclassified_Helotiales; s__unclassified_Helotiales
ASV_328	0	0	0	0	0	0	0	0	0	0	32	0	d__Fungi; p__Ascomycota; c__Eurotiomycetes; o__Onygenales; f__unclassified_Onygenales; g__unclassified_Onygenales; s__unclassified_Onygenales
ASV_883	0	0	0	0	0	0	0	0	0	0	0	30	d__Fungi; p__unclassified_Fungi; c__unclassified_Fungi; o__unclassified_Fungi; f__unclassified_Fungi; g__unclassified_Fungi; s__unclassified_Fungi
ASV_684	0	0	0	0	0	0	0	0	0	0	0	40	d__Fungi; p__Ascomycota; c__Leotiomycetes; o__Helotiales; f__Myxotrichaceae; g__Oidiodendron; s__unidentified
ASV_1857	0	0	0	0	0	0	0	0	0	0	0	47	d__Fungi; p__Ascomycota; c__Dothideomycetes; o__Capnodiales; f__Cladosporiaceae; g__Toxicocladosporium; s__Toxicocladosporium_irritans
ASV_1115	0	0	0	0	0	0	0	0	0	0	0	14	d__Fungi; p__Ascomycota; c__Sordariomycetes; o__Sordariales; f__Chaetomiaceae; g__unclassified_Chaetomiaceae; s__unclassified_Chaetomiaceae
ASV_510	0	0	0	0	0	0	0	0	0	0	0	34	d__Fungi; p__Ascomycota; c__Sordariomycetes; o__Microascales; f__Microascaceae; g__Pseudallescheria; s__Pseudallescheria_angusta
ASV_658	0	0	0	0	0	0	0	0	0	0	0	20	d__Fungi; p__Ascomycota; c__Pezizomycetes; o__Pezizales; f__Pyronemataceae; g__unclassified_Pyronemataceae; s__unclassified_Pyronemataceae
ASV_2199	0	0	0	0	0	0	0	0	0	0	0	38	d__Fungi; p__unclassified_Fungi; c__unclassified_Fungi; o__unclassified_Fungi; f__unclassified_Fungi; g__unclassified_Fungi; s__unclassified_Fungi
ASV_794	9	12	0	0	0	0	0	0	0	0	0	5	d__Fungi; p__Basidiomycota; c__Agaricomycetes; o__Agaricales; f__Agaricaceae; g__unidentified; s__unidentified
ASV_1189	0	32	0	0	0	0	0	0	0	0	0	2	d__Fungi; p__Ascomycota; c__Dothideomycetes; o__Natipusillales; f__Natipusillaceae; g__unidentified; s__unidentified
ASV_1599	0	36	0	0	0	0	0	0	0	0	0	0	d__Fungi; p__unidentified; c__unidentified; o__unidentified; f__unidentified; g__unidentified; s__unidentified
ASV_1878	0	18	0	0	0	0	0	0	0	0	0	0	d__Fungi; p__unidentified; c__unidentified; o__unidentified; f__unidentified; g__unidentified; s__unidentified
ASV_1075	0	20	0	0	0	0	6	0	0	0	0	0	d__Fungi; p__unclassified_Fungi; c__unclassified_Fungi; o__unclassified_Fungi; f__unclassified_Fungi; g__unclassified_Fungi; s__unclassified_Fungi
ASV_2248	0	0	29	0	0	0	0	0	0	0	0	0	d__Fungi; p__Ascomycota; c__Sordariomycetes; o__Hypocreales; f__Nectriaceae; g__Fusicolla; s__Fusicolla_aquaeductuum
ASV_1534	0	0	0	19	0	7	0	0	0	0	0	0	d__Fungi; p__unidentified; c__unidentified; o__unidentified; f__unidentified; g__unidentified; s__unidentified
ASV_766	0	0	0	0	31	0	0	0	0	0	0	0	d__Fungi; p__unidentified; c__unidentified; o__unidentified; f__unidentified; g__unidentified; s__unidentified
ASV_203	0	0	0	0	0	29	0	0	0	0	0	0	d__Fungi; p__unclassified_Fungi; c__unclassified_Fungi; o__unclassified_Fungi; f__unclassified_Fungi; g__unclassified_Fungi; s__unclassified_Fungi
ASV_1126	0	0	0	0	0	34	0	0	0	0	0	0	d__Fungi; p__unclassified_Fungi; c__unclassified_Fungi; o__unclassified_Fungi; f__unclassified_Fungi; g__unclassified_Fungi; s__unclassified_Fungi
ASV_1754	0	0	0	0	0	32	0	0	0	0	0	0	d__Fungi; p__unclassified_Fungi; c__unclassified_Fungi; o__unclassified_Fungi; f__unclassified_Fungi; g__unclassified_Fungi; s__unclassified_Fungi
ASV_2050	0	0	0	0	0	31	0	0	0	0	0	0	d__Fungi; p__unclassified_Fungi; c__unclassified_Fungi; o__unclassified_Fungi; f__unclassified_Fungi; g__unclassified_Fungi; s__unclassified_Fungi
ASV_1562	0	0	0	0	0	0	32	0	0	0	0	0	d__Fungi; p__unidentified; c__unidentified; o__unidentified; f__unidentified; g__unidentified; s__unidentified
ASV_1416	0	0	0	0	0	0	9	9	0	0	0	0	d__Fungi; p__Ascomycota; c__Eurotiomycetes; o__Eurotiales; f__Aspergillaceae; g__Aspergillus; s__Aspergillus_parvulus
ASV_1811	0	0	0	0	0	0	0	0	0	27	0	0	d__Fungi; p__unidentified; c__unidentified; o__unidentified; f__unidentified; g__unidentified; s__unidentified
ASV_69	0	0	0	0	0	0	0	0	0	23	0	0	d__Fungi; p__Ascomycota; c__Pezizomycetes; o__Pezizales; f__unclassified_Pezizales; g__unclassified_Pezizales; s__unclassified_Pezizales
ASV_533	0	0	0	9	0	0	0	0	0	0	10	5	d__Fungi; p__unclassified_Fungi; c__unclassified_Fungi; o__unclassified_Fungi; f__unclassified_Fungi; g__unclassified_Fungi; s__unclassified_Fungi
ASV_524	0	0	0	0	0	0	0	0	0	0	27	0	d__Fungi; p__unclassified_Fungi; c__unclassified_Fungi; o__unclassified_Fungi; f__unclassified_Fungi; g__unclassified_Fungi; s__unclassified_Fungi
ASV_323	0	0	0	0	0	0	0	0	0	0	0	22	d__Fungi; p__Ascomycota; c__Leotiomycetes; o__Helotiales; f__Helotiaceae; g__Scytalidium; s__unidentified
ASV_475	0	0	0	0	0	0	0	0	0	0	0	24	d__Fungi; p__Ascomycota; c__Sordariomycetes; o__Sordariales; f__Chaetomiaceae; g__Arcopilus; s__Arcopilus_cupreus
ASV_2259	0	0	0	0	0	0	0	0	0	0	0	29	d__Fungi; p__unidentified; c__unidentified; o__unidentified; f__unidentified; g__unidentified; s__unidentified
ASV_626	8	0	5	0	0	0	0	0	4	0	0	0	d__Fungi; p__unidentified; c__unidentified; o__unidentified; f__unidentified; g__unidentified; s__unidentified
ASV_2332	18	0	0	0	0	0	0	0	0	0	0	0	d__Fungi; p__Ascomycota; c__Eurotiomycetes; o__Eurotiales; f__Aspergillaceae; g__Aspergillus; s__Aspergillus_caesiellus
ASV_1393	13	0	0	0	0	0	5	0	0	0	0	0	d__Fungi; p__unclassified_Fungi; c__unclassified_Fungi; o__unclassified_Fungi; f__unclassified_Fungi; g__unclassified_Fungi; s__unclassified_Fungi
ASV_842	19	8	9	0	0	0	0	0	0	0	0	0	d__Fungi; p__unidentified; c__unidentified; o__unidentified; f__unidentified; g__unidentified; s__unidentified
ASV_278	4	0	0	12	0	0	0	0	0	0	0	0	d__Fungi; p__unidentified; c__unidentified; o__unidentified; f__unidentified; g__unidentified; s__unidentified
ASV_599	18	0	0	0	14	0	0	0	0	0	0	0	d__Fungi; p__unclassified_Fungi; c__unclassified_Fungi; o__unclassified_Fungi; f__unclassified_Fungi; g__unclassified_Fungi; s__unclassified_Fungi
ASV_414	5	9	0	0	0	0	0	0	0	0	0	7	d__Fungi; p__unclassified_Fungi; c__unclassified_Fungi; o__unclassified_Fungi; f__unclassified_Fungi; g__unclassified_Fungi; s__unclassified_Fungi
ASV_954	0	32	0	0	0	0	0	0	0	0	0	0	d__Fungi; p__Ascomycota; c__Dothideomycetes; o__Capnodiales; f__Cladosporiaceae; g__Rachicladosporium; s__Rachicladosporium_paucitum
ASV_788	0	29	0	0	0	0	0	0	0	0	0	0	d__Fungi; p__unidentified; c__unidentified; o__unidentified; f__unidentified; g__unidentified; s__unidentified
ASV_1315	0	10	0	0	0	0	0	2	0	25	0	0	d__Fungi; p__Basidiomycota; c__Agaricomycetes; o__Agaricales; f__Tricholomataceae; g__Floccularia; s__Floccularia_luteovirens
ASV_1053	0	0	0	5	0	0	0	0	0	0	10	0	d__Fungi; p__unidentified; c__unidentified; o__unidentified; f__unidentified; g__unidentified; s__unidentified
ASV_2232	0	0	0	33	0	0	0	0	0	0	0	0	d__Fungi; p__Ascomycota; c__Sordariomycetes; o__Hypocreales; f__Hypocreales_fam_Incertae_sedis; g__Acremonium; s__Acremonium_dichromosporum
ASV_254	0	0	0	0	11	0	0	0	0	0	0	0	d__Fungi; p__Ascomycota; c__Eurotiomycetes; o__Chaetothyriales; f__unclassified_Chaetothyriales; g__unclassified_Chaetothyriales; s__unclassified_Chaetothyriales
ASV_908	0	0	0	0	11	0	0	0	0	0	0	0	d__Fungi; p__Ascomycota; c__Eurotiomycetes; o__Eurotiales; f__Trichocomaceae; g__Talaromyces; s__Talaromyces_wortmannii
ASV_137	0	0	0	0	0	24	0	0	0	0	0	0	d__Fungi; p__unidentified; c__unidentified; o__unidentified; f__unidentified; g__unidentified; s__unidentified
ASV_1535	0	0	0	0	0	0	11	0	0	0	0	0	d__Fungi; p__Ascomycota; c__Dothideomycetes; o__Capnodiales; f__Mycosphaerellaceae; g__Mycosphaerella; s__Mycosphaerella_tassiana
ASV_620	0	0	0	0	0	0	3	0	2	0	2	13	d__Fungi; p__unidentified; c__unidentified; o__unidentified; f__unidentified; g__unidentified; s__unidentified
ASV_301	0	0	0	0	0	0	0	26	0	0	0	0	d__Fungi; p__Ascomycota; c__Leotiomycetes; o__Helotiales; f__Helotiales_fam_Incertae_sedis; g__Xylogone; s__unidentified
ASV_1580	0	0	0	0	0	0	0	19	0	0	0	0	d__Fungi; p__Ascomycota; c__Dothideomycetes; o__Capnodiales; f__Cladosporiaceae; g__Toxicocladosporium; s__Toxicocladosporium_irritans
ASV_1778	0	0	0	0	0	0	0	0	0	28	0	0	d__Fungi; p__unclassified_Fungi; c__unclassified_Fungi; o__unclassified_Fungi; f__unclassified_Fungi; g__unclassified_Fungi; s__unclassified_Fungi
ASV_2068	0	0	0	0	0	0	0	0	0	13	0	0	d__Fungi; p__unclassified_Fungi; c__unclassified_Fungi; o__unclassified_Fungi; f__unclassified_Fungi; g__unclassified_Fungi; s__unclassified_Fungi
ASV_611	0	0	0	0	0	0	0	0	0	16	0	0	d__Fungi; p__unidentified; c__unidentified; o__unidentified; f__unidentified; g__unidentified; s__unidentified
ASV_701	0	0	0	0	0	0	0	0	0	22	0	0	d__Fungi; p__Ascomycota; c__Leotiomycetes; o__Helotiales; f__unclassified_Helotiales; g__unclassified_Helotiales; s__unclassified_Helotiales
ASV_257	0	0	0	0	0	0	0	0	0	0	18	0	d__Fungi; p__Ascomycota; c__Dothideomycetes; o__Pleosporales; f__Pleosporaceae; g__Stemphylium; s__Stemphylium_vesicarium
ASV_638	0	0	0	0	0	0	0	0	0	0	0	14	d__Fungi; p__Ascomycota; c__Eurotiomycetes; o__Eurotiales; f__Trichocomaceae; g__Talaromyces; s__unclassified_Talaromyces
ASV_1250	0	0	0	0	0	0	0	0	0	0	0	38	d__Fungi; p__Mortierellomycota; c__Mortierellomycetes; o__Mortierellales; f__Mortierellaceae; g__Mortierella; s__unidentified
ASV_1084	0	0	0	0	0	0	0	0	0	0	0	43	d__Fungi; p__unclassified_Fungi; c__unclassified_Fungi; o__unclassified_Fungi; f__unclassified_Fungi; g__unclassified_Fungi; s__unclassified_Fungi
ASV_1976	17	0	0	0	0	0	0	0	0	0	0	0	d__Fungi; p__unidentified; c__unidentified; o__unidentified; f__unidentified; g__unidentified; s__unidentified
ASV_1692	4	14	17	0	0	0	0	0	0	0	0	0	d__Fungi; p__unidentified; c__unidentified; o__unidentified; f__unidentified; g__unidentified; s__unidentified
ASV_107	10	0	0	0	0	3	1	0	0	0	0	3	d__Fungi; p__unidentified; c__unidentified; o__unidentified; f__unidentified; g__unidentified; s__unidentified
ASV_177	0	0	19	0	0	0	0	0	0	0	0	0	d__Fungi; p__Basidiomycota; c__Tremellomycetes; o__Filobasidiales; f__Piskurozymaceae; g__Solicoccozyma; s__Solicoccozyma_aeria
ASV_249	0	0	22	0	0	0	0	0	0	0	0	0	d__Fungi; p__Ascomycota; c__Dothideomycetes; o__Capnodiales; f__Mycosphaerellaceae; g__Zasmidium; s__unclassified_Zasmidium
ASV_2136	0	0	8	0	0	0	0	0	0	0	0	0	d__Fungi; p__Ascomycota; c__Sordariomycetes; o__Sordariales; f__Chaetomiaceae; g__Arcopilus; s__Arcopilus_turgidopilosus
ASV_607	0	0	5	0	0	0	3	0	0	0	0	0	d__Fungi; p__unclassified_Fungi; c__unclassified_Fungi; o__unclassified_Fungi; f__unclassified_Fungi; g__unclassified_Fungi; s__unclassified_Fungi
ASV_997	0	0	12	0	0	0	0	0	0	0	0	0	d__Fungi; p__unidentified; c__unidentified; o__unidentified; f__unidentified; g__unidentified; s__unidentified
ASV_274	0	0	0	28	0	0	0	0	0	0	0	0	d__Fungi; p__Ascomycota; c__Dothideomycetes; o__Capnodiales; f__Cladosporiaceae; g__Cladosporium; s__unidentified
ASV_1426	0	0	0	15	0	0	0	0	0	0	0	0	d__Fungi; p__unclassified_Fungi; c__unclassified_Fungi; o__unclassified_Fungi; f__unclassified_Fungi; g__unclassified_Fungi; s__unclassified_Fungi
ASV_1257	0	0	0	6	0	0	0	0	0	6	0	0	d__Fungi; p__unclassified_Fungi; c__unclassified_Fungi; o__unclassified_Fungi; f__unclassified_Fungi; g__unclassified_Fungi; s__unclassified_Fungi
ASV_208	0	0	0	0	24	0	0	0	0	0	0	0	d__Fungi; p__unidentified; c__unidentified; o__unidentified; f__unidentified; g__unidentified; s__unidentified
ASV_511	0	0	0	0	4	0	0	0	0	15	0	0	d__Fungi; p__unclassified_Fungi; c__unclassified_Fungi; o__unclassified_Fungi; f__unclassified_Fungi; g__unclassified_Fungi; s__unclassified_Fungi
ASV_778	0	0	0	0	20	0	0	0	0	0	0	0	d__Fungi; p__unclassified_Fungi; c__unclassified_Fungi; o__unclassified_Fungi; f__unclassified_Fungi; g__unclassified_Fungi; s__unclassified_Fungi
ASV_2166	0	0	0	0	20	0	0	0	0	0	0	0	d__Fungi; p__unidentified; c__unidentified; o__unidentified; f__unidentified; g__unidentified; s__unidentified
ASV_477	0	0	0	0	31	0	0	0	0	0	0	0	d__Fungi; p__unidentified; c__unidentified; o__unidentified; f__unidentified; g__unidentified; s__unidentified
ASV_2005	0	0	0	0	0	31	0	0	0	0	0	0	d__Fungi; p__Ascomycota; c__Sordariomycetes; o__Sordariales; f__Chaetomiaceae; g__Chaetomium; s__Chaetomium_grande
ASV_1774	0	0	0	0	0	29	0	0	0	0	0	0	d__Fungi; p__Ascomycota; c__Eurotiomycetes; o__Eurotiales; f__Trichocomaceae; g__Talaromyces; s__unclassified_Talaromyces
ASV_528	0	0	0	0	0	0	0	16	0	0	0	0	d__Fungi; p__Ascomycota; c__Eurotiomycetes; o__Eurotiales; f__Aspergillaceae; g__Aspergillus; s__unclassified_Aspergillus
ASV_760	0	0	0	0	0	0	0	0	20	0	0	0	d__Fungi; p__Ascomycota; c__Sordariomycetes; o__Sordariales; f__Lasiosphaeriaceae; g__Cladorrhinum; s__Cladorrhinum_bulbillosum
ASV_1417	0	0	0	0	0	0	0	0	43	0	0	0	d__Fungi; p__unidentified; c__unidentified; o__unidentified; f__unidentified; g__unidentified; s__unidentified
ASV_1284	0	0	0	0	0	0	0	0	0	33	0	0	d__Fungi; p__unidentified; c__unidentified; o__unidentified; f__unidentified; g__unidentified; s__unidentified
ASV_978	0	0	0	0	0	0	0	0	0	15	0	0	d__Fungi; p__unclassified_Fungi; c__unclassified_Fungi; o__unclassified_Fungi; f__unclassified_Fungi; g__unclassified_Fungi; s__unclassified_Fungi
ASV_656	0	0	0	0	0	0	0	0	0	23	0	0	d__Fungi; p__Ascomycota; c__Eurotiomycetes; o__Eurotiales; f__Aspergillaceae; g__Aspergillus; s__Aspergillus_micronesiensis
ASV_662	0	0	0	0	0	0	0	0	0	33	0	0	d__Fungi; p__Mortierellomycota; c__Mortierellomycetes; o__Mortierellales; f__Mortierellaceae; g__Mortierella; s__unclassified_Mortierella
ASV_1166	0	0	0	0	0	0	0	0	0	0	21	0	d__Fungi; p__Ascomycota; c__unclassified_Ascomycota; o__unclassified_Ascomycota; f__unclassified_Ascomycota; g__unclassified_Ascomycota; s__unclassified_Ascomycota
ASV_2324	0	0	0	0	0	0	0	0	0	0	20	0	d__Fungi; p__unclassified_Fungi; c__unclassified_Fungi; o__unclassified_Fungi; f__unclassified_Fungi; g__unclassified_Fungi; s__unclassified_Fungi
ASV_397	0	0	0	0	0	0	0	0	0	0	26	0	d__Fungi; p__Ascomycota; c__Sordariomycetes; o__Microascales; f__Ceratocystidaceae; g__unidentified; s__unidentified
ASV_2202	0	0	0	0	0	0	0	0	0	0	25	0	d__Fungi; p__unclassified_Fungi; c__unclassified_Fungi; o__unclassified_Fungi; f__unclassified_Fungi; g__unclassified_Fungi; s__unclassified_Fungi
ASV_1347	0	0	0	0	0	0	0	0	0	0	39	0	d__Fungi; p__unidentified; c__unidentified; o__unidentified; f__unidentified; g__unidentified; s__unidentified
ASV_2083	4	0	18	0	0	0	0	0	0	0	0	0	d__Fungi; p__Ascomycota; c__Eurotiomycetes; o__Chaetothyriales; f__Herpotrichiellaceae; g__Exophiala; s__Exophiala_pisciphila
ASV_1409	2	7	1	11	0	0	2	8	5	0	0	0	d__Fungi; p__unidentified; c__unidentified; o__unidentified; f__unidentified; g__unidentified; s__unidentified
ASV_838	0	30	0	0	0	0	0	0	0	0	0	0	d__Fungi; p__unidentified; c__unidentified; o__unidentified; f__unidentified; g__unidentified; s__unidentified
ASV_173	0	14	0	0	0	0	0	0	0	0	0	0	d__Fungi; p__unidentified; c__unidentified; o__unidentified; f__unidentified; g__unidentified; s__unidentified
ASV_2319	0	48	0	0	0	0	0	0	0	0	0	10	d__Fungi; p__Ascomycota; c__Eurotiomycetes; o__Eurotiales; f__Aspergillaceae; g__Penicillium; s__unclassified_Penicillium
ASV_1461	9	15	0	0	0	0	0	0	0	0	0	0	d__Fungi; p__Ascomycota; c__Eurotiomycetes; o__Eurotiales; f__Aspergillaceae; g__Penicillium; s__Penicillium_pimiteouiense
ASV_754	0	18	0	0	0	0	0	0	0	0	0	0	d__Fungi; p__Ascomycota; c__Eurotiomycetes; o__Chaetothyriales; f__Trichomeriaceae; g__unidentified; s__unidentified
ASV_1921	0	18	0	0	0	0	0	0	0	0	0	0	d__Fungi; p__Ascomycota; c__Dothideomycetes; o__Pleosporales; f__Didymosphaeriaceae; g__Paraconiothyrium; s__Paraconiothyrium_archidendri
ASV_934	0	22	0	0	0	0	0	0	0	0	0	0	d__Fungi; p__unidentified; c__unidentified; o__unidentified; f__unidentified; g__unidentified; s__unidentified
ASV_281	0	25	0	0	0	0	0	0	0	0	0	0	d__Fungi; p__Basidiomycota; c__Malasseziomycetes; o__Malasseziales; f__Malasseziaceae; g__Malassezia; s__Malassezia_globosa
ASV_1169	0	20	0	0	0	0	0	0	0	0	0	0	d__Fungi; p__Ascomycota; c__Eurotiomycetes; o__Chaetothyriales; f__Herpotrichiellaceae; g__Cladophialophora; s__unidentified
ASV_104	0	0	15	0	0	0	0	0	0	0	0	0	d__Fungi; p__Basidiomycota; c__Agaricomycetes; o__Boletales; f__Rhizopogonaceae; g__Rhizopogon; s__unidentified
ASV_781	0	0	0	6	1	10	0	0	0	0	0	0	d__Fungi; p__unidentified; c__unidentified; o__unidentified; f__unidentified; g__unidentified; s__unidentified
ASV_1121	0	0	0	26	0	0	0	0	0	0	0	0	d__Fungi; p__Ascomycota; c__Sordariomycetes; o__unclassified_Sordariomycetes; f__unclassified_Sordariomycetes; g__unclassified_Sordariomycetes; s__unclassified_Sordariomycetes
ASV_2101	0	0	0	5	12	0	0	0	0	0	0	0	d__Fungi; p__unidentified; c__unidentified; o__unidentified; f__unidentified; g__unidentified; s__unidentified
ASV_1657	0	0	0	0	11	16	0	0	0	0	0	0	d__Fungi; p__unidentified; c__unidentified; o__unidentified; f__unidentified; g__unidentified; s__unidentified
ASV_1146	0	0	0	0	0	31	0	0	0	0	13	0	d__Fungi; p__unclassified_Fungi; c__unclassified_Fungi; o__unclassified_Fungi; f__unclassified_Fungi; g__unclassified_Fungi; s__unclassified_Fungi
ASV_446	0	0	0	0	0	0	6	0	0	13	0	2	d__Fungi; p__unidentified; c__unidentified; o__unidentified; f__unidentified; g__unidentified; s__unidentified
ASV_1285	0	0	0	0	0	0	16	0	0	0	0	5	d__Fungi; p__Ascomycota; c__Eurotiomycetes; o__Eurotiales; f__Aspergillaceae; g__Aspergillus; s__Aspergillus_penicillioides
ASV_287	0	0	0	0	0	0	19	0	0	0	0	0	d__Fungi; p__unclassified_Fungi; c__unclassified_Fungi; o__unclassified_Fungi; f__unclassified_Fungi; g__unclassified_Fungi; s__unclassified_Fungi
ASV_1706	0	0	0	0	0	0	0	0	0	22	0	0	d__Fungi; p__Ascomycota; c__Sordariomycetes; o__Microascales; f__Microascaceae; g__Microascus; s__Microascus_brevicaulis
ASV_1541	0	0	0	0	0	0	0	0	0	26	0	0	d__Fungi; p__Ascomycota; c__Sordariomycetes; o__Hypocreales; f__Hypocreaceae; g__Trichoderma; s__unclassified_Trichoderma
ASV_1127	0	0	0	0	0	0	0	0	0	16	0	0	d__Fungi; p__unclassified_Fungi; c__unclassified_Fungi; o__unclassified_Fungi; f__unclassified_Fungi; g__unclassified_Fungi; s__unclassified_Fungi
ASV_1968	0	0	0	0	0	0	0	0	0	29	0	0	d__Fungi; p__unclassified_Fungi; c__unclassified_Fungi; o__unclassified_Fungi; f__unclassified_Fungi; g__unclassified_Fungi; s__unclassified_Fungi
ASV_94	0	0	0	0	0	6	0	0	0	12	0	4	d__Fungi; p__Basidiomycota; c__Agaricomycetes; o__unclassified_Agaricomycetes; f__unclassified_Agaricomycetes; g__unclassified_Agaricomycetes; s__unclassified_Agaricomycetes
ASV_567	0	0	0	0	0	0	0	0	0	30	0	0	d__Fungi; p__unidentified; c__unidentified; o__unidentified; f__unidentified; g__unidentified; s__unidentified
ASV_2279	0	0	0	0	0	0	0	0	0	13	0	0	d__Fungi; p__unidentified; c__unidentified; o__unidentified; f__unidentified; g__unidentified; s__unidentified
ASV_1211	0	0	0	0	0	0	0	0	0	0	30	0	d__Fungi; p__unclassified_Fungi; c__unclassified_Fungi; o__unclassified_Fungi; f__unclassified_Fungi; g__unclassified_Fungi; s__unclassified_Fungi
ASV_891	0	0	0	0	0	0	0	0	0	0	32	0	d__Fungi; p__Ascomycota; c__Dothideomycetes; o__Venturiales; f__unidentified; g__unidentified; s__unidentified
ASV_1130	0	0	0	0	0	0	0	0	0	0	0	20	d__Fungi; p__unidentified; c__unidentified; o__unidentified; f__unidentified; g__unidentified; s__unidentified
ASV_146	0	0	0	0	0	0	0	0	0	0	0	27	d__Fungi; p__unclassified_Fungi; c__unclassified_Fungi; o__unclassified_Fungi; f__unclassified_Fungi; g__unclassified_Fungi; s__unclassified_Fungi
ASV_537	0	0	0	0	0	0	0	0	0	0	0	13	d__Fungi; p__Ascomycota; c__Eurotiomycetes; o__Eurotiales; f__Thermoascaceae; g__Thermoascus; s__Thermoascus_crustaceus
ASV_2309	28	0	0	0	0	0	0	0	0	0	0	0	d__Fungi; p__Ascomycota; c__Sordariomycetes; o__Glomerellales; f__Glomerellaceae; g__Colletotrichum; s__unclassified_Colletotrichum
ASV_1748	15	0	0	0	0	0	0	0	0	0	0	0	d__Fungi; p__unidentified; c__unidentified; o__unidentified; f__unidentified; g__unidentified; s__unidentified
ASV_1930	0	17	0	0	0	0	0	0	6	0	0	0	d__Fungi; p__unclassified_Fungi; c__unclassified_Fungi; o__unclassified_Fungi; f__unclassified_Fungi; g__unclassified_Fungi; s__unclassified_Fungi
ASV_1197	0	14	0	0	0	0	4	0	11	0	0	0	d__Fungi; p__Ascomycota; c__unclassified_Ascomycota; o__unclassified_Ascomycota; f__unclassified_Ascomycota; g__unclassified_Ascomycota; s__unclassified_Ascomycota
ASV_1157	0	28	0	0	0	0	0	0	0	0	0	0	d__Fungi; p__Basidiomycota; c__Agaricomycetes; o__Hymenochaetales; f__Schizoporaceae; g__unidentified; s__unidentified
ASV_956	0	15	0	0	0	0	0	0	0	0	0	0	d__Fungi; p__unidentified; c__unidentified; o__unidentified; f__unidentified; g__unidentified; s__unidentified
ASV_1847	0	0	21	0	0	0	0	0	0	0	0	0	d__Fungi; p__Ascomycota; c__Leotiomycetes; o__Helotiales; f__unclassified_Helotiales; g__unclassified_Helotiales; s__unclassified_Helotiales
ASV_561	0	0	25	0	0	0	0	0	0	0	0	0	d__Fungi; p__Basidiomycota; c__Agaricomycetes; o__Polyporales; f__Ganodermataceae; g__Perenniporia; s__unclassified_Perenniporia
ASV_180	0	0	0	11	0	0	0	0	0	0	0	0	d__Fungi; p__unclassified_Fungi; c__unclassified_Fungi; o__unclassified_Fungi; f__unclassified_Fungi; g__unclassified_Fungi; s__unclassified_Fungi
ASV_923	0	0	0	23	0	3	0	0	0	0	0	0	d__Fungi; p__unclassified_Fungi; c__unclassified_Fungi; o__unclassified_Fungi; f__unclassified_Fungi; g__unclassified_Fungi; s__unclassified_Fungi
ASV_2151	0	0	0	31	0	0	0	0	0	0	0	0	d__Fungi; p__unclassified_Fungi; c__unclassified_Fungi; o__unclassified_Fungi; f__unclassified_Fungi; g__unclassified_Fungi; s__unclassified_Fungi
ASV_282	0	0	0	0	15	0	0	0	0	0	0	0	d__Fungi; p__unidentified; c__unidentified; o__unidentified; f__unidentified; g__unidentified; s__unidentified
ASV_2258	0	0	4	0	9	0	0	0	0	0	4	0	d__Fungi; p__unidentified; c__unidentified; o__unidentified; f__unidentified; g__unidentified; s__unidentified
ASV_965	0	0	0	0	7	0	0	0	0	26	0	3	d__Fungi; p__unclassified_Fungi; c__unclassified_Fungi; o__unclassified_Fungi; f__unclassified_Fungi; g__unclassified_Fungi; s__unclassified_Fungi
ASV_1769	0	0	0	0	0	5	0	0	0	0	0	7	d__Fungi; p__unclassified_Fungi; c__unclassified_Fungi; o__unclassified_Fungi; f__unclassified_Fungi; g__unclassified_Fungi; s__unclassified_Fungi
ASV_1148	0	0	0	0	0	29	0	0	0	0	0	0	d__Fungi; p__Ascomycota; c__Sordariomycetes; o__Hypocreales; f__unidentified; g__unidentified; s__unidentified
ASV_1494	0	0	0	0	0	26	0	0	0	0	0	0	d__Fungi; p__unclassified_Fungi; c__unclassified_Fungi; o__unclassified_Fungi; f__unclassified_Fungi; g__unclassified_Fungi; s__unclassified_Fungi
ASV_1485	0	0	0	0	0	12	0	0	0	0	0	0	d__Fungi; p__Basidiomycota; c__Tremellomycetes; o__Tremellales; f__Trimorphomycetaceae; g__Saitozyma; s__Saitozyma_podzolica
ASV_140	0	0	0	0	0	0	16	0	0	0	0	0	d__Fungi; p__Ascomycota; c__Sordariomycetes; o__unclassified_Sordariomycetes; f__unclassified_Sordariomycetes; g__unclassified_Sordariomycetes; s__unclassified_Sordariomycetes
ASV_545	0	0	0	0	0	0	20	0	0	0	0	0	d__Fungi; p__Ascomycota; c__unclassified_Ascomycota; o__unclassified_Ascomycota; f__unclassified_Ascomycota; g__unclassified_Ascomycota; s__unclassified_Ascomycota
ASV_627	0	0	0	0	0	0	0	16	0	0	0	0	d__Fungi; p__unclassified_Fungi; c__unclassified_Fungi; o__unclassified_Fungi; f__unclassified_Fungi; g__unclassified_Fungi; s__unclassified_Fungi
ASV_1915	0	0	0	0	0	0	0	0	0	28	0	0	d__Fungi; p__unidentified; c__unidentified; o__unidentified; f__unidentified; g__unidentified; s__unidentified
ASV_902	0	0	0	0	0	0	0	0	0	13	0	9	d__Fungi; p__Ascomycota; c__Dothideomycetes; o__Capnodiales; f__Mycosphaerellaceae; g__Mycosphaerella; s__Mycosphaerella_tassiana
ASV_1645	0	0	0	0	0	0	0	0	0	31	0	0	d__Fungi; p__Ascomycota; c__Sordariomycetes; o__Xylariales; f__Apiosporaceae; g__unidentified; s__unidentified
ASV_1355	0	0	0	0	0	0	0	0	0	13	0	0	d__Fungi; p__unclassified_Fungi; c__unclassified_Fungi; o__unclassified_Fungi; f__unclassified_Fungi; g__unclassified_Fungi; s__unclassified_Fungi
ASV_1585	0	0	0	0	0	0	0	0	0	29	0	0	d__Fungi; p__unidentified; c__unidentified; o__unidentified; f__unidentified; g__unidentified; s__unidentified
ASV_1896	0	0	0	0	0	0	0	0	0	0	13	0	d__Fungi; p__Ascomycota; c__Eurotiomycetes; o__Eurotiales; f__Aspergillaceae; g__Aspergillus; s__Aspergillus_fischeri
ASV_747	0	0	0	0	0	0	0	0	0	0	13	12	d__Fungi; p__unclassified_Fungi; c__unclassified_Fungi; o__unclassified_Fungi; f__unclassified_Fungi; g__unclassified_Fungi; s__unclassified_Fungi
ASV_1198	0	0	0	0	0	0	0	0	0	0	0	15	d__Fungi; p__Mucoromycota; c__Mucoromycotina_cls_Incertae_sedis; o__Mucoromycotina_ord_Incertae_sedis; f__Mucoromycotina_fam_Incertae_sedis; g__Bifiguratus; s__unidentified
ASV_1411	0	0	0	0	0	0	0	0	0	0	0	26	d__Fungi; p__unidentified; c__unidentified; o__unidentified; f__unidentified; g__unidentified; s__unidentified
ASV_213	3	0	0	0	15	0	0	0	0	0	0	0	d__Fungi; p__Ascomycota; c__Eurotiomycetes; o__Phaeomoniellales; f__unidentified; g__unidentified; s__unidentified
ASV_1172	23	0	0	0	0	0	0	0	0	0	0	0	d__Fungi; p__unidentified; c__unidentified; o__unidentified; f__unidentified; g__unidentified; s__unidentified
ASV_219	0	8	0	0	0	0	0	0	0	11	0	0	d__Fungi; p__Basidiomycota; c__Exobasidiomycetes; o__Exobasidiales; f__Brachybasidiaceae; g__Meira; s__unclassified_Meira
ASV_1455	0	13	0	0	0	0	0	0	0	0	0	0	d__Fungi; p__unidentified; c__unidentified; o__unidentified; f__unidentified; g__unidentified; s__unidentified
ASV_1209	0	0	8	0	0	0	0	0	0	0	0	0	d__Fungi; p__Ascomycota; c__Eurotiomycetes; o__Eurotiales; f__Aspergillaceae; g__Penicillium; s__Penicillium_griseolum
ASV_1545	0	8	20	0	0	0	0	0	0	0	0	0	d__Fungi; p__unidentified; c__unidentified; o__unidentified; f__unidentified; g__unidentified; s__unidentified
ASV_2066	0	0	10	0	0	0	0	0	0	0	0	0	d__Fungi; p__unidentified; c__unidentified; o__unidentified; f__unidentified; g__unidentified; s__unidentified
ASV_288	0	0	13	0	0	0	4	4	0	0	0	0	d__Fungi; p__Basidiomycota; c__Exobasidiomycetes; o__Exobasidiales; f__Brachybasidiaceae; g__Meira; s__Meira_miltonrushii
ASV_812	0	6	0	30	0	0	0	0	0	0	0	0	d__Fungi; p__Ascomycota; c__Sordariomycetes; o__Hypocreales; f__Stachybotryaceae; g__unclassified_Stachybotryaceae; s__unclassified_Stachybotryaceae
ASV_871	0	2	0	17	5	0	0	20	0	0	0	0	d__Fungi; p__unclassified_Fungi; c__unclassified_Fungi; o__unclassified_Fungi; f__unclassified_Fungi; g__unclassified_Fungi; s__unclassified_Fungi
ASV_2347	0	0	0	17	0	0	0	0	0	0	0	0	d__Fungi; p__unclassified_Fungi; c__unclassified_Fungi; o__unclassified_Fungi; f__unclassified_Fungi; g__unclassified_Fungi; s__unclassified_Fungi
ASV_1530	0	0	0	13	0	0	0	0	0	0	0	0	d__Fungi; p__Basidiomycota; c__Agaricomycetes; o__unclassified_Agaricomycetes; f__unclassified_Agaricomycetes; g__unclassified_Agaricomycetes; s__unclassified_Agaricomycetes
ASV_526	0	0	0	23	0	0	0	0	0	0	0	0	d__Fungi; p__unclassified_Fungi; c__unclassified_Fungi; o__unclassified_Fungi; f__unclassified_Fungi; g__unclassified_Fungi; s__unclassified_Fungi
ASV_46	0	0	0	0	8	0	0	0	0	0	0	0	d__Fungi; p__unidentified; c__unidentified; o__unidentified; f__unidentified; g__unidentified; s__unidentified
ASV_1027	0	0	0	0	3	0	0	0	8	0	4	5	d__Fungi; p__unclassified_Fungi; c__unclassified_Fungi; o__unclassified_Fungi; f__unclassified_Fungi; g__unclassified_Fungi; s__unclassified_Fungi
ASV_1397	0	0	0	0	0	23	0	0	0	0	0	0	d__Fungi; p__unclassified_Fungi; c__unclassified_Fungi; o__unclassified_Fungi; f__unclassified_Fungi; g__unclassified_Fungi; s__unclassified_Fungi
ASV_1073	0	0	0	0	0	0	4	0	0	0	7	0	d__Fungi; p__Ascomycota; c__Sordariomycetes; o__Sordariales; f__Chaetomiaceae; g__Botryotrichum; s__Botryotrichum_atrogriseum
ASV_1351	0	0	0	0	0	0	16	0	0	0	0	0	d__Fungi; p__unclassified_Fungi; c__unclassified_Fungi; o__unclassified_Fungi; f__unclassified_Fungi; g__unclassified_Fungi; s__unclassified_Fungi
ASV_2164	0	0	0	0	0	0	0	14	0	0	0	0	d__Fungi; p__Ascomycota; c__Eurotiomycetes; o__Eurotiales; f__Aspergillaceae; g__Penicillium; s__unclassified_Penicillium
ASV_96	0	0	0	0	0	0	0	0	0	21	0	0	d__Fungi; p__unclassified_Fungi; c__unclassified_Fungi; o__unclassified_Fungi; f__unclassified_Fungi; g__unclassified_Fungi; s__unclassified_Fungi
ASV_93	0	0	0	0	0	0	0	0	0	25	0	0	d__Fungi; p__unclassified_Fungi; c__unclassified_Fungi; o__unclassified_Fungi; f__unclassified_Fungi; g__unclassified_Fungi; s__unclassified_Fungi
ASV_1508	0	0	0	0	0	0	0	0	0	13	12	0	d__Fungi; p__unclassified_Fungi; c__unclassified_Fungi; o__unclassified_Fungi; f__unclassified_Fungi; g__unclassified_Fungi; s__unclassified_Fungi
ASV_1252	0	0	0	0	0	0	0	0	0	13	0	0	d__Fungi; p__Ascomycota; c__Eurotiomycetes; o__Chaetothyriales; f__Herpotrichiellaceae; g__Cladophialophora; s__Cladophialophora_chaetospira
ASV_1969	0	0	0	0	0	0	0	0	0	12	0	0	d__Fungi; p__Ascomycota; c__Eurotiomycetes; o__Eurotiales; f__Trichocomaceae; g__Talaromyces; s__unclassified_Talaromyces
ASV_575	0	0	0	0	0	0	0	0	0	22	0	0	d__Fungi; p__Mortierellomycota; c__Mortierellomycetes; o__Mortierellales; f__Mortierellaceae; g__Mortierella; s__unclassified_Mortierella
ASV_1239	0	0	0	0	0	0	0	0	0	14	0	0	d__Fungi; p__unclassified_Fungi; c__unclassified_Fungi; o__unclassified_Fungi; f__unclassified_Fungi; g__unclassified_Fungi; s__unclassified_Fungi
ASV_201	0	0	0	0	0	0	0	0	0	25	0	0	d__Fungi; p__unidentified; c__unidentified; o__unidentified; f__unidentified; g__unidentified; s__unidentified
ASV_86	0	0	0	0	0	0	0	0	0	11	0	0	d__Fungi; p__unidentified; c__unidentified; o__unidentified; f__unidentified; g__unidentified; s__unidentified
ASV_720	0	0	0	0	0	0	0	0	0	0	39	0	d__Fungi; p__unclassified_Fungi; c__unclassified_Fungi; o__unclassified_Fungi; f__unclassified_Fungi; g__unclassified_Fungi; s__unclassified_Fungi
ASV_311	0	0	0	0	0	0	0	0	0	0	21	0	d__Fungi; p__unidentified; c__unidentified; o__unidentified; f__unidentified; g__unidentified; s__unidentified
ASV_1815	0	0	0	0	0	0	0	0	0	0	20	0	d__Fungi; p__Ascomycota; c__Dothideomycetes; o__Pleosporales; f__Pleosporaceae; g__Comoclathris; s__unidentified
ASV_810	0	0	0	0	0	0	0	0	0	0	0	9	d__Fungi; p__unidentified; c__unidentified; o__unidentified; f__unidentified; g__unidentified; s__unidentified
ASV_91	0	0	0	0	0	0	0	0	0	0	0	23	d__Fungi; p__unidentified; c__unidentified; o__unidentified; f__unidentified; g__unidentified; s__unidentified
ASV_2288	0	0	0	0	0	0	0	0	0	0	0	28	d__Fungi; p__Ascomycota; c__Dothideomycetes; o__Capnodiales; f__unclassified_Capnodiales; g__unclassified_Capnodiales; s__unclassified_Capnodiales
ASV_947	0	0	0	0	0	0	0	0	0	0	0	37	d__Fungi; p__unclassified_Fungi; c__unclassified_Fungi; o__unclassified_Fungi; f__unclassified_Fungi; g__unclassified_Fungi; s__unclassified_Fungi
ASV_2107	2	0	0	0	0	0	0	0	0	0	0	20	d__Fungi; p__Ascomycota; c__Dothideomycetes; o__Dothideales; f__Aureobasidiaceae; g__Aureobasidium; s__Aureobasidium_pullulans
ASV_1058	0	0	0	0	0	0	0	0	0	0	0	31	d__Fungi; p__Ascomycota; c__Leotiomycetes; o__Helotiales; f__Helotiales_fam_Incertae_sedis; g__Chalara; s__unidentified
ASV_1199	0	0	0	0	0	0	0	0	0	0	0	13	d__Fungi; p__Ascomycota; c__Orbiliomycetes; o__Orbiliales; f__Orbiliaceae; g__Arthrobotrys; s__Arthrobotrys_multisecundaria
ASV_1868	0	0	0	0	0	0	0	0	0	0	0	8	d__Fungi; p__unidentified; c__unidentified; o__unidentified; f__unidentified; g__unidentified; s__unidentified
ASV_240	14	0	0	0	0	0	0	0	0	0	0	0	d__Fungi; p__unclassified_Fungi; c__unclassified_Fungi; o__unclassified_Fungi; f__unclassified_Fungi; g__unclassified_Fungi; s__unclassified_Fungi
ASV_115	28	0	0	0	0	0	0	0	0	0	0	0	d__Fungi; p__Ascomycota; c__Dothideomycetes; o__Capnodiales; f__unidentified; g__unidentified; s__unidentified
ASV_27	14	4	0	2	0	0	1	0	0	0	0	2	d__Fungi; p__unclassified_Fungi; c__unclassified_Fungi; o__unclassified_Fungi; f__unclassified_Fungi; g__unclassified_Fungi; s__unclassified_Fungi
ASV_552	6	0	0	0	0	0	10	0	0	0	0	0	d__Fungi; p__Ascomycota; c__Dothideomycetes; o__Pleosporales; f__Phaeosphaeriaceae; g__unclassified_Phaeosphaeriaceae; s__unclassified_Phaeosphaeriaceae
ASV_2077	12	4	4	0	0	0	0	0	0	0	0	0	d__Fungi; p__unclassified_Fungi; c__unclassified_Fungi; o__unclassified_Fungi; f__unclassified_Fungi; g__unclassified_Fungi; s__unclassified_Fungi
ASV_78	4	10	0	0	0	0	0	0	0	0	0	0	d__Fungi; p__unidentified; c__unidentified; o__unidentified; f__unidentified; g__unidentified; s__unidentified
ASV_1381	0	18	0	0	1	0	0	0	6	0	0	0	d__Fungi; p__unclassified_Fungi; c__unclassified_Fungi; o__unclassified_Fungi; f__unclassified_Fungi; g__unclassified_Fungi; s__unclassified_Fungi
ASV_491	0	22	0	0	0	0	0	0	0	0	0	0	d__Fungi; p__Ascomycota; c__Sordariomycetes; o__Sordariales; f__Sordariales_fam_Incertae_sedis; g__Conlarium; s__unidentified
ASV_2265	0	16	0	0	0	0	0	0	0	0	0	0	d__Fungi; p__Basidiomycota; c__unclassified_Basidiomycota; o__unclassified_Basidiomycota; f__unclassified_Basidiomycota; g__unclassified_Basidiomycota; s__unclassified_Basidiomycota
ASV_44	0	15	0	0	0	0	0	0	0	0	0	0	d__Fungi; p__Ascomycota; c__Eurotiomycetes; o__Onygenales; f__Ajellomycetaceae; g__unidentified; s__unidentified
ASV_776	0	0	22	0	0	0	0	0	0	0	0	0	d__Fungi; p__Basidiomycota; c__Ustilaginomycetes; o__Ustilaginales; f__Ustilaginaceae; g__Moesziomyces; s__Moesziomyces_aphidis
ASV_1797	0	0	4	0	0	0	0	0	0	0	0	0	d__Fungi; p__Ascomycota; c__Dothideomycetes; o__Capnodiales; f__Mycosphaerellaceae; g__Zasmidium; s__unclassified_Zasmidium
ASV_2067	0	0	9	0	0	0	0	0	0	0	0	0	d__Fungi; p__unidentified; c__unidentified; o__unidentified; f__unidentified; g__unidentified; s__unidentified
ASV_1671	0	0	13	0	0	0	0	0	0	0	0	0	d__Fungi; p__unidentified; c__unidentified; o__unidentified; f__unidentified; g__unidentified; s__unidentified
ASV_1529	0	0	0	24	0	0	0	1	3	0	0	0	d__Fungi; p__Ascomycota; c__Sordariomycetes; o__Chaetosphaeriales; f__Chaetosphaeriaceae; g__Thozetella; s__unidentified
ASV_4	0	0	0	15	0	0	0	0	0	0	0	0	d__Fungi; p__unclassified_Fungi; c__unclassified_Fungi; o__unclassified_Fungi; f__unclassified_Fungi; g__unclassified_Fungi; s__unclassified_Fungi
ASV_1652	0	0	0	19	0	0	0	0	0	0	0	0	d__Fungi; p__Mucoromycota; c__Mucoromycotina_cls_Incertae_sedis; o__Mucoromycotina_ord_Incertae_sedis; f__Mucoromycotina_fam_Incertae_sedis; g__Bifiguratus; s__unidentified
ASV_1497	0	0	0	10	0	0	0	0	0	0	0	0	d__Fungi; p__unidentified; c__unidentified; o__unidentified; f__unidentified; g__unidentified; s__unidentified
ASV_1555	0	0	0	21	0	0	0	0	0	0	0	0	d__Fungi; p__Ascomycota; c__Eurotiomycetes; o__Eurotiales; f__Aspergillaceae; g__Penicillium; s__unclassified_Penicillium
ASV_419	0	0	0	23	0	0	0	0	0	0	0	0	d__Fungi; p__unclassified_Fungi; c__unclassified_Fungi; o__unclassified_Fungi; f__unclassified_Fungi; g__unclassified_Fungi; s__unclassified_Fungi
ASV_260	0	0	0	0	0	13	0	0	0	0	0	0	d__Fungi; p__Ascomycota; c__Dothideomycetes; o__Capnodiales; f__Cladosporiaceae; g__Cladosporium; s__unidentified
ASV_795	0	0	0	0	0	29	0	0	0	0	0	0	d__Fungi; p__Basidiomycota; c__Microbotryomycetes; o__Sporidiobolales; f__Sporidiobolaceae; g__Rhodotorula; s__Rhodotorula_toruloides
ASV_998	0	0	0	0	0	30	0	0	0	0	0	0	d__Fungi; p__Basidiomycota; c__Agaricomycetes; o__unclassified_Agaricomycetes; f__unclassified_Agaricomycetes; g__unclassified_Agaricomycetes; s__unclassified_Agaricomycetes
ASV_2174	0	0	0	0	0	0	0	12	0	0	0	0	d__Fungi; p__unclassified_Fungi; c__unclassified_Fungi; o__unclassified_Fungi; f__unclassified_Fungi; g__unclassified_Fungi; s__unclassified_Fungi
ASV_1048	0	0	0	0	0	0	0	3	14	0	0	0	d__Fungi; p__unidentified; c__unidentified; o__unidentified; f__unidentified; g__unidentified; s__unidentified
ASV_76	0	0	0	0	0	0	1	0	0	16	0	6	d__Fungi; p__unclassified_Fungi; c__unclassified_Fungi; o__unclassified_Fungi; f__unclassified_Fungi; g__unclassified_Fungi; s__unclassified_Fungi
ASV_690	0	0	0	0	0	0	0	0	0	10	0	0	d__Fungi; p__unclassified_Fungi; c__unclassified_Fungi; o__unclassified_Fungi; f__unclassified_Fungi; g__unclassified_Fungi; s__unclassified_Fungi
ASV_1207	0	0	0	0	0	0	0	0	0	0	19	0	d__Fungi; p__unidentified; c__unidentified; o__unidentified; f__unidentified; g__unidentified; s__unidentified
ASV_1383	0	0	0	0	0	0	0	0	0	0	0	9	d__Fungi; p__unclassified_Fungi; c__unclassified_Fungi; o__unclassified_Fungi; f__unclassified_Fungi; g__unclassified_Fungi; s__unclassified_Fungi
ASV_1666	0	0	0	0	0	0	0	0	0	0	0	21	d__Fungi; p__Ascomycota; c__Eurotiomycetes; o__Eurotiales; f__Aspergillaceae; g__Aspergillus; s__Aspergillus_nomius
ASV_10	0	0	0	0	0	0	0	0	0	0	0	21	d__Fungi; p__unclassified_Fungi; c__unclassified_Fungi; o__unclassified_Fungi; f__unclassified_Fungi; g__unclassified_Fungi; s__unclassified_Fungi
ASV_1072	6	6	0	0	0	0	0	0	0	0	0	0	d__Fungi; p__unidentified; c__unidentified; o__unidentified; f__unidentified; g__unidentified; s__unidentified
ASV_1430	17	0	0	0	0	0	0	0	0	0	0	0	d__Fungi; p__unidentified; c__unidentified; o__unidentified; f__unidentified; g__unidentified; s__unidentified
ASV_1218	28	0	0	0	0	0	0	0	0	0	0	0	d__Fungi; p__Ascomycota; c__Sordariomycetes; o__Hypocreales; f__Hypocreales_fam_Incertae_sedis; g__Acremonium; s__Acremonium_alternatum
ASV_900	20	0	0	0	0	0	0	0	0	0	0	0	d__Fungi; p__Basidiomycota; c__Agaricomycetes; o__Polyporales; f__Meruliaceae; g__unclassified_Meruliaceae; s__unclassified_Meruliaceae
ASV_1251	24	0	0	0	0	0	0	0	0	0	0	0	d__Fungi; p__Basidiomycota; c__Agaricomycetes; o__Hymenochaetales; f__Schizoporaceae; g__unidentified; s__unidentified
ASV_1083	6	7	0	0	0	0	0	0	0	0	0	0	d__Fungi; p__unidentified; c__unidentified; o__unidentified; f__unidentified; g__unidentified; s__unidentified
ASV_113	0	4	3	0	16	0	0	0	0	0	0	0	d__Fungi; p__unidentified; c__unidentified; o__unidentified; f__unidentified; g__unidentified; s__unidentified
ASV_2197	0	21	0	0	0	0	0	0	0	0	0	0	d__Fungi; p__Ascomycota; c__Leotiomycetes; o__Helotiales; f__Myxotrichaceae; g__Oidiodendron; s__unidentified
ASV_448	0	12	0	0	0	0	0	0	0	0	0	0	d__Fungi; p__Ascomycota; c__Sordariomycetes; o__Diaporthales; f__Diaporthales_fam_Incertae_sedis; g__Dendrostoma; s__Dendrostoma_quercinum
ASV_516	0	19	0	0	0	0	0	0	0	0	0	0	d__Fungi; p__unclassified_Fungi; c__unclassified_Fungi; o__unclassified_Fungi; f__unclassified_Fungi; g__unclassified_Fungi; s__unclassified_Fungi
ASV_2160	0	15	0	0	0	0	0	0	0	0	0	0	d__Fungi; p__Basidiomycota; c__Wallemiomycetes; o__Wallemiales; f__Wallemiaceae; g__Wallemia; s__unclassified_Wallemia
ASV_168	0	8	0	0	0	0	0	0	0	0	0	0	d__Fungi; p__unidentified; c__unidentified; o__unidentified; f__unidentified; g__unidentified; s__unidentified
ASV_731	0	0	7	0	0	0	0	0	0	0	0	0	d__Fungi; p__Ascomycota; c__Eurotiomycetes; o__Eurotiales; f__Aspergillaceae; g__Hamigera; s__unclassified_Hamigera
ASV_1569	0	0	14	0	0	0	0	13	0	0	0	0	d__Fungi; p__unclassified_Fungi; c__unclassified_Fungi; o__unclassified_Fungi; f__unclassified_Fungi; g__unclassified_Fungi; s__unclassified_Fungi
ASV_184	0	0	0	6	0	0	0	0	0	0	0	5	d__Fungi; p__unidentified; c__unidentified; o__unidentified; f__unidentified; g__unidentified; s__unidentified
ASV_2357	0	0	0	22	0	0	0	0	0	0	0	0	d__Fungi; p__unidentified; c__unidentified; o__unidentified; f__unidentified; g__unidentified; s__unidentified
ASV_1194	0	0	0	0	10	0	0	0	0	0	0	0	d__Fungi; p__unidentified; c__unidentified; o__unidentified; f__unidentified; g__unidentified; s__unidentified
ASV_63	0	0	0	0	21	0	0	0	0	0	0	0	d__Fungi; p__Mucoromycota; c__Umbelopsidomycetes; o__Umbelopsidales; f__Umbelopsidaceae; g__Umbelopsis; s__Umbelopsis_isabellina
ASV_1052	0	6	0	0	0	12	0	0	0	0	0	4	d__Fungi; p__unidentified; c__unidentified; o__unidentified; f__unidentified; g__unidentified; s__unidentified
ASV_1291	0	0	0	0	0	18	0	0	0	0	0	0	d__Fungi; p__unidentified; c__unidentified; o__unidentified; f__unidentified; g__unidentified; s__unidentified
ASV_1434	0	0	0	0	0	18	0	0	0	0	0	0	d__Fungi; p__unidentified; c__unidentified; o__unidentified; f__unidentified; g__unidentified; s__unidentified
ASV_1734	0	0	0	0	0	0	17	0	0	0	0	0	d__Fungi; p__unidentified; c__unidentified; o__unidentified; f__unidentified; g__unidentified; s__unidentified
ASV_2351	0	0	0	0	0	0	20	0	0	0	0	0	d__Fungi; p__Ascomycota; c__Sordariomycetes; o__Microascales; f__Microascaceae; g__Gamsia; s__Gamsia_simplex
ASV_1672	0	0	0	0	0	0	0	0	0	14	0	0	d__Fungi; p__unclassified_Fungi; c__unclassified_Fungi; o__unclassified_Fungi; f__unclassified_Fungi; g__unclassified_Fungi; s__unclassified_Fungi
ASV_1828	0	0	0	0	0	0	0	0	0	16	0	0	d__Fungi; p__unclassified_Fungi; c__unclassified_Fungi; o__unclassified_Fungi; f__unclassified_Fungi; g__unclassified_Fungi; s__unclassified_Fungi
ASV_1723	0	0	0	0	0	0	0	0	0	25	0	0	d__Fungi; p__Ascomycota; c__Saccharomycetes; o__Saccharomycetales; f__Saccharomycetales_fam_Incertae_sedis; g__Candida; s__Candida_subhashii
ASV_2224	0	0	0	0	0	0	0	0	0	16	0	0	d__Fungi; p__unidentified; c__unidentified; o__unidentified; f__unidentified; g__unidentified; s__unidentified
ASV_513	0	0	0	0	0	0	0	0	0	15	0	0	d__Fungi; p__Basidiomycota; c__Exobasidiomycetes; o__Exobasidiales; f__Brachybasidiaceae; g__Meira; s__Meira_argovae
ASV_2292	0	0	0	0	0	0	0	0	0	0	30	0	d__Fungi; p__unidentified; c__unidentified; o__unidentified; f__unidentified; g__unidentified; s__unidentified
ASV_1582	0	0	0	0	0	0	0	0	0	0	33	0	d__Fungi; p__unclassified_Fungi; c__unclassified_Fungi; o__unclassified_Fungi; f__unclassified_Fungi; g__unclassified_Fungi; s__unclassified_Fungi
ASV_1507	0	0	0	0	0	0	0	0	0	0	0	16	d__Fungi; p__unidentified; c__unidentified; o__unidentified; f__unidentified; g__unidentified; s__unidentified
ASV_1296	0	0	0	0	0	0	0	0	0	0	0	17	d__Fungi; p__Ascomycota; c__Sordariomycetes; o__unclassified_Sordariomycetes; f__unclassified_Sordariomycetes; g__unclassified_Sordariomycetes; s__unclassified_Sordariomycetes
ASV_1353	0	0	0	0	0	0	0	0	0	0	0	20	d__Fungi; p__Basidiomycota; c__Tremellomycetes; o__Cystofilobasidiales; f__Mrakiaceae; g__Tausonia; s__Tausonia_pullulans
ASV_2228	7	0	0	0	0	0	0	0	0	0	0	27	d__Fungi; p__Basidiomycota; c__Agaricomycetes; o__Thelephorales; f__Bankeraceae; g__Phellodon; s__unidentified
ASV_950	0	0	0	0	0	0	0	0	0	0	0	22	d__Fungi; p__unidentified; c__unidentified; o__unidentified; f__unidentified; g__unidentified; s__unidentified
ASV_1592	0	0	0	0	0	0	0	0	0	0	0	18	d__Fungi; p__unidentified; c__unidentified; o__unidentified; f__unidentified; g__unidentified; s__unidentified
ASV_1478	17	0	0	0	0	0	0	0	0	0	0	0	d__Fungi; p__unclassified_Fungi; c__unclassified_Fungi; o__unclassified_Fungi; f__unclassified_Fungi; g__unclassified_Fungi; s__unclassified_Fungi
ASV_2191	19	0	0	0	0	0	0	0	0	0	0	0	d__Fungi; p__unclassified_Fungi; c__unclassified_Fungi; o__unclassified_Fungi; f__unclassified_Fungi; g__unclassified_Fungi; s__unclassified_Fungi
ASV_1278	12	0	0	0	0	0	0	0	0	0	0	0	d__Fungi; p__unidentified; c__unidentified; o__unidentified; f__unidentified; g__unidentified; s__unidentified
ASV_124	0	22	0	0	0	0	0	0	0	0	0	0	d__Fungi; p__Ascomycota; c__Dothideomycetes; o__Capnodiales; f__unclassified_Capnodiales; g__unclassified_Capnodiales; s__unclassified_Capnodiales
ASV_2123	0	9	0	0	0	0	0	0	0	0	0	0	d__Fungi; p__Ascomycota; c__Eurotiomycetes; o__Chaetothyriales; f__unidentified; g__unidentified; s__unidentified
ASV_925	0	1	2	0	0	0	5	9	0	0	0	0	d__Fungi; p__unidentified; c__unidentified; o__unidentified; f__unidentified; g__unidentified; s__unidentified
ASV_478	0	0	1	0	0	0	7	0	2	1	0	0	d__Fungi; p__unidentified; c__unidentified; o__unidentified; f__unidentified; g__unidentified; s__unidentified
ASV_555	0	0	11	0	0	0	0	0	0	0	0	0	d__Fungi; p__unidentified; c__unidentified; o__unidentified; f__unidentified; g__unidentified; s__unidentified
ASV_1380	0	0	0	13	0	0	0	0	0	0	0	0	d__Fungi; p__unidentified; c__unidentified; o__unidentified; f__unidentified; g__unidentified; s__unidentified
ASV_976	0	0	0	29	0	0	0	0	0	0	0	0	d__Fungi; p__Ascomycota; c__Sordariomycetes; o__Sordariales; f__Chaetomiaceae; g__Chaetomium; s__unidentified
ASV_1394	0	0	0	16	0	0	0	0	0	0	0	0	d__Fungi; p__unclassified_Fungi; c__unclassified_Fungi; o__unclassified_Fungi; f__unclassified_Fungi; g__unclassified_Fungi; s__unclassified_Fungi
ASV_1670	0	0	0	4	0	0	0	0	0	3	0	0	d__Fungi; p__unidentified; c__unidentified; o__unidentified; f__unidentified; g__unidentified; s__unidentified
ASV_2140	0	0	0	9	0	0	0	0	0	0	0	0	d__Fungi; p__unidentified; c__unidentified; o__unidentified; f__unidentified; g__unidentified; s__unidentified
ASV_1939	0	0	0	23	0	0	0	0	0	0	0	0	d__Fungi; p__Ascomycota; c__Eurotiomycetes; o__Eurotiales; f__Aspergillaceae; g__Penicillium; s__unclassified_Penicillium
ASV_737	0	0	0	0	7	0	0	0	0	0	0	0	d__Fungi; p__unidentified; c__unidentified; o__unidentified; f__unidentified; g__unidentified; s__unidentified
ASV_476	0	0	0	0	0	15	0	0	0	0	0	0	d__Fungi; p__unidentified; c__unidentified; o__unidentified; f__unidentified; g__unidentified; s__unidentified
ASV_683	0	0	0	0	0	9	0	0	0	0	0	0	d__Fungi; p__unidentified; c__unidentified; o__unidentified; f__unidentified; g__unidentified; s__unidentified
ASV_2320	0	0	0	0	0	0	6	0	0	0	0	0	d__Fungi; p__Ascomycota; c__Eurotiomycetes; o__Chaetothyriales; f__unidentified; g__unidentified; s__unidentified
ASV_2054	0	0	0	0	0	0	0	12	0	0	0	0	d__Fungi; p__unidentified; c__unidentified; o__unidentified; f__unidentified; g__unidentified; s__unidentified
ASV_276	0	0	0	0	0	0	0	9	0	0	0	0	d__Fungi; p__Ascomycota; c__Eurotiomycetes; o__Eurotiales; f__Aspergillaceae; g__Phialosimplex; s__Phialosimplex_salinarum
ASV_1125	0	0	0	0	0	0	0	8	0	0	0	0	d__Fungi; p__unidentified; c__unidentified; o__unidentified; f__unidentified; g__unidentified; s__unidentified
ASV_1911	0	0	0	0	0	0	0	0	18	0	0	0	d__Fungi; p__unclassified_Fungi; c__unclassified_Fungi; o__unclassified_Fungi; f__unclassified_Fungi; g__unclassified_Fungi; s__unclassified_Fungi
ASV_2122	0	0	0	0	0	0	0	0	4	5	2	0	d__Fungi; p__unidentified; c__unidentified; o__unidentified; f__unidentified; g__unidentified; s__unidentified
ASV_1795	0	0	0	0	0	0	0	0	0	15	0	0	d__Fungi; p__unclassified_Fungi; c__unclassified_Fungi; o__unclassified_Fungi; f__unclassified_Fungi; g__unclassified_Fungi; s__unclassified_Fungi
ASV_606	0	0	0	0	0	0	0	0	0	21	0	0	d__Fungi; p__unidentified; c__unidentified; o__unidentified; f__unidentified; g__unidentified; s__unidentified
ASV_2170	0	1	0	0	0	0	0	0	0	13	1	0	d__Fungi; p__unclassified_Fungi; c__unclassified_Fungi; o__unclassified_Fungi; f__unclassified_Fungi; g__unclassified_Fungi; s__unclassified_Fungi
ASV_14	0	0	0	0	0	0	0	0	0	8	1	1	d__Fungi; p__unclassified_Fungi; c__unclassified_Fungi; o__unclassified_Fungi; f__unclassified_Fungi; g__unclassified_Fungi; s__unclassified_Fungi
ASV_363	0	0	0	0	0	0	0	0	0	18	0	0	d__Fungi; p__unidentified; c__unidentified; o__unidentified; f__unidentified; g__unidentified; s__unidentified
ASV_304	0	0	0	0	0	0	0	0	0	10	0	0	d__Fungi; p__unidentified; c__unidentified; o__unidentified; f__unidentified; g__unidentified; s__unidentified
ASV_389	0	0	0	0	0	0	0	0	5	10	0	0	d__Fungi; p__Ascomycota; c__Saccharomycetes; o__Saccharomycetales; f__unclassified_Saccharomycetales; g__unclassified_Saccharomycetales; s__unclassified_Saccharomycetales
ASV_1370	0	0	0	0	0	0	0	0	0	25	0	0	d__Fungi; p__unclassified_Fungi; c__unclassified_Fungi; o__unclassified_Fungi; f__unclassified_Fungi; g__unclassified_Fungi; s__unclassified_Fungi
ASV_233	0	0	0	0	0	0	0	0	0	0	21	0	d__Fungi; p__Ascomycota; c__Dothideomycetes; o__Capnodiales; f__Mycosphaerellaceae; g__Mycosphaerella; s__Mycosphaerella_tassiana
ASV_1924	0	0	0	0	0	0	0	0	0	0	21	5	d__Fungi; p__Ascomycota; c__Sordariomycetes; o__Sordariales; f__Chaetomiaceae; g__unclassified_Chaetomiaceae; s__unclassified_Chaetomiaceae
ASV_1904	0	0	0	0	0	0	0	0	0	0	22	0	d__Fungi; p__Ascomycota; c__Sordariomycetes; o__Xylariales; f__Apiosporaceae; g__Arthrinium; s__Arthrinium_phaeospermum
ASV_1012	0	0	0	0	0	0	0	0	0	0	14	0	d__Fungi; p__unidentified; c__unidentified; o__unidentified; f__unidentified; g__unidentified; s__unidentified
ASV_82	0	0	0	0	0	0	0	0	0	0	15	0	d__Fungi; p__Mortierellomycota; c__Mortierellomycetes; o__Mortierellales; f__Mortierellaceae; g__Mortierella; s__unclassified_Mortierella
ASV_206	0	0	0	0	0	0	0	0	0	0	30	0	d__Fungi; p__unidentified; c__unidentified; o__unidentified; f__unidentified; g__unidentified; s__unidentified
ASV_847	0	0	0	0	0	0	0	0	0	0	0	31	d__Fungi; p__unidentified; c__unidentified; o__unidentified; f__unidentified; g__unidentified; s__unidentified
ASV_263	0	0	0	0	0	0	0	0	0	0	0	17	d__Fungi; p__Basidiomycota; c__Agaricomycetes; o__Agaricales; f__Tricholomataceae; g__Flagelloscypha; s__Flagelloscypha_minutissima
ASV_21	22	0	3	0	0	0	0	0	0	0	0	0	d__Fungi; p__Ascomycota; c__Sordariomycetes; o__Chaetosphaeriales; f__Chaetosphaeriaceae; g__unidentified; s__unidentified
ASV_1386	11	0	0	0	0	0	0	0	0	0	0	0	d__Fungi; p__unidentified; c__unidentified; o__unidentified; f__unidentified; g__unidentified; s__unidentified
ASV_876	8	0	0	0	0	6	0	0	0	0	0	0	d__Fungi; p__unidentified; c__unidentified; o__unidentified; f__unidentified; g__unidentified; s__unidentified
ASV_544	21	0	0	0	0	0	0	0	0	0	0	0	d__Fungi; p__Ascomycota; c__unclassified_Ascomycota; o__unclassified_Ascomycota; f__unclassified_Ascomycota; g__unclassified_Ascomycota; s__unclassified_Ascomycota
ASV_833	18	0	0	0	0	0	0	0	0	0	0	0	d__Fungi; p__Ascomycota; c__Dothideomycetes; o__Pleosporales; f__Didymellaceae; g__Epicoccum; s__unclassified_Epicoccum
ASV_489	10	0	0	0	0	0	0	0	0	0	0	0	d__Fungi; p__unidentified; c__unidentified; o__unidentified; f__unidentified; g__unidentified; s__unidentified
ASV_1361	7	0	0	0	0	4	0	0	0	0	0	0	d__Fungi; p__unidentified; c__unidentified; o__unidentified; f__unidentified; g__unidentified; s__unidentified
ASV_13	0	6	0	0	0	0	0	0	0	0	0	0	d__Fungi; p__unidentified; c__unidentified; o__unidentified; f__unidentified; g__unidentified; s__unidentified
ASV_727	0	0	12	0	0	0	0	0	0	0	0	0	d__Fungi; p__Ascomycota; c__Dothideomycetes; o__Capnodiales; f__Teratosphaeriaceae; g__Eupenidiella; s__Eupenidiella_venezuelensis
ASV_1946	0	0	19	0	0	0	0	0	0	0	0	0	d__Fungi; p__Ascomycota; c__Sordariomycetes; o__Hypocreales; f__unclassified_Hypocreales; g__unclassified_Hypocreales; s__unclassified_Hypocreales
ASV_1001	0	0	1	0	3	14	0	0	0	0	0	0	d__Fungi; p__unclassified_Fungi; c__unclassified_Fungi; o__unclassified_Fungi; f__unclassified_Fungi; g__unclassified_Fungi; s__unclassified_Fungi
ASV_379	0	0	12	0	0	0	0	0	0	0	0	0	d__Fungi; p__Mortierellomycota; c__Mortierellomycetes; o__Mortierellales; f__Mortierellaceae; g__Mortierella; s__unclassified_Mortierella
ASV_1711	0	0	8	0	0	0	0	0	0	0	0	0	d__Fungi; p__unidentified; c__unidentified; o__unidentified; f__unidentified; g__unidentified; s__unidentified
ASV_2286	0	0	0	12	0	0	0	0	0	0	0	0	d__Fungi; p__unidentified; c__unidentified; o__unidentified; f__unidentified; g__unidentified; s__unidentified
ASV_2020	0	0	0	5	0	0	0	0	0	0	0	0	d__Fungi; p__unidentified; c__unidentified; o__unidentified; f__unidentified; g__unidentified; s__unidentified
ASV_1301	0	0	0	7	0	0	0	0	0	0	0	0	d__Fungi; p__unclassified_Fungi; c__unclassified_Fungi; o__unclassified_Fungi; f__unclassified_Fungi; g__unclassified_Fungi; s__unclassified_Fungi
ASV_518	0	0	0	14	0	0	0	0	0	0	0	0	d__Fungi; p__Ascomycota; c__Sordariomycetes; o__Hypocreales; f__Clavicipitaceae; g__Metarhizium; s__Metarhizium_anisopliae
ASV_633	0	0	0	0	14	0	0	0	0	0	0	0	d__Fungi; p__unidentified; c__unidentified; o__unidentified; f__unidentified; g__unidentified; s__unidentified
ASV_297	0	0	0	0	13	0	0	0	0	0	0	0	d__Fungi; p__unidentified; c__unidentified; o__unidentified; f__unidentified; g__unidentified; s__unidentified
ASV_1710	0	0	0	0	0	21	0	0	0	0	0	0	d__Fungi; p__Ascomycota; c__Eurotiomycetes; o__Eurotiales; f__Aspergillaceae; g__Penicillium; s__Penicillium_neocrassum
ASV_815	0	0	0	0	0	6	0	0	0	8	8	0	d__Fungi; p__unclassified_Fungi; c__unclassified_Fungi; o__unclassified_Fungi; f__unclassified_Fungi; g__unclassified_Fungi; s__unclassified_Fungi
ASV_298	0	0	0	0	0	0	0	0	10	0	0	0	d__Fungi; p__Ascomycota; c__Dothideomycetes; o__Pleosporales; f__Didymellaceae; g__Didymella; s__unclassified_Didymella
ASV_217	0	0	0	0	0	0	0	0	9	0	0	0	d__Fungi; p__unclassified_Fungi; c__unclassified_Fungi; o__unclassified_Fungi; f__unclassified_Fungi; g__unclassified_Fungi; s__unclassified_Fungi
ASV_480	0	0	0	0	0	0	0	0	0	12	0	0	d__Fungi; p__unidentified; c__unidentified; o__unidentified; f__unidentified; g__unidentified; s__unidentified
ASV_1877	0	0	0	0	0	0	0	0	0	13	0	0	d__Fungi; p__unidentified; c__unidentified; o__unidentified; f__unidentified; g__unidentified; s__unidentified
ASV_1266	0	0	0	0	0	0	0	0	0	11	0	0	d__Fungi; p__unclassified_Fungi; c__unclassified_Fungi; o__unclassified_Fungi; f__unclassified_Fungi; g__unclassified_Fungi; s__unclassified_Fungi
ASV_927	0	0	0	0	0	0	0	0	0	8	0	0	d__Fungi; p__Ascomycota; c__Eurotiomycetes; o__Eurotiales; f__Aspergillaceae; g__Hamigera; s__unclassified_Hamigera
ASV_2336	0	0	0	0	0	0	0	0	0	13	0	0	d__Fungi; p__unidentified; c__unidentified; o__unidentified; f__unidentified; g__unidentified; s__unidentified
ASV_374	0	0	0	0	0	0	0	0	0	10	7	0	d__Fungi; p__unidentified; c__unidentified; o__unidentified; f__unidentified; g__unidentified; s__unidentified
ASV_2021	0	0	0	0	0	0	0	0	0	0	24	0	d__Fungi; p__unclassified_Fungi; c__unclassified_Fungi; o__unclassified_Fungi; f__unclassified_Fungi; g__unclassified_Fungi; s__unclassified_Fungi
ASV_674	0	0	0	0	0	0	0	0	0	0	36	0	d__Fungi; p__Ascomycota; c__Leotiomycetes; o__Phacidiales; f__Phacidiaceae; g__Phacidium; s__Phacidium_lacerum
ASV_159	0	0	0	0	0	0	0	0	0	0	0	8	d__Fungi; p__unclassified_Fungi; c__unclassified_Fungi; o__unclassified_Fungi; f__unclassified_Fungi; g__unclassified_Fungi; s__unclassified_Fungi
ASV_2356	0	0	0	0	0	0	0	0	0	0	0	31	d__Fungi; p__unclassified_Fungi; c__unclassified_Fungi; o__unclassified_Fungi; f__unclassified_Fungi; g__unclassified_Fungi; s__unclassified_Fungi
ASV_588	0	0	0	0	0	0	0	0	0	0	0	11	d__Fungi; p__unidentified; c__unidentified; o__unidentified; f__unidentified; g__unidentified; s__unidentified
ASV_1358	0	0	0	0	0	0	0	0	0	0	0	20	d__Fungi; p__Ascomycota; c__Eurotiomycetes; o__Eurotiales; f__unclassified_Eurotiales; g__unclassified_Eurotiales; s__unclassified_Eurotiales
ASV_1162	15	0	0	0	0	0	0	0	0	0	0	0	d__Fungi; p__Ascomycota; c__Dothideomycetes; o__Pleosporales; f__Pleosporaceae; g__Curvularia; s__Curvularia_pallescens
ASV_252	22	0	0	0	0	0	0	0	0	0	0	0	d__Fungi; p__Ascomycota; c__Dothideomycetes; o__Dothideomycetes_ord_Incertae_sedis; f__Dothideomycetes_fam_Incertae_sedis; g__Peltaster; s__unidentified
ASV_1959	27	0	0	0	0	0	0	0	0	0	0	0	d__Fungi; p__unclassified_Fungi; c__unclassified_Fungi; o__unclassified_Fungi; f__unclassified_Fungi; g__unclassified_Fungi; s__unclassified_Fungi
ASV_1136	9	0	0	0	0	0	0	0	0	0	0	0	d__Fungi; p__Ascomycota; c__Eurotiomycetes; o__Eurotiales; f__Trichocomaceae; g__Talaromyces; s__Talaromyces_oumae-annae
ASV_1114	9	0	0	0	0	0	0	0	0	0	0	0	d__Fungi; p__Ascomycota; c__Eurotiomycetes; o__Eurotiales; f__Aspergillaceae; g__Penicillium; s__Penicillium_citrinum
ASV_821	10	0	0	0	0	0	0	0	0	0	0	0	d__Fungi; p__Ascomycota; c__Eurotiomycetes; o__Eurotiales; f__Aspergillaceae; g__Penicillium; s__Penicillium_sumatraense
ASV_1470	10	0	0	0	0	0	0	0	0	0	0	0	d__Fungi; p__unidentified; c__unidentified; o__unidentified; f__unidentified; g__unidentified; s__unidentified
ASV_272	13	1	0	0	0	10	0	0	0	0	0	0	d__Fungi; p__unidentified; c__unidentified; o__unidentified; f__unidentified; g__unidentified; s__unidentified
ASV_1046	0	10	0	0	0	0	0	0	0	0	0	0	d__Fungi; p__unidentified; c__unidentified; o__unidentified; f__unidentified; g__unidentified; s__unidentified
ASV_1366	0	10	0	0	0	0	0	0	0	0	0	0	d__Fungi; p__Basidiomycota; c__Ustilaginomycetes; o__Ustilaginales; f__Ustilaginaceae; g__Pseudozyma; s__Pseudozyma_hubeiensis
ASV_1922	0	8	0	0	0	0	5	0	0	0	0	0	d__Fungi; p__Ascomycota; c__Archaeorhizomycetes; o__Archaeorhizomycetales; f__Archaeorhizomycetaceae; g__Archaeorhizomyces; s__Archaeorhizomyces_borealis
ASV_1049	0	16	0	0	0	0	0	0	0	0	2	0	d__Fungi; p__Ascomycota; c__Eurotiomycetes; o__Chaetothyriales; f__Herpotrichiellaceae; g__Cladophialophora; s__unidentified
ASV_2216	0	13	0	0	0	0	0	0	0	0	0	0	d__Fungi; p__Ascomycota; c__Leotiomycetes; o__Helotiales; f__unclassified_Helotiales; g__unclassified_Helotiales; s__unclassified_Helotiales
ASV_2365	0	15	0	0	0	0	0	0	0	0	0	0	d__Fungi; p__Ascomycota; c__Sordariomycetes; o__Hypocreales; f__Clavicipitaceae; g__Paecilomyces; s__Paecilomyces_formosa
ASV_1735	0	0	5	0	0	0	2	0	0	0	0	0	d__Fungi; p__unidentified; c__unidentified; o__unidentified; f__unidentified; g__unidentified; s__unidentified
ASV_1532	0	0	5	0	0	0	0	0	0	0	0	0	d__Fungi; p__Mucoromycota; c__Umbelopsidomycetes; o__Umbelopsidales; f__Umbelopsidaceae; g__Umbelopsis; s__Umbelopsis_changbaiensis
ASV_1213	0	0	3	0	0	0	0	0	0	0	0	0	d__Fungi; p__Ascomycota; c__Eurotiomycetes; o__Eurotiales; f__Aspergillaceae; g__Penicillium; s__unclassified_Penicillium
ASV_1745	6	0	19	0	0	0	0	0	0	0	0	0	d__Fungi; p__unidentified; c__unidentified; o__unidentified; f__unidentified; g__unidentified; s__unidentified
ASV_1531	0	0	0	4	0	3	0	0	0	0	0	0	d__Fungi; p__unclassified_Fungi; c__unclassified_Fungi; o__unclassified_Fungi; f__unclassified_Fungi; g__unclassified_Fungi; s__unclassified_Fungi
ASV_1660	0	0	0	7	0	0	0	0	0	0	0	0	d__Fungi; p__unclassified_Fungi; c__unclassified_Fungi; o__unclassified_Fungi; f__unclassified_Fungi; g__unclassified_Fungi; s__unclassified_Fungi
ASV_1493	0	0	0	3	0	0	0	0	0	10	0	0	d__Fungi; p__unclassified_Fungi; c__unclassified_Fungi; o__unclassified_Fungi; f__unclassified_Fungi; g__unclassified_Fungi; s__unclassified_Fungi
ASV_2300	0	0	0	8	0	0	0	0	0	0	0	0	d__Fungi; p__unidentified; c__unidentified; o__unidentified; f__unidentified; g__unidentified; s__unidentified
ASV_1156	0	0	0	14	0	0	0	0	0	0	0	0	d__Fungi; p__unclassified_Fungi; c__unclassified_Fungi; o__unclassified_Fungi; f__unclassified_Fungi; g__unclassified_Fungi; s__unclassified_Fungi
ASV_2250	0	0	0	0	6	0	0	0	0	0	0	0	d__Fungi; p__unclassified_Fungi; c__unclassified_Fungi; o__unclassified_Fungi; f__unclassified_Fungi; g__unclassified_Fungi; s__unclassified_Fungi
ASV_1623	0	0	0	0	7	0	0	0	0	0	0	0	d__Fungi; p__unidentified; c__unidentified; o__unidentified; f__unidentified; g__unidentified; s__unidentified
ASV_1227	0	0	0	0	4	0	3	0	0	0	0	3	d__Fungi; p__Ascomycota; c__Eurotiomycetes; o__Eurotiales; f__Aspergillaceae; g__Penicillium; s__Penicillium_incoloratum
ASV_1985	0	0	0	0	19	0	0	0	0	0	0	0	d__Fungi; p__unclassified_Fungi; c__unclassified_Fungi; o__unclassified_Fungi; f__unclassified_Fungi; g__unclassified_Fungi; s__unclassified_Fungi
ASV_338	0	8	6	0	11	0	0	0	0	0	0	0	d__Fungi; p__unidentified; c__unidentified; o__unidentified; f__unidentified; g__unidentified; s__unidentified
ASV_543	0	0	0	0	9	0	0	0	0	0	0	0	d__Fungi; p__unidentified; c__unidentified; o__unidentified; f__unidentified; g__unidentified; s__unidentified
ASV_2150	0	0	0	0	0	0	6	0	0	0	0	0	d__Fungi; p__Ascomycota; c__Sordariomycetes; o__Hypocreales; f__Hypocreaceae; g__Trichoderma; s__Trichoderma_longibrachiatum
ASV_1472	0	0	0	0	0	0	11	0	0	0	0	0	d__Fungi; p__Ascomycota; c__Sordariomycetes; o__Magnaporthales; f__Magnaporthaceae; g__Pseudophialophora; s__Pseudophialophora_schizachyrii
ASV_582	0	0	0	0	0	0	2	0	0	0	0	0	d__Fungi; p__Ascomycota; c__Eurotiomycetes; o__Eurotiales; f__Aspergillaceae; g__Penicillium; s__Penicillium_brasilianum
ASV_527	0	0	0	0	0	0	6	3	0	0	0	0	d__Fungi; p__unclassified_Fungi; c__unclassified_Fungi; o__unclassified_Fungi; f__unclassified_Fungi; g__unclassified_Fungi; s__unclassified_Fungi
ASV_125	0	0	0	0	0	0	0	10	0	0	0	0	d__Fungi; p__unclassified_Fungi; c__unclassified_Fungi; o__unclassified_Fungi; f__unclassified_Fungi; g__unclassified_Fungi; s__unclassified_Fungi
ASV_1038	0	5	0	0	0	0	0	20	0	0	0	0	d__Fungi; p__Ascomycota; c__Dothideomycetes; o__unclassified_Dothideomycetes; f__unclassified_Dothideomycetes; g__unclassified_Dothideomycetes; s__unclassified_Dothideomycetes
ASV_1729	0	0	0	0	0	0	0	0	17	0	0	0	d__Fungi; p__Ascomycota; c__Archaeorhizomycetes; o__Archaeorhizomycetales; f__Archaeorhizomycetaceae; g__Archaeorhizomyces; s__unidentified
ASV_442	0	0	0	0	0	0	0	0	8	0	0	0	d__Fungi; p__unidentified; c__unidentified; o__unidentified; f__unidentified; g__unidentified; s__unidentified
ASV_546	0	0	0	0	0	0	0	0	17	0	0	0	d__Fungi; p__Ascomycota; c__Sordariomycetes; o__unidentified; f__unidentified; g__unidentified; s__unidentified
ASV_806	0	0	0	0	0	0	0	0	7	0	0	0	d__Fungi; p__Ascomycota; c__Sordariomycetes; o__Hypocreales; f__Nectriaceae; g__unclassified_Nectriaceae; s__unclassified_Nectriaceae
ASV_2345	0	0	0	0	0	0	0	0	8	0	0	0	d__Fungi; p__Ascomycota; c__Dothideomycetes; o__Venturiales; f__unidentified; g__unidentified; s__unidentified
ASV_273	0	0	0	0	0	12	0	0	0	11	0	0	d__Fungi; p__Ascomycota; c__Dothideomycetes; o__Dothideales; f__Aureobasidiaceae; g__Aureobasidium; s__Aureobasidium_pullulans
ASV_2310	0	0	0	0	0	0	0	0	0	17	0	0	d__Fungi; p__Ascomycota; c__Saccharomycetes; o__Saccharomycetales; f__Saccharomycetales_fam_Incertae_sedis; g__Candida; s__Candida_subhashii
ASV_961	0	0	0	0	0	0	0	0	0	9	0	0	d__Fungi; p__Mucoromycota; c__Umbelopsidomycetes; o__Umbelopsidales; f__Umbelopsidaceae; g__Umbelopsis; s__Umbelopsis_ramanniana
ASV_29	0	0	0	0	0	0	0	0	0	0	10	0	d__Fungi; p__unidentified; c__unidentified; o__unidentified; f__unidentified; g__unidentified; s__unidentified
ASV_2244	0	0	0	0	0	0	0	0	0	0	10	0	d__Fungi; p__unidentified; c__unidentified; o__unidentified; f__unidentified; g__unidentified; s__unidentified
ASV_2103	0	0	0	0	0	0	0	0	0	0	8	0	d__Fungi; p__unclassified_Fungi; c__unclassified_Fungi; o__unclassified_Fungi; f__unclassified_Fungi; g__unclassified_Fungi; s__unclassified_Fungi
ASV_1864	0	0	0	0	0	0	0	0	0	0	7	0	d__Fungi; p__unclassified_Fungi; c__unclassified_Fungi; o__unclassified_Fungi; f__unclassified_Fungi; g__unclassified_Fungi; s__unclassified_Fungi
ASV_505	0	0	0	0	0	0	0	0	0	0	13	0	d__Fungi; p__Ascomycota; c__Dothideomycetes; o__Pleosporales; f__Periconiaceae; g__Periconia; s__Periconia_byssoides
ASV_755	0	0	0	0	0	0	0	0	0	0	7	0	d__Fungi; p__Ascomycota; c__Saccharomycetes; o__Saccharomycetales; f__unclassified_Saccharomycetales; g__unclassified_Saccharomycetales; s__unclassified_Saccharomycetales
ASV_470	0	0	0	0	0	0	0	0	0	0	0	21	d__Fungi; p__Ascomycota; c__Sordariomycetes; o__Coniochaetales; f__Coniochaetaceae; g__Coniochaeta; s__Coniochaeta_mutabilis
ASV_1003	7	0	0	0	0	0	0	0	0	0	0	0	d__Fungi; p__unclassified_Fungi; c__unclassified_Fungi; o__unclassified_Fungi; f__unclassified_Fungi; g__unclassified_Fungi; s__unclassified_Fungi
ASV_1853	18	0	0	0	0	0	0	0	0	0	0	0	d__Fungi; p__unidentified; c__unidentified; o__unidentified; f__unidentified; g__unidentified; s__unidentified
ASV_1898	9	0	0	0	0	0	0	0	0	0	0	0	d__Fungi; p__Ascomycota; c__Eurotiomycetes; o__Eurotiales; f__Trichocomaceae; g__Talaromyces; s__unclassified_Talaromyces
ASV_1812	9	0	3	0	3	0	0	0	4	0	0	3	d__Fungi; p__Ascomycota; c__Eurotiomycetes; o__Chaetothyriales; f__unidentified; g__unidentified; s__unidentified
ASV_749	15	1	0	0	0	0	0	0	0	0	0	0	d__Fungi; p__unidentified; c__unidentified; o__unidentified; f__unidentified; g__unidentified; s__unidentified
ASV_1785	9	0	0	0	0	0	0	0	0	0	0	0	d__Fungi; p__Basidiomycota; c__Exobasidiomycetes; o__Exobasidiales; f__Brachybasidiaceae; g__Meira; s__Meira_nashicola
ASV_1140	0	13	0	0	0	0	0	0	0	0	0	0	d__Fungi; p__unclassified_Fungi; c__unclassified_Fungi; o__unclassified_Fungi; f__unclassified_Fungi; g__unclassified_Fungi; s__unclassified_Fungi
ASV_889	0	6	0	0	0	0	0	0	0	0	0	0	d__Fungi; p__unidentified; c__unidentified; o__unidentified; f__unidentified; g__unidentified; s__unidentified
ASV_1467	0	7	0	0	0	0	0	0	0	0	0	0	d__Fungi; p__unidentified; c__unidentified; o__unidentified; f__unidentified; g__unidentified; s__unidentified
ASV_1129	0	8	0	0	0	0	0	0	0	0	0	0	d__Fungi; p__Ascomycota; c__Sordariomycetes; o__Hypocreales; f__Stachybotryaceae; g__unclassified_Stachybotryaceae; s__unclassified_Stachybotryaceae
ASV_33	0	17	0	0	0	0	0	0	0	0	0	0	d__Fungi; p__unidentified; c__unidentified; o__unidentified; f__unidentified; g__unidentified; s__unidentified
ASV_1037	0	10	0	0	0	0	0	0	0	0	0	0	d__Fungi; p__unclassified_Fungi; c__unclassified_Fungi; o__unclassified_Fungi; f__unclassified_Fungi; g__unclassified_Fungi; s__unclassified_Fungi
ASV_1825	0	17	0	0	0	0	0	0	0	0	0	0	d__Fungi; p__unidentified; c__unidentified; o__unidentified; f__unidentified; g__unidentified; s__unidentified
ASV_689	0	17	0	0	0	0	0	0	0	0	0	0	d__Fungi; p__unclassified_Fungi; c__unclassified_Fungi; o__unclassified_Fungi; f__unclassified_Fungi; g__unclassified_Fungi; s__unclassified_Fungi
ASV_1760	0	2	0	0	0	0	0	0	0	0	0	6	d__Fungi; p__Basidiomycota; c__Cystobasidiomycetes; o__Erythrobasidiales; f__Erythrobasidiales_fam_Incertae_sedis; g__Sakaguchia; s__unidentified
ASV_2196	0	15	0	0	0	0	0	0	0	0	0	0	d__Fungi; p__Ascomycota; c__Eurotiomycetes; o__Chaetothyriales; f__Trichomeriaceae; g__Knufia; s__Knufia_tsunedae
ASV_643	0	7	0	0	0	0	0	0	0	0	0	0	d__Fungi; p__unidentified; c__unidentified; o__unidentified; f__unidentified; g__unidentified; s__unidentified
ASV_2283	0	15	0	0	0	0	0	0	0	0	0	0	d__Fungi; p__Basidiomycota; c__Agaricomycetes; o__Polyporales; f__unidentified; g__unidentified; s__unidentified
ASV_2335	0	0	14	0	0	0	0	0	0	0	0	0	d__Fungi; p__Ascomycota; c__Sordariomycetes; o__Sordariales; f__Lasiosphaeriaceae; g__Cercophora; s__Cercophora_mirabilis
ASV_1110	0	0	7	0	0	0	0	0	0	0	0	0	d__Fungi; p__unclassified_Fungi; c__unclassified_Fungi; o__unclassified_Fungi; f__unclassified_Fungi; g__unclassified_Fungi; s__unclassified_Fungi
ASV_2204	0	0	7	0	0	0	0	0	0	0	0	0	d__Fungi; p__unclassified_Fungi; c__unclassified_Fungi; o__unclassified_Fungi; f__unclassified_Fungi; g__unclassified_Fungi; s__unclassified_Fungi
ASV_1851	0	0	7	0	0	0	0	0	0	0	0	0	d__Fungi; p__Ascomycota; c__Eurotiomycetes; o__Eurotiales; f__Trichocomaceae; g__Talaromyces; s__Talaromyces_wortmannii
ASV_1346	0	0	0	22	0	0	0	0	0	0	0	0	d__Fungi; p__unidentified; c__unidentified; o__unidentified; f__unidentified; g__unidentified; s__unidentified
ASV_1287	0	0	4	2	0	12	0	0	0	0	0	0	d__Fungi; p__Ascomycota; c__Sordariomycetes; o__Glomerellales; f__Plectosphaerellaceae; g__Plectosphaerella; s__unclassified_Plectosphaerella
ASV_1607	0	0	0	6	0	0	0	0	0	0	0	0	d__Fungi; p__unclassified_Fungi; c__unclassified_Fungi; o__unclassified_Fungi; f__unclassified_Fungi; g__unclassified_Fungi; s__unclassified_Fungi
ASV_128	0	0	0	0	12	0	0	0	0	0	2	0	d__Fungi; p__unclassified_Fungi; c__unclassified_Fungi; o__unclassified_Fungi; f__unclassified_Fungi; g__unclassified_Fungi; s__unclassified_Fungi
ASV_2231	0	0	0	0	0	9	0	0	0	0	0	0	d__Fungi; p__unidentified; c__unidentified; o__unidentified; f__unidentified; g__unidentified; s__unidentified
ASV_647	0	0	0	0	0	0	4	0	0	0	0	0	d__Fungi; p__Ascomycota; c__Sordariomycetes; o__Hypocreales; f__Nectriaceae; g__Gliocladiopsis; s__Gliocladiopsis_elghollii
ASV_1636	0	0	0	0	0	0	5	0	0	0	0	0	d__Fungi; p__Ascomycota; c__Sordariomycetes; o__Hypoceales; f__Catabotrydaceae; g__unidentified; s__unidentified
ASV_1843	0	0	0	0	0	0	8	0	0	0	0	0	d__Fungi; p__Ascomycota; c__Eurotiomycetes; o__Chaetothyriales; f__unidentified; g__unidentified; s__unidentified
ASV_897	0	0	0	0	0	0	0	32	0	0	0	0	d__Fungi; p__Ascomycota; c__Sordariomycetes; o__Glomerellales; f__Glomerellaceae; g__Colletotrichum; s__Colletotrichum_curcumae
ASV_2271	0	0	0	0	0	0	0	14	0	0	0	0	d__Fungi; p__Basidiomycota; c__Agaricomycetes; o__Sebacinales; f__unidentified; g__unidentified; s__unidentified
ASV_376	0	0	0	0	0	0	0	7	0	0	0	0	d__Fungi; p__Ascomycota; c__Eurotiomycetes; o__Eurotiales; f__Aspergillaceae; g__Penicillium; s__Penicillium_melinii
ASV_1382	0	0	0	0	0	0	0	12	0	0	0	0	d__Fungi; p__unidentified; c__unidentified; o__unidentified; f__unidentified; g__unidentified; s__unidentified
ASV_1436	0	0	0	0	0	0	0	0	13	0	0	0	d__Fungi; p__unidentified; c__unidentified; o__unidentified; f__unidentified; g__unidentified; s__unidentified
ASV_2055	0	0	0	0	0	0	0	0	15	0	2	0	d__Fungi; p__Basidiomycota; c__Agaricomycetes; o__Geastrales; f__Sphaerobolaceae; g__Sphaerobolus; s__Sphaerobolus_ingoldii
ASV_1177	0	0	0	0	0	0	0	0	9	0	0	0	d__Fungi; p__unidentified; c__unidentified; o__unidentified; f__unidentified; g__unidentified; s__unidentified
ASV_614	0	0	0	0	0	0	0	0	0	8	0	0	d__Fungi; p__unidentified; c__unidentified; o__unidentified; f__unidentified; g__unidentified; s__unidentified
ASV_1850	0	0	0	0	0	0	0	0	0	13	0	0	d__Fungi; p__unclassified_Fungi; c__unclassified_Fungi; o__unclassified_Fungi; f__unclassified_Fungi; g__unclassified_Fungi; s__unclassified_Fungi
ASV_118	0	0	0	0	0	0	0	0	0	0	15	0	d__Fungi; p__unidentified; c__unidentified; o__unidentified; f__unidentified; g__unidentified; s__unidentified
ASV_705	0	0	0	0	0	0	0	0	0	0	9	0	d__Fungi; p__unidentified; c__unidentified; o__unidentified; f__unidentified; g__unidentified; s__unidentified
ASV_1984	0	0	0	0	0	0	0	0	0	0	15	0	d__Fungi; p__Ascomycota; c__Sordariomycetes; o__Microascales; f__Microascaceae; g__Microascus; s__Microascus_brevicaulis
ASV_984	0	0	0	0	0	0	0	0	0	0	0	14	d__Fungi; p__unclassified_Fungi; c__unclassified_Fungi; o__unclassified_Fungi; f__unclassified_Fungi; g__unclassified_Fungi; s__unclassified_Fungi
ASV_73	0	0	0	0	0	0	0	0	0	0	0	12	d__Fungi; p__unidentified; c__unidentified; o__unidentified; f__unidentified; g__unidentified; s__unidentified
ASV_1377	0	0	0	0	0	0	0	0	0	0	0	14	d__Fungi; p__unclassified_Fungi; c__unclassified_Fungi; o__unclassified_Fungi; f__unclassified_Fungi; g__unclassified_Fungi; s__unclassified_Fungi
ASV_1608	0	0	0	0	0	0	0	0	0	0	0	15	d__Fungi; p__unclassified_Fungi; c__unclassified_Fungi; o__unclassified_Fungi; f__unclassified_Fungi; g__unclassified_Fungi; s__unclassified_Fungi
ASV_455	0	0	0	0	0	0	0	0	0	0	0	14	d__Fungi; p__Ascomycota; c__Leotiomycetes; o__Helotiales; f__unclassified_Helotiales; g__unclassified_Helotiales; s__unclassified_Helotiales
ASV_337	0	0	0	0	0	0	0	0	0	0	0	6	d__Fungi; p__Ascomycota; c__Eurotiomycetes; o__Eurotiales; f__unclassified_Eurotiales; g__unclassified_Eurotiales; s__unclassified_Eurotiales
ASV_310	0	0	0	0	0	0	0	0	0	0	0	7	d__Fungi; p__unclassified_Fungi; c__unclassified_Fungi; o__unclassified_Fungi; f__unclassified_Fungi; g__unclassified_Fungi; s__unclassified_Fungi
ASV_797	8	0	0	0	0	0	0	0	0	0	0	0	d__Fungi; p__Ascomycota; c__Dothideomycetes; o__Capnodiales; f__Mycosphaerellaceae; g__Staninwardia; s__Staninwardia_suttonii
ASV_1385	11	0	0	0	0	0	0	0	14	0	6	0	d__Fungi; p__Ascomycota; c__Leotiomycetes; o__Helotiales; f__unclassified_Helotiales; g__unclassified_Helotiales; s__unclassified_Helotiales
ASV_2056	7	0	0	0	0	0	0	0	0	0	0	0	d__Fungi; p__Ascomycota; c__Sordariomycetes; o__unidentified; f__unidentified; g__unidentified; s__unidentified
ASV_2082	8	0	0	0	0	0	0	0	0	0	0	0	d__Fungi; p__Ascomycota; c__Eurotiomycetes; o__Eurotiales; f__Aspergillaceae; g__Penicillium; s__Penicillium_pimiteouiense
ASV_116	8	0	0	0	0	0	0	0	0	0	0	0	d__Fungi; p__unidentified; c__unidentified; o__unidentified; f__unidentified; g__unidentified; s__unidentified
ASV_2229	26	0	0	0	0	0	0	0	0	0	0	0	d__Fungi; p__Ascomycota; c__Eurotiomycetes; o__Chaetothyriales; f__unidentified; g__unidentified; s__unidentified
ASV_1392	7	0	0	0	0	0	0	0	0	0	0	0	d__Fungi; p__unclassified_Fungi; c__unclassified_Fungi; o__unclassified_Fungi; f__unclassified_Fungi; g__unclassified_Fungi; s__unclassified_Fungi
ASV_1040	8	0	0	0	0	0	0	0	0	0	0	0	d__Fungi; p__unclassified_Fungi; c__unclassified_Fungi; o__unclassified_Fungi; f__unclassified_Fungi; g__unclassified_Fungi; s__unclassified_Fungi
ASV_1974	6	2	0	0	0	3	0	0	0	0	0	0	d__Fungi; p__unidentified; c__unidentified; o__unidentified; f__unidentified; g__unidentified; s__unidentified
ASV_315	0	5	0	0	0	0	0	0	0	0	0	0	d__Fungi; p__unidentified; c__unidentified; o__unidentified; f__unidentified; g__unidentified; s__unidentified
ASV_1920	0	6	0	0	0	0	0	0	0	0	0	0	d__Fungi; p__unclassified_Fungi; c__unclassified_Fungi; o__unclassified_Fungi; f__unclassified_Fungi; g__unclassified_Fungi; s__unclassified_Fungi
ASV_601	0	1	3	0	0	0	0	0	0	0	0	0	d__Fungi; p__Ascomycota; c__unclassified_Ascomycota; o__unclassified_Ascomycota; f__unclassified_Ascomycota; g__unclassified_Ascomycota; s__unclassified_Ascomycota
ASV_1934	0	13	0	0	0	0	0	0	0	0	0	0	d__Fungi; p__Basidiomycota; c__Tremellomycetes; o__Tremellales; f__Tremellaceae; g__Cryptococcus; s__Cryptococcus_cuniculi
ASV_1661	0	18	0	0	0	0	0	0	0	0	0	0	d__Fungi; p__Basidiomycota; c__Agaricomycetes; o__Polyporales; f__unidentified; g__unidentified; s__unidentified
ASV_383	0	16	0	0	0	0	0	0	0	0	0	0	d__Fungi; p__Mucoromycota; c__Mucoromycetes; o__Mucorales; f__Rhizopodaceae; g__Rhizopus; s__Rhizopus_microsporus
ASV_1120	3	11	0	0	0	0	0	0	0	0	0	0	d__Fungi; p__Ascomycota; c__Sordariomycetes; o__Sordariales; f__Chaetomiaceae; g__Trichocladium; s__Trichocladium_opacum
ASV_199	0	7	0	0	0	0	0	0	0	0	0	0	d__Fungi; p__unclassified_Fungi; c__unclassified_Fungi; o__unclassified_Fungi; f__unclassified_Fungi; g__unclassified_Fungi; s__unclassified_Fungi
ASV_1831	0	8	0	0	0	0	0	0	0	0	0	0	d__Fungi; p__Basidiomycota; c__Agaricomycetes; o__Trechisporales; f__Hydnodontaceae; g__Trechispora; s__unidentified
ASV_809	0	7	0	0	0	0	0	0	0	0	0	0	d__Fungi; p__unidentified; c__unidentified; o__unidentified; f__unidentified; g__unidentified; s__unidentified
ASV_189	0	0	5	0	0	0	0	0	0	0	0	0	d__Fungi; p__unclassified_Fungi; c__unclassified_Fungi; o__unclassified_Fungi; f__unclassified_Fungi; g__unclassified_Fungi; s__unclassified_Fungi
ASV_1248	0	0	10	0	0	0	0	0	0	0	0	0	d__Fungi; p__unidentified; c__unidentified; o__unidentified; f__unidentified; g__unidentified; s__unidentified
ASV_884	0	0	5	0	0	0	0	0	0	0	0	0	d__Fungi; p__unidentified; c__unidentified; o__unidentified; f__unidentified; g__unidentified; s__unidentified
ASV_2165	0	0	5	0	0	0	0	0	0	0	0	0	d__Fungi; p__Ascomycota; c__unclassified_Ascomycota; o__unclassified_Ascomycota; f__unclassified_Ascomycota; g__unclassified_Ascomycota; s__unclassified_Ascomycota
ASV_960	0	0	4	0	0	0	0	0	0	0	0	0	d__Fungi; p__Basidiomycota; c__Agaricomycetes; o__Cantharellales; f__Ceratobasidiaceae; g__Thanatephorus; s__Thanatephorus_cucumeris
ASV_1897	0	0	7	0	0	0	0	0	0	0	0	0	d__Fungi; p__Basidiomycota; c__Malasseziomycetes; o__Malasseziales; f__Malasseziaceae; g__Malassezia; s__Malassezia_globosa
ASV_1336	0	0	0	15	0	0	0	0	0	0	0	0	d__Fungi; p__Ascomycota; c__Dothideomycetes; o__Capnodiales; f__Mycosphaerellaceae; g__Mycosphaerella; s__Mycosphaerella_tassiana
ASV_179	0	0	0	0	0	21	0	0	0	0	0	0	d__Fungi; p__Ascomycota; c__Sordariomycetes; o__Sordariales; f__Sordariales_fam_Incertae_sedis; g__Conlarium; s__unclassified_Conlarium
ASV_2129	0	0	0	0	0	10	0	0	0	0	0	0	d__Fungi; p__unidentified; c__unidentified; o__unidentified; f__unidentified; g__unidentified; s__unidentified
ASV_1987	0	0	0	0	0	0	8	0	0	0	0	0	d__Fungi; p__unidentified; c__unidentified; o__unidentified; f__unidentified; g__unidentified; s__unidentified
ASV_1440	0	0	0	0	0	0	5	0	0	0	0	0	d__Fungi; p__Ascomycota; c__Sordariomycetes; o__Hypocreales; f__Nectriaceae; g__Volutella; s__Volutella_ramkumarii
ASV_691	0	0	0	0	0	0	3	0	0	0	0	0	d__Fungi; p__Ascomycota; c__Sordariomycetes; o__unclassified_Sordariomycetes; f__unclassified_Sordariomycetes; g__unclassified_Sordariomycetes; s__unclassified_Sordariomycetes
ASV_1912	0	0	0	0	0	0	3	0	0	0	0	0	d__Fungi; p__Ascomycota; c__Eurotiomycetes; o__Eurotiales; f__Aspergillaceae; g__Aspergillus; s__Aspergillus_conicus
ASV_681	0	0	0	0	0	0	4	0	0	0	0	0	d__Fungi; p__Ascomycota; c__Eurotiomycetes; o__Eurotiales; f__Thermoascaceae; g__Byssochlamys; s__Byssochlamys_zollerniae
ASV_2253	0	0	0	0	0	0	3	0	0	0	0	0	d__Fungi; p__Basidiomycota; c__Agaricomycetes; o__Cantharellales; f__Ceratobasidiaceae; g__unidentified; s__unidentified
ASV_2245	0	0	0	0	0	0	0	14	0	0	0	0	d__Fungi; p__Ascomycota; c__Sordariomycetes; o__unidentified; f__unidentified; g__unidentified; s__unidentified
ASV_1161	0	0	0	0	0	0	0	6	0	0	0	0	d__Fungi; p__Ascomycota; c__Eurotiomycetes; o__Eurotiales; f__Trichocomaceae; g__Talaromyces; s__unclassified_Talaromyces
ASV_340	0	0	0	0	0	0	0	7	0	0	0	0	d__Fungi; p__unclassified_Fungi; c__unclassified_Fungi; o__unclassified_Fungi; f__unclassified_Fungi; g__unclassified_Fungi; s__unclassified_Fungi
ASV_673	0	0	0	0	0	0	12	3	4	0	0	0	d__Fungi; p__unidentified; c__unidentified; o__unidentified; f__unidentified; g__unidentified; s__unidentified
ASV_670	0	0	0	0	0	0	0	0	14	0	0	0	d__Fungi; p__Ascomycota; c__Leotiomycetes; o__Helotiales; f__Helotiaceae; g__Scytalidium; s__unidentified
ASV_682	0	0	0	0	0	0	0	0	7	0	0	0	d__Fungi; p__Ascomycota; c__unclassified_Ascomycota; o__unclassified_Ascomycota; f__unclassified_Ascomycota; g__unclassified_Ascomycota; s__unclassified_Ascomycota
ASV_1963	0	0	0	0	0	0	0	0	7	0	0	0	d__Fungi; p__Ascomycota; c__Sordariomycetes; o__unclassified_Sordariomycetes; f__unclassified_Sordariomycetes; g__unclassified_Sordariomycetes; s__unclassified_Sordariomycetes
ASV_1767	0	0	0	0	0	0	0	0	8	0	0	0	d__Fungi; p__Ascomycota; c__Sordariomycetes; o__Hypocreales; f__Hypocreales_fam_Incertae_sedis; g__Ustilaginoidea; s__Ustilaginoidea_virens
ASV_1181	0	0	0	0	0	0	0	0	6	0	0	0	d__Fungi; p__Ascomycota; c__Eurotiomycetes; o__Eurotiales; f__Aspergillaceae; g__Aspergillus; s__unclassified_Aspergillus
ASV_391	0	0	0	0	0	0	0	0	7	0	0	0	d__Fungi; p__unclassified_Fungi; c__unclassified_Fungi; o__unclassified_Fungi; f__unclassified_Fungi; g__unclassified_Fungi; s__unclassified_Fungi
ASV_2308	0	0	0	0	0	0	0	0	0	6	0	0	d__Fungi; p__unidentified; c__unidentified; o__unidentified; f__unidentified; g__unidentified; s__unidentified
ASV_563	0	0	0	0	0	0	0	0	0	10	0	0	d__Fungi; p__unidentified; c__unidentified; o__unidentified; f__unidentified; g__unidentified; s__unidentified
ASV_176	0	0	0	0	0	0	0	0	0	7	0	0	d__Fungi; p__unidentified; c__unidentified; o__unidentified; f__unidentified; g__unidentified; s__unidentified
ASV_2178	0	0	0	0	0	0	0	0	0	5	0	0	d__Fungi; p__unidentified; c__unidentified; o__unidentified; f__unidentified; g__unidentified; s__unidentified
ASV_1214	0	0	0	0	0	0	0	0	0	0	7	0	d__Fungi; p__unidentified; c__unidentified; o__unidentified; f__unidentified; g__unidentified; s__unidentified
ASV_1578	0	0	0	0	0	0	0	0	0	0	7	0	d__Fungi; p__unclassified_Fungi; c__unclassified_Fungi; o__unclassified_Fungi; f__unclassified_Fungi; g__unclassified_Fungi; s__unclassified_Fungi
ASV_457	0	0	0	0	0	0	0	0	0	0	9	0	d__Fungi; p__unidentified; c__unidentified; o__unidentified; f__unidentified; g__unidentified; s__unidentified
ASV_2322	0	0	0	0	0	0	0	0	0	0	0	7	d__Fungi; p__unidentified; c__unidentified; o__unidentified; f__unidentified; g__unidentified; s__unidentified
ASV_1076	0	0	0	0	0	0	0	0	0	0	0	19	d__Fungi; p__unclassified_Fungi; c__unclassified_Fungi; o__unclassified_Fungi; f__unclassified_Fungi; g__unclassified_Fungi; s__unclassified_Fungi
ASV_39	0	0	0	0	0	0	0	0	0	0	0	17	d__Fungi; p__unclassified_Fungi; c__unclassified_Fungi; o__unclassified_Fungi; f__unclassified_Fungi; g__unclassified_Fungi; s__unclassified_Fungi
ASV_445	0	0	0	0	0	0	0	0	0	0	0	12	d__Fungi; p__unidentified; c__unidentified; o__unidentified; f__unidentified; g__unidentified; s__unidentified
ASV_1061	0	0	0	0	0	0	0	0	0	0	0	5	d__Fungi; p__Ascomycota; c__Eurotiomycetes; o__Eurotiales; f__Trichocomaceae; g__Talaromyces; s__unclassified_Talaromyces
ASV_1704	0	0	0	0	0	0	2	0	0	0	0	8	d__Fungi; p__Basidiomycota; c__Microbotryomycetes; o__Sporidiobolales; f__Sporidiobolaceae; g__Rhodotorula; s__unclassified_Rhodotorula
ASV_1432	0	0	0	0	0	0	0	0	0	0	0	8	d__Fungi; p__unidentified; c__unidentified; o__unidentified; f__unidentified; g__unidentified; s__unidentified
ASV_2325	15	0	0	0	0	0	0	0	0	0	0	0	d__Fungi; p__unclassified_Fungi; c__unclassified_Fungi; o__unclassified_Fungi; f__unclassified_Fungi; g__unclassified_Fungi; s__unclassified_Fungi
ASV_1471	18	0	0	0	0	0	0	0	0	0	0	0	d__Fungi; p__Ascomycota; c__unclassified_Ascomycota; o__unclassified_Ascomycota; f__unclassified_Ascomycota; g__unclassified_Ascomycota; s__unclassified_Ascomycota
ASV_339	7	0	0	0	0	0	0	0	0	0	0	0	d__Fungi; p__Ascomycota; c__Sordariomycetes; o__Hypocreales; f__unclassified_Hypocreales; g__unclassified_Hypocreales; s__unclassified_Hypocreales
ASV_2297	6	0	0	0	0	0	0	0	0	0	0	0	d__Fungi; p__Ascomycota; c__Eurotiomycetes; o__Eurotiales; f__Trichocomaceae; g__Talaromyces; s__unclassified_Talaromyces
ASV_2167	7	0	0	0	0	0	0	0	0	0	0	0	d__Fungi; p__Ascomycota; c__Dothideomycetes; o__Pleosporales; f__Coniothyriaceae; g__Coniothyrium; s__unidentified
ASV_147	13	0	0	0	0	0	0	0	0	0	0	0	d__Fungi; p__Ascomycota; c__Dothideomycetes; o__Pleosporales; f__unclassified_Pleosporales; g__unclassified_Pleosporales; s__unclassified_Pleosporales
ASV_1862	4	0	0	0	0	0	0	0	7	0	0	0	d__Fungi; p__Basidiomycota; c__Microbotryomycetes; o__Sporidiobolales; f__Sporidiobolaceae; g__Rhodotorula; s__Rhodotorula_mucilaginosa
ASV_487	7	0	0	0	0	0	0	0	0	0	0	0	d__Fungi; p__unidentified; c__unidentified; o__unidentified; f__unidentified; g__unidentified; s__unidentified
ASV_958	0	7	0	0	0	0	0	0	0	0	0	0	d__Fungi; p__unidentified; c__unidentified; o__unidentified; f__unidentified; g__unidentified; s__unidentified
ASV_25	0	7	0	0	0	0	0	0	0	0	0	0	d__Fungi; p__unidentified; c__unidentified; o__unidentified; f__unidentified; g__unidentified; s__unidentified
ASV_1405	0	12	0	0	0	0	0	0	0	0	0	0	d__Fungi; p__Ascomycota; c__Sordariomycetes; o__Sordariales; f__Chaetomiaceae; g__Humicola; s__Humicola_nigrescens
ASV_1231	0	7	0	0	0	0	0	0	0	0	0	0	d__Fungi; p__unidentified; c__unidentified; o__unidentified; f__unidentified; g__unidentified; s__unidentified
ASV_1032	0	18	0	0	0	0	0	0	0	0	0	0	d__Fungi; p__Basidiomycota; c__Agaricomycetes; o__Polyporales; f__Meruliaceae; g__unidentified; s__unidentified
ASV_1230	0	12	0	0	0	0	0	0	0	0	0	0	d__Fungi; p__Ascomycota; c__Dothideomycetes; o__Pleosporales; f__Phaeosphaeriaceae; g__Neosetophoma; s__Neosetophoma_samararum
ASV_1761	0	4	0	0	0	3	0	6	0	0	0	0	d__Fungi; p__Basidiomycota; c__Tremellomycetes; o__Filobasidiales; f__Piskurozymaceae; g__Solicoccozyma; s__Solicoccozyma_aeria
ASV_2304	0	5	0	0	0	0	0	0	0	0	0	0	d__Fungi; p__unidentified; c__unidentified; o__unidentified; f__unidentified; g__unidentified; s__unidentified
ASV_1480	0	0	12	0	0	0	0	0	0	0	0	0	d__Fungi; p__unidentified; c__unidentified; o__unidentified; f__unidentified; g__unidentified; s__unidentified
ASV_1801	0	0	4	0	0	0	0	0	0	0	0	0	d__Fungi; p__unclassified_Fungi; c__unclassified_Fungi; o__unclassified_Fungi; f__unclassified_Fungi; g__unclassified_Fungi; s__unclassified_Fungi
ASV_412	0	0	17	0	0	0	0	0	0	0	0	0	d__Fungi; p__unclassified_Fungi; c__unclassified_Fungi; o__unclassified_Fungi; f__unclassified_Fungi; g__unclassified_Fungi; s__unclassified_Fungi
ASV_1944	0	0	1	0	8	0	0	0	0	0	0	0	d__Fungi; p__unclassified_Fungi; c__unclassified_Fungi; o__unclassified_Fungi; f__unclassified_Fungi; g__unclassified_Fungi; s__unclassified_Fungi
ASV_1222	0	0	0	5	1	0	0	0	0	0	0	0	d__Fungi; p__unidentified; c__unidentified; o__unidentified; f__unidentified; g__unidentified; s__unidentified
ASV_466	0	0	0	1	0	0	0	0	0	0	0	5	d__Fungi; p__unclassified_Fungi; c__unclassified_Fungi; o__unclassified_Fungi; f__unclassified_Fungi; g__unclassified_Fungi; s__unclassified_Fungi
ASV_1341	0	0	0	6	0	0	0	0	0	0	0	0	d__Fungi; p__unclassified_Fungi; c__unclassified_Fungi; o__unclassified_Fungi; f__unclassified_Fungi; g__unclassified_Fungi; s__unclassified_Fungi
ASV_1	0	0	0	9	0	0	0	0	0	0	0	0	d__Fungi; p__unclassified_Fungi; c__unclassified_Fungi; o__unclassified_Fungi; f__unclassified_Fungi; g__unclassified_Fungi; s__unclassified_Fungi
ASV_1786	0	0	0	7	0	0	0	0	0	0	0	0	d__Fungi; p__Ascomycota; c__Eurotiomycetes; o__Onygenales; f__Onygenales_fam_Incertae_sedis; g__Chrysosporium; s__Chrysosporium_pseudomerdarium
ASV_1524	0	0	0	6	0	0	0	0	0	0	0	0	d__Fungi; p__unclassified_Fungi; c__unclassified_Fungi; o__unclassified_Fungi; f__unclassified_Fungi; g__unclassified_Fungi; s__unclassified_Fungi
ASV_623	0	0	0	0	10	0	0	0	0	0	0	0	d__Fungi; p__unidentified; c__unidentified; o__unidentified; f__unidentified; g__unidentified; s__unidentified
ASV_382	0	0	0	0	4	0	0	0	0	0	0	0	d__Fungi; p__Ascomycota; c__Sordariomycetes; o__Glomerellales; f__Glomerellaceae; g__Colletotrichum; s__Colletotrichum_chlorophyti
ASV_1654	0	0	0	0	0	6	0	0	0	0	0	0	d__Fungi; p__unidentified; c__unidentified; o__unidentified; f__unidentified; g__unidentified; s__unidentified
ASV_955	0	0	0	0	0	10	0	0	0	0	0	0	d__Fungi; p__unidentified; c__unidentified; o__unidentified; f__unidentified; g__unidentified; s__unidentified
ASV_365	0	0	0	0	0	7	0	0	0	0	0	0	d__Fungi; p__unclassified_Fungi; c__unclassified_Fungi; o__unclassified_Fungi; f__unclassified_Fungi; g__unclassified_Fungi; s__unclassified_Fungi
ASV_580	0	0	0	0	0	0	5	0	0	0	0	0	d__Fungi; p__unidentified; c__unidentified; o__unidentified; f__unidentified; g__unidentified; s__unidentified
ASV_1450	0	0	0	0	0	0	17	0	0	0	0	0	d__Fungi; p__Ascomycota; c__Dothideomycetes; o__Capnodiales; f__Neodevriesiaceae; g__Neodevriesia; s__unclassified_Neodevriesia
ASV_1399	0	0	0	0	0	0	4	0	0	0	0	0	d__Fungi; p__unidentified; c__unidentified; o__unidentified; f__unidentified; g__unidentified; s__unidentified
ASV_1000	0	0	0	0	0	0	3	0	0	0	0	0	d__Fungi; p__Ascomycota; c__Sordariomycetes; o__Hypocreales; f__Nectriaceae; g__Ilyonectria; s__Ilyonectria_robusta
ASV_980	0	0	0	0	0	0	8	0	0	0	0	0	d__Fungi; p__Ascomycota; c__Sordariomycetes; o__Hypocreales; f__Nectriaceae; g__unclassified_Nectriaceae; s__unclassified_Nectriaceae
ASV_279	0	0	0	0	0	0	4	0	0	0	0	0	d__Fungi; p__unidentified; c__unidentified; o__unidentified; f__unidentified; g__unidentified; s__unidentified
ASV_1662	0	0	0	0	0	0	14	0	0	0	0	0	d__Fungi; p__Ascomycota; c__Dothideomycetes; o__Pleosporales; f__Periconiaceae; g__Periconia; s__Periconia_byssoides
ASV_1733	0	0	0	0	0	0	9	0	0	0	0	0	d__Fungi; p__Ascomycota; c__Eurotiomycetes; o__Eurotiales; f__Aspergillaceae; g__Aspergillus; s__Aspergillus_penicillioides
ASV_1245	0	0	0	0	0	0	6	0	0	0	0	0	d__Fungi; p__unclassified_Fungi; c__unclassified_Fungi; o__unclassified_Fungi; f__unclassified_Fungi; g__unclassified_Fungi; s__unclassified_Fungi
ASV_502	0	0	0	0	0	0	5	0	0	0	0	0	d__Fungi; p__unclassified_Fungi; c__unclassified_Fungi; o__unclassified_Fungi; f__unclassified_Fungi; g__unclassified_Fungi; s__unclassified_Fungi
ASV_2240	0	0	0	0	0	0	6	0	0	0	0	0	d__Fungi; p__unidentified; c__unidentified; o__unidentified; f__unidentified; g__unidentified; s__unidentified
ASV_589	0	0	0	0	0	0	0	4	0	0	0	0	d__Fungi; p__unidentified; c__unidentified; o__unidentified; f__unidentified; g__unidentified; s__unidentified
ASV_1104	0	0	0	0	0	0	0	5	0	0	0	0	d__Fungi; p__unidentified; c__unidentified; o__unidentified; f__unidentified; g__unidentified; s__unidentified
ASV_863	0	0	0	0	0	0	0	7	0	0	0	0	d__Fungi; p__Ascomycota; c__Sordariomycetes; o__Sordariales; f__Chaetomiaceae; g__Chaetomium; s__unclassified_Chaetomium
ASV_1060	0	0	0	0	0	0	0	7	0	0	0	0	d__Fungi; p__Ascomycota; c__Sordariomycetes; o__Hypocreales; f__Nectriaceae; g__Fusarium; s__unclassified_Fusarium
ASV_870	0	0	0	0	0	0	0	12	0	0	0	0	d__Fungi; p__Ascomycota; c__Leotiomycetes; o__Helotiales; f__Vibrisseaceae; g__Phialocephala; s__unclassified_Phialocephala
ASV_676	0	0	0	0	0	0	0	6	0	0	0	0	d__Fungi; p__unidentified; c__unidentified; o__unidentified; f__unidentified; g__unidentified; s__unidentified
ASV_277	0	0	0	0	0	0	0	0	6	0	0	0	d__Fungi; p__unclassified_Fungi; c__unclassified_Fungi; o__unclassified_Fungi; f__unclassified_Fungi; g__unclassified_Fungi; s__unclassified_Fungi
ASV_1586	0	0	0	0	0	0	0	0	0	14	0	0	d__Fungi; p__unidentified; c__unidentified; o__unidentified; f__unidentified; g__unidentified; s__unidentified
ASV_2226	0	0	0	0	0	0	0	0	0	11	0	0	d__Fungi; p__unidentified; c__unidentified; o__unidentified; f__unidentified; g__unidentified; s__unidentified
ASV_1256	0	0	0	0	0	0	0	0	0	5	0	0	d__Fungi; p__unclassified_Fungi; c__unclassified_Fungi; o__unclassified_Fungi; f__unclassified_Fungi; g__unclassified_Fungi; s__unclassified_Fungi
ASV_434	0	0	0	0	0	0	0	0	0	14	0	0	d__Fungi; p__Ascomycota; c__Leotiomycetes; o__Helotiales; f__Helotiales_fam_Incertae_sedis; g__Xenochalara; s__unidentified
ASV_80	0	0	0	0	0	0	0	0	0	6	0	0	d__Fungi; p__Ascomycota; c__Eurotiomycetes; o__Eurotiales; f__Aspergillaceae; g__Penicillium; s__unclassified_Penicillium
ASV_1537	0	0	0	0	0	0	0	0	0	0	17	0	d__Fungi; p__unidentified; c__unidentified; o__unidentified; f__unidentified; g__unidentified; s__unidentified
ASV_2051	0	0	0	0	0	0	0	0	0	0	8	0	d__Fungi; p__unclassified_Fungi; c__unclassified_Fungi; o__unclassified_Fungi; f__unclassified_Fungi; g__unclassified_Fungi; s__unclassified_Fungi
ASV_1588	0	0	0	0	0	0	0	0	0	0	6	0	d__Fungi; p__Ascomycota; c__Eurotiomycetes; o__Eurotiales; f__unclassified_Eurotiales; g__unclassified_Eurotiales; s__unclassified_Eurotiales
ASV_352	0	0	0	0	0	0	0	0	0	0	0	14	d__Fungi; p__unidentified; c__unidentified; o__unidentified; f__unidentified; g__unidentified; s__unidentified
ASV_1958	0	0	0	0	0	0	0	0	0	0	0	18	d__Fungi; p__unclassified_Fungi; c__unclassified_Fungi; o__unclassified_Fungi; f__unclassified_Fungi; g__unclassified_Fungi; s__unclassified_Fungi
ASV_1371	0	0	0	0	0	0	0	0	0	0	0	5	d__Fungi; p__unidentified; c__unidentified; o__unidentified; f__unidentified; g__unidentified; s__unidentified
ASV_2369	0	0	0	0	0	0	0	0	0	0	0	16	d__Fungi; p__Ascomycota; c__Saccharomycetes; o__Saccharomycetales; f__Saccharomycetales_fam_Incertae_sedis; g__Candida; s__Candida_subhashii
ASV_1722	0	0	0	0	0	0	0	0	0	0	0	5	d__Fungi; p__unclassified_Fungi; c__unclassified_Fungi; o__unclassified_Fungi; f__unclassified_Fungi; g__unclassified_Fungi; s__unclassified_Fungi
ASV_1834	0	0	0	0	0	0	0	0	0	0	0	6	d__Fungi; p__unclassified_Fungi; c__unclassified_Fungi; o__unclassified_Fungi; f__unclassified_Fungi; g__unclassified_Fungi; s__unclassified_Fungi
ASV_1918	0	0	0	0	0	0	0	0	0	0	0	6	d__Fungi; p__unidentified; c__unidentified; o__unidentified; f__unidentified; g__unidentified; s__unidentified
ASV_2270	24	0	0	0	0	0	0	0	0	0	0	0	d__Fungi; p__unclassified_Fungi; c__unclassified_Fungi; o__unclassified_Fungi; f__unclassified_Fungi; g__unclassified_Fungi; s__unclassified_Fungi
ASV_1542	16	0	0	0	0	0	0	0	0	0	0	0	d__Fungi; p__Ascomycota; c__Dothideomycetes; o__Capnodiales; f__Mycosphaerellaceae; g__Pallidocercospora; s__Pallidocercospora_heimioides
ASV_1243	10	0	0	0	0	0	0	0	0	0	0	0	d__Fungi; p__Ascomycota; c__Sordariomycetes; o__Xylariales; f__Xylariaceae; g__Hypoxylon; s__Hypoxylon_perforatum
ASV_973	6	0	0	0	0	0	0	0	0	0	0	0	d__Fungi; p__unclassified_Fungi; c__unclassified_Fungi; o__unclassified_Fungi; f__unclassified_Fungi; g__unclassified_Fungi; s__unclassified_Fungi
ASV_2089	8	0	0	0	0	0	0	0	0	0	0	0	d__Fungi; p__Ascomycota; c__Dothideomycetes; o__Pleosporales; f__Phaeosphaeriaceae; g__Paraphoma; s__unidentified
ASV_1059	5	0	0	0	0	0	0	0	0	0	0	0	d__Fungi; p__unidentified; c__unidentified; o__unidentified; f__unidentified; g__unidentified; s__unidentified
ASV_375	6	1	0	0	0	0	0	0	0	0	0	0	d__Fungi; p__unidentified; c__unidentified; o__unidentified; f__unidentified; g__unidentified; s__unidentified
ASV_1423	6	0	0	0	0	0	0	0	0	0	0	0	d__Fungi; p__Basidiomycota; c__Agaricomycetes; o__Russulales; f__Peniophoraceae; g__Peniophora; s__Peniophora_lycii
ASV_2038	0	5	0	0	0	0	0	0	0	0	0	0	d__Fungi; p__unidentified; c__unidentified; o__unidentified; f__unidentified; g__unidentified; s__unidentified
ASV_2001	0	4	0	0	0	0	0	0	0	0	0	0	d__Fungi; p__unclassified_Fungi; c__unclassified_Fungi; o__unclassified_Fungi; f__unclassified_Fungi; g__unclassified_Fungi; s__unclassified_Fungi
ASV_1693	0	7	0	0	0	0	0	0	0	0	0	0	d__Fungi; p__Ascomycota; c__Dothideomycetes; o__Capnodiales; f__Mycosphaerellaceae; g__unidentified; s__unidentified
ASV_2227	0	5	0	0	0	0	0	0	0	0	0	0	d__Fungi; p__Ascomycota; c__Sordariomycetes; o__Xylariales; f__Xylariaceae; g__Xylaria; s__Xylaria_areolata
ASV_447	0	12	0	0	0	0	0	0	0	0	0	0	d__Fungi; p__Ascomycota; c__Dothideomycetes; o__Dothideales; f__Aureobasidiaceae; g__Kabatiella; s__unidentified
ASV_1690	0	5	0	0	0	0	0	0	0	0	0	0	d__Fungi; p__Ascomycota; c__unclassified_Ascomycota; o__unclassified_Ascomycota; f__unclassified_Ascomycota; g__unclassified_Ascomycota; s__unclassified_Ascomycota
ASV_1190	0	6	0	0	0	0	0	0	0	0	0	0	d__Fungi; p__Ascomycota; c__Eurotiomycetes; o__Eurotiales; f__Trichocomaceae; g__Talaromyces; s__unclassified_Talaromyces
ASV_2239	0	5	0	0	0	0	0	0	0	0	0	0	d__Fungi; p__unclassified_Fungi; c__unclassified_Fungi; o__unclassified_Fungi; f__unclassified_Fungi; g__unclassified_Fungi; s__unclassified_Fungi
ASV_1570	3	8	0	0	0	0	0	0	0	0	1	0	d__Fungi; p__Ascomycota; c__Eurotiomycetes; o__Chaetothyriales; f__Herpotrichiellaceae; g__Exophiala; s__Exophiala_equina
ASV_1447	0	14	0	0	0	0	0	0	0	0	0	0	d__Fungi; p__Ascomycota; c__Eurotiomycetes; o__Eurotiales; f__Aspergillaceae; g__Penicillium; s__Penicillium_herquei
ASV_2368	0	4	0	0	0	0	0	0	0	0	0	0	d__Fungi; p__Ascomycota; c__Eurotiomycetes; o__Eurotiales; f__Aspergillaceae; g__Penicillium; s__unclassified_Penicillium
ASV_330	0	4	0	0	0	0	0	0	0	0	0	0	d__Fungi; p__Ascomycota; c__Eurotiomycetes; o__Eurotiales; f__unclassified_Eurotiales; g__unclassified_Eurotiales; s__unclassified_Eurotiales
ASV_370	0	4	0	0	0	0	0	0	0	0	0	0	d__Fungi; p__Ascomycota; c__Eurotiomycetes; o__Eurotiales; f__Trichocomaceae; g__Talaromyces; s__Talaromyces_wortmannii
ASV_499	0	5	0	0	0	0	0	0	0	0	0	0	d__Fungi; p__Basidiomycota; c__Wallemiomycetes; o__Wallemiales; f__Wallemiaceae; g__Wallemia; s__Wallemia_hederae
ASV_680	0	6	0	0	0	0	0	0	0	0	0	0	d__Fungi; p__unidentified; c__unidentified; o__unidentified; f__unidentified; g__unidentified; s__unidentified
ASV_1441	0	0	5	0	0	0	0	0	0	0	0	0	d__Fungi; p__unclassified_Fungi; c__unclassified_Fungi; o__unclassified_Fungi; f__unclassified_Fungi; g__unclassified_Fungi; s__unclassified_Fungi
ASV_1792	0	0	3	0	0	0	0	0	0	0	0	0	d__Fungi; p__unclassified_Fungi; c__unclassified_Fungi; o__unclassified_Fungi; f__unclassified_Fungi; g__unclassified_Fungi; s__unclassified_Fungi
ASV_271	0	0	5	0	0	0	0	0	0	0	0	0	d__Fungi; p__Ascomycota; c__Eurotiomycetes; o__Chaetothyriales; f__unclassified_Chaetothyriales; g__unclassified_Chaetothyriales; s__unclassified_Chaetothyriales
ASV_1322	0	5	4	0	0	0	0	0	0	0	0	0	d__Fungi; p__unclassified_Fungi; c__unclassified_Fungi; o__unclassified_Fungi; f__unclassified_Fungi; g__unclassified_Fungi; s__unclassified_Fungi
ASV_341	0	0	3	0	0	0	0	0	0	0	0	0	d__Fungi; p__Ascomycota; c__Saccharomycetes; o__Saccharomycetales; f__Saccharomycetales_fam_Incertae_sedis; g__Candida; s__Candida_hyderabadensis
ASV_742	0	0	2	0	0	0	0	0	0	0	0	0	d__Fungi; p__Ascomycota; c__Eurotiomycetes; o__Eurotiales; f__Trichocomaceae; g__Talaromyces; s__unclassified_Talaromyces
ASV_1971	0	0	2	0	0	0	0	0	0	0	0	0	d__Fungi; p__Ascomycota; c__Eurotiomycetes; o__Eurotiales; f__Trichocomaceae; g__Talaromyces; s__unclassified_Talaromyces
ASV_1183	0	0	4	0	0	0	0	0	0	0	0	0	d__Fungi; p__unidentified; c__unidentified; o__unidentified; f__unidentified; g__unidentified; s__unidentified
ASV_922	0	0	3	0	0	0	0	1	0	0	0	0	d__Fungi; p__unidentified; c__unidentified; o__unidentified; f__unidentified; g__unidentified; s__unidentified
ASV_936	0	0	3	0	0	0	0	0	0	0	0	0	d__Fungi; p__unidentified; c__unidentified; o__unidentified; f__unidentified; g__unidentified; s__unidentified
ASV_1779	0	0	7	0	0	0	0	0	0	0	0	0	d__Fungi; p__Basidiomycota; c__Exobasidiomycetes; o__Tilletiales; f__Tilletiaceae; g__Tilletia; s__unclassified_Tilletia
ASV_1793	0	0	0	11	0	0	0	0	0	0	0	0	d__Fungi; p__unidentified; c__unidentified; o__unidentified; f__unidentified; g__unidentified; s__unidentified
ASV_2354	0	0	0	0	9	0	0	0	0	0	0	0	d__Fungi; p__unidentified; c__unidentified; o__unidentified; f__unidentified; g__unidentified; s__unidentified
ASV_488	0	0	0	0	0	6	0	0	0	0	0	0	d__Fungi; p__unclassified_Fungi; c__unclassified_Fungi; o__unclassified_Fungi; f__unclassified_Fungi; g__unclassified_Fungi; s__unclassified_Fungi
ASV_2062	0	0	0	0	0	6	0	0	0	0	0	0	d__Fungi; p__unidentified; c__unidentified; o__unidentified; f__unidentified; g__unidentified; s__unidentified
ASV_685	0	0	0	0	0	0	1	0	0	0	0	0	d__Fungi; p__unclassified_Fungi; c__unclassified_Fungi; o__unclassified_Fungi; f__unclassified_Fungi; g__unclassified_Fungi; s__unclassified_Fungi
ASV_1678	0	0	0	0	0	0	7	0	0	0	0	0	d__Fungi; p__Ascomycota; c__Dothideomycetes; o__Pleosporales; f__Pleosporaceae; g__Curvularia; s__Curvularia_hawaiiensis
ASV_1651	0	0	0	0	0	0	4	0	0	0	0	0	d__Fungi; p__Ascomycota; c__Sordariomycetes; o__Sordariales; f__Chaetomiaceae; g__Arcopilus; s__unclassified_Arcopilus
ASV_1773	0	0	0	0	0	0	4	0	0	0	0	0	d__Fungi; p__unclassified_Fungi; c__unclassified_Fungi; o__unclassified_Fungi; f__unclassified_Fungi; g__unclassified_Fungi; s__unclassified_Fungi
ASV_266	0	0	0	0	0	0	6	0	0	0	0	0	d__Fungi; p__Basidiomycota; c__unclassified_Basidiomycota; o__unclassified_Basidiomycota; f__unclassified_Basidiomycota; g__unclassified_Basidiomycota; s__unclassified_Basidiomycota
ASV_307	0	0	0	0	0	0	3	0	0	0	0	0	d__Fungi; p__Ascomycota; c__Eurotiomycetes; o__Eurotiales; f__Aspergillaceae; g__Aspergillus; s__Aspergillus_penicillioides
ASV_628	0	0	0	0	0	0	9	0	0	0	0	0	d__Fungi; p__Ascomycota; c__Eurotiomycetes; o__Chaetothyriales; f__Cyphellophoraceae; g__Cyphellophora; s__Cyphellophora_oxyspora
ASV_1817	0	0	0	0	0	0	0	6	0	0	0	0	d__Fungi; p__Ascomycota; c__Sordariomycetes; o__unclassified_Sordariomycetes; f__unclassified_Sordariomycetes; g__unclassified_Sordariomycetes; s__unclassified_Sordariomycetes
ASV_2172	0	0	0	0	0	0	0	9	0	0	0	0	d__Fungi; p__Basidiomycota; c__Agaricomycetes; o__Polyporales; f__Meruliaceae; g__Phanerochaete; s__unidentified
ASV_595	0	0	0	0	0	0	0	6	0	0	0	0	d__Fungi; p__Basidiomycota; c__Tremellomycetes; o__Tremellales; f__Bulleribasidiaceae; g__Vishniacozyma; s__unclassified_Vishniacozyma
ASV_1527	0	0	0	0	0	0	0	6	0	0	0	0	d__Fungi; p__Basidiomycota; c__Exobasidiomycetes; o__Exobasidiales; f__Exobasidiaceae; g__Exobasidium; s__unidentified
ASV_713	0	0	0	0	0	0	0	0	5	0	0	0	d__Fungi; p__unidentified; c__unidentified; o__unidentified; f__unidentified; g__unidentified; s__unidentified
ASV_2349	0	0	0	0	0	0	0	0	4	0	0	0	d__Fungi; p__Ascomycota; c__Sordariomycetes; o__Hypocreales; f__unidentified; g__unidentified; s__unidentified
ASV_135	0	0	7	0	0	0	0	0	4	0	0	0	d__Fungi; p__Mucoromycota; c__Mucoromycotina_cls_Incertae_sedis; o__Mucoromycotina_ord_Incertae_sedis; f__Mucoromycotina_fam_Incertae_sedis; g__Bifiguratus; s__unidentified
ASV_1435	0	0	0	0	0	0	0	0	10	0	0	0	d__Fungi; p__Basidiomycota; c__Agaricomycetes; o__Sebacinales; f__Serendipitaceae; g__unidentified; s__unidentified
ASV_1379	0	0	0	0	0	0	0	0	0	4	0	0	d__Fungi; p__Ascomycota; c__Sordariomycetes; o__Hypocreales; f__Hypocreaceae; g__Trichoderma; s__unclassified_Trichoderma
ASV_37	0	0	0	0	0	0	0	0	0	11	0	0	d__Fungi; p__Basidiomycota; c__Spiculogloeomycetes; o__Spiculogloeales; f__Spiculogloeaceae; g__Phyllozyma; s__Phyllozyma_subbrunnea
ASV_1787	0	0	0	0	0	0	0	0	0	16	0	0	d__Fungi; p__Ascomycota; c__Dothideomycetes; o__Venturiales; f__Sympoventuriaceae; g__Scolecobasidium; s__Scolecobasidium_humicola
ASV_1837	0	0	0	0	0	0	0	0	0	9	0	0	d__Fungi; p__unclassified_Fungi; c__unclassified_Fungi; o__unclassified_Fungi; f__unclassified_Fungi; g__unclassified_Fungi; s__unclassified_Fungi
ASV_1698	0	0	0	0	0	0	0	0	0	0	6	0	d__Fungi; p__unidentified; c__unidentified; o__unidentified; f__unidentified; g__unidentified; s__unidentified
ASV_1823	0	0	0	0	0	0	0	0	0	0	6	0	d__Fungi; p__unclassified_Fungi; c__unclassified_Fungi; o__unclassified_Fungi; f__unclassified_Fungi; g__unclassified_Fungi; s__unclassified_Fungi
ASV_314	0	0	0	0	0	0	0	0	0	0	4	0	d__Fungi; p__Glomeromycota; c__unclassified_Glomeromycota; o__unclassified_Glomeromycota; f__unclassified_Glomeromycota; g__unclassified_Glomeromycota; s__unclassified_Glomeromycota
ASV_1234	0	0	0	0	0	0	0	0	0	0	5	0	d__Fungi; p__Ascomycota; c__Eurotiomycetes; o__Eurotiales; f__Aspergillaceae; g__Aspergillus; s__unclassified_Aspergillus
ASV_585	0	0	0	0	0	0	0	0	0	0	0	8	d__Fungi; p__unclassified_Fungi; c__unclassified_Fungi; o__unclassified_Fungi; f__unclassified_Fungi; g__unclassified_Fungi; s__unclassified_Fungi
ASV_1387	0	0	0	0	0	0	0	0	0	0	0	9	d__Fungi; p__Ascomycota; c__Sordariomycetes; o__Hypocreales; f__Clavicipitaceae; g__Metarhizium; s__unidentified
ASV_953	0	0	0	0	0	0	0	0	0	0	0	6	d__Fungi; p__unclassified_Fungi; c__unclassified_Fungi; o__unclassified_Fungi; f__unclassified_Fungi; g__unclassified_Fungi; s__unclassified_Fungi
ASV_1133	0	0	0	0	0	0	0	0	0	0	0	13	d__Fungi; p__unclassified_Fungi; c__unclassified_Fungi; o__unclassified_Fungi; f__unclassified_Fungi; g__unclassified_Fungi; s__unclassified_Fungi
ASV_1152	0	0	0	0	0	0	0	0	0	0	0	10	d__Fungi; p__unclassified_Fungi; c__unclassified_Fungi; o__unclassified_Fungi; f__unclassified_Fungi; g__unclassified_Fungi; s__unclassified_Fungi
ASV_1329	0	0	0	0	0	0	0	0	0	0	0	5	d__Fungi; p__Ascomycota; c__Dothideomycetes; o__Natipusillales; f__Natipusillaceae; g__unidentified; s__unidentified
ASV_2302	19	0	0	0	0	0	0	0	0	0	0	0	d__Fungi; p__unclassified_Fungi; c__unclassified_Fungi; o__unclassified_Fungi; f__unclassified_Fungi; g__unclassified_Fungi; s__unclassified_Fungi
ASV_1343	5	0	0	0	0	0	0	0	0	0	0	0	d__Fungi; p__unidentified; c__unidentified; o__unidentified; f__unidentified; g__unidentified; s__unidentified
ASV_1644	5	0	0	0	0	0	0	0	0	0	0	0	d__Fungi; p__Ascomycota; c__Sordariomycetes; o__Sordariales; f__Chaetomiaceae; g__Arcopilus; s__Arcopilus_aureus
ASV_1466	5	0	0	0	0	0	0	0	0	0	0	0	d__Fungi; p__unidentified; c__unidentified; o__unidentified; f__unidentified; g__unidentified; s__unidentified
ASV_819	4	0	0	0	0	0	0	0	0	0	0	0	d__Fungi; p__unclassified_Fungi; c__unclassified_Fungi; o__unclassified_Fungi; f__unclassified_Fungi; g__unclassified_Fungi; s__unclassified_Fungi
ASV_1772	5	0	0	0	0	0	0	0	0	0	0	0	d__Fungi; p__Basidiomycota; c__Agaricomycetes; o__Polyporales; f__Steccherinaceae; g__Ceriporiopsis; s__Ceriporiopsis_carnegieae
ASV_2262	4	0	0	0	0	0	0	0	0	0	0	0	d__Fungi; p__Basidiomycota; c__Agaricomycetes; o__Polyporales; f__Fomitopsidaceae; g__Fomitopsis; s__Fomitopsis_pinicola
ASV_1090	5	0	0	0	0	0	0	0	0	0	0	0	d__Fungi; p__Ascomycota; c__Eurotiomycetes; o__Eurotiales; f__Aspergillaceae; g__Penicillium; s__Penicillium_pimiteouiense
ASV_163	5	0	0	0	0	0	0	0	0	0	0	0	d__Fungi; p__Ascomycota; c__Eurotiomycetes; o__Eurotiales; f__Trichocomaceae; g__Talaromyces; s__Talaromyces_helicus
ASV_2210	5	0	0	0	0	0	0	0	0	0	0	0	d__Fungi; p__Ascomycota; c__Eurotiomycetes; o__Eurotiales; f__Trichocomaceae; g__Talaromyces; s__unclassified_Talaromyces
ASV_2048	5	0	0	0	0	0	0	0	0	0	0	0	d__Fungi; p__Basidiomycota; c__Geminibasidiomycetes; o__Geminibasidiales; f__Geminibasidiaceae; g__Geminibasidium; s__unidentified
ASV_1775	11	0	0	0	0	0	0	2	0	2	0	0	d__Fungi; p__unidentified; c__unidentified; o__unidentified; f__unidentified; g__unidentified; s__unidentified
ASV_1134	0	5	0	0	0	0	0	0	0	0	0	0	d__Fungi; p__unclassified_Fungi; c__unclassified_Fungi; o__unclassified_Fungi; f__unclassified_Fungi; g__unclassified_Fungi; s__unclassified_Fungi
ASV_469	0	4	0	0	0	0	0	0	0	0	0	0	d__Fungi; p__unclassified_Fungi; c__unclassified_Fungi; o__unclassified_Fungi; f__unclassified_Fungi; g__unclassified_Fungi; s__unclassified_Fungi
ASV_2149	0	12	0	0	0	0	0	0	0	0	0	0	d__Fungi; p__unidentified; c__unidentified; o__unidentified; f__unidentified; g__unidentified; s__unidentified
ASV_1080	0	5	0	0	0	0	0	0	0	0	0	0	d__Fungi; p__unidentified; c__unidentified; o__unidentified; f__unidentified; g__unidentified; s__unidentified
ASV_59	0	4	0	0	0	0	0	0	0	0	0	0	d__Fungi; p__unidentified; c__unidentified; o__unidentified; f__unidentified; g__unidentified; s__unidentified
ASV_1962	0	7	0	0	0	0	0	0	0	0	0	0	d__Fungi; p__Basidiomycota; c__Tremellomycetes; o__Tremellales; f__Bulleribasidiaceae; g__Vishniacozyma; s__Vishniacozyma_victoriae
ASV_1123	0	5	0	0	0	0	0	0	0	0	0	0	d__Fungi; p__Ascomycota; c__Eurotiomycetes; o__Eurotiales; f__Aspergillaceae; g__Penicillium; s__unclassified_Penicillium
ASV_2246	0	5	0	0	0	0	0	0	0	0	0	0	d__Fungi; p__Ascomycota; c__Eurotiomycetes; o__Eurotiales; f__Aspergillaceae; g__Penicillium; s__Penicillium_incoloratum
ASV_2014	0	5	0	0	0	0	0	0	0	0	0	0	d__Fungi; p__Ascomycota; c__Eurotiomycetes; o__Eurotiales; f__Aspergillaceae; g__Penicillium; s__Penicillium_astrolabium
ASV_1305	0	4	0	0	0	0	0	0	0	0	0	0	d__Fungi; p__Ascomycota; c__unclassified_Ascomycota; o__unclassified_Ascomycota; f__unclassified_Ascomycota; g__unclassified_Ascomycota; s__unclassified_Ascomycota
ASV_1056	0	9	0	0	0	0	0	0	0	0	0	0	d__Fungi; p__Ascomycota; c__Eurotiomycetes; o__Eurotiales; f__Aspergillaceae; g__Aspergillus; s__Aspergillus_penicillioides
ASV_369	0	4	0	0	0	0	0	0	0	0	0	0	d__Fungi; p__Ascomycota; c__Eurotiomycetes; o__Chaetothyriales; f__Cyphellophoraceae; g__Cyphellophora; s__Cyphellophora_fusarioides
ASV_901	0	5	0	0	0	0	0	0	0	0	0	0	d__Fungi; p__Ascomycota; c__Eurotiomycetes; o__Chaetothyriales; f__Trichomeriaceae; g__Trichomerium; s__Trichomerium_dioscoreae
ASV_1685	0	9	0	0	0	0	0	0	0	0	0	0	d__Fungi; p__Basidiomycota; c__Geminibasidiomycetes; o__Geminibasidiales; f__Geminibasidiaceae; g__Geminibasidium; s__unidentified
ASV_618	0	12	0	0	0	0	0	0	0	0	0	0	d__Fungi; p__Basidiomycota; c__Agaricomycetes; o__Agaricales; f__Tricholomataceae; g__Mycena; s__Mycena_plumbea
ASV_1703	0	0	6	0	0	0	0	0	0	0	0	0	d__Fungi; p__unidentified; c__unidentified; o__unidentified; f__unidentified; g__unidentified; s__unidentified
ASV_1487	0	0	3	0	0	0	0	0	0	0	0	0	d__Fungi; p__unidentified; c__unidentified; o__unidentified; f__unidentified; g__unidentified; s__unidentified
ASV_1170	0	0	2	2	0	0	0	0	0	0	0	0	d__Fungi; p__unidentified; c__unidentified; o__unidentified; f__unidentified; g__unidentified; s__unidentified
ASV_800	0	0	0	10	0	0	0	0	0	0	0	0	d__Fungi; p__unidentified; c__unidentified; o__unidentified; f__unidentified; g__unidentified; s__unidentified
ASV_2275	0	0	0	0	15	0	0	0	0	0	0	0	d__Fungi; p__unidentified; c__unidentified; o__unidentified; f__unidentified; g__unidentified; s__unidentified
ASV_1673	0	0	0	0	2	0	0	0	0	0	0	0	d__Fungi; p__Ascomycota; c__Leotiomycetes; o__Helotiales; f__unclassified_Helotiales; g__unclassified_Helotiales; s__unclassified_Helotiales
ASV_2034	0	0	0	0	7	0	0	0	0	0	0	0	d__Fungi; p__unclassified_Fungi; c__unclassified_Fungi; o__unclassified_Fungi; f__unclassified_Fungi; g__unclassified_Fungi; s__unclassified_Fungi
ASV_1649	0	0	0	0	3	0	0	0	0	0	0	0	d__Fungi; p__unclassified_Fungi; c__unclassified_Fungi; o__unclassified_Fungi; f__unclassified_Fungi; g__unclassified_Fungi; s__unclassified_Fungi
ASV_714	0	0	0	0	5	0	0	0	0	0	0	0	d__Fungi; p__unidentified; c__unidentified; o__unidentified; f__unidentified; g__unidentified; s__unidentified
ASV_327	0	0	0	0	4	0	0	0	0	0	0	0	d__Fungi; p__unidentified; c__unidentified; o__unidentified; f__unidentified; g__unidentified; s__unidentified
ASV_1265	0	0	0	0	1	0	0	0	0	0	0	0	d__Fungi; p__Ascomycota; c__Eurotiomycetes; o__Verrucariales; f__Verrucariaceae; g__Verrucaria; s__unclassified_Verrucaria
ASV_792	0	0	0	0	3	0	0	0	0	0	0	0	d__Fungi; p__unidentified; c__unidentified; o__unidentified; f__unidentified; g__unidentified; s__unidentified
ASV_1626	0	0	0	0	3	0	0	0	0	0	0	0	d__Fungi; p__Ascomycota; c__Eurotiomycetes; o__Chaetothyriales; f__Herpotrichiellaceae; g__Cladophialophora; s__unidentified
ASV_64	0	0	0	0	0	16	0	0	0	0	0	0	d__Fungi; p__unclassified_Fungi; c__unclassified_Fungi; o__unclassified_Fungi; f__unclassified_Fungi; g__unclassified_Fungi; s__unclassified_Fungi
ASV_841	0	0	0	0	0	13	0	0	0	0	0	0	d__Fungi; p__Chytridiomycota; c__Spizellomycetes; o__Spizellomycetales; f__Powellomycetaceae; g__Powellomyces; s__unidentified
ASV_1730	0	0	0	0	0	5	0	0	0	0	0	0	d__Fungi; p__unclassified_Fungi; c__unclassified_Fungi; o__unclassified_Fungi; f__unclassified_Fungi; g__unclassified_Fungi; s__unclassified_Fungi
ASV_2314	0	0	0	0	0	14	0	0	0	0	0	0	d__Fungi; p__unclassified_Fungi; c__unclassified_Fungi; o__unclassified_Fungi; f__unclassified_Fungi; g__unclassified_Fungi; s__unclassified_Fungi
ASV_717	0	0	0	0	0	4	0	0	0	0	0	0	d__Fungi; p__unidentified; c__unidentified; o__unidentified; f__unidentified; g__unidentified; s__unidentified
ASV_734	0	0	0	0	0	14	0	0	0	1	0	0	d__Fungi; p__unidentified; c__unidentified; o__unidentified; f__unidentified; g__unidentified; s__unidentified
ASV_2190	0	0	0	0	0	0	5	0	0	0	0	0	d__Fungi; p__unidentified; c__unidentified; o__unidentified; f__unidentified; g__unidentified; s__unidentified
ASV_1292	0	0	0	0	0	0	9	0	0	0	0	0	d__Fungi; p__Ascomycota; c__Sordariomycetes; o__unclassified_Sordariomycetes; f__unclassified_Sordariomycetes; g__unclassified_Sordariomycetes; s__unclassified_Sordariomycetes
ASV_347	0	0	0	0	0	0	4	0	0	0	0	0	d__Fungi; p__Ascomycota; c__Sordariomycetes; o__unidentified; f__unidentified; g__unidentified; s__unidentified
ASV_1631	0	0	0	0	0	0	2	0	0	0	0	0	d__Fungi; p__Ascomycota; c__Eurotiomycetes; o__Eurotiales; f__Aspergillaceae; g__Aspergillus; s__Aspergillus_halophilicus
ASV_2291	0	0	0	0	0	0	4	0	0	0	0	0	d__Fungi; p__unclassified_Fungi; c__unclassified_Fungi; o__unclassified_Fungi; f__unclassified_Fungi; g__unclassified_Fungi; s__unclassified_Fungi
ASV_1033	0	0	0	0	0	0	0	5	0	0	0	0	d__Fungi; p__unidentified; c__unidentified; o__unidentified; f__unidentified; g__unidentified; s__unidentified
ASV_569	0	0	0	0	0	0	0	5	0	0	0	0	d__Fungi; p__Ascomycota; c__Dothideomycetes; o__Venturiales; f__unidentified; g__unidentified; s__unidentified
ASV_654	0	0	0	0	0	0	0	5	0	0	0	0	d__Fungi; p__Ascomycota; c__Dothideomycetes; o__Capnodiales; f__Neodevriesiaceae; g__Neodevriesia; s__unclassified_Neodevriesia
ASV_190	0	0	0	0	0	0	0	9	0	0	0	0	d__Fungi; p__Basidiomycota; c__Cystobasidiomycetes; o__Cystobasidiales; f__Cystobasidiaceae; g__Cystobasidium; s__Cystobasidium_slooffiae
ASV_1923	0	0	0	0	0	0	0	4	0	0	0	0	d__Fungi; p__Ascomycota; c__Geoglossomycetes; o__Geoglossales; f__Geoglossaceae; g__unidentified; s__unidentified
ASV_221	0	0	0	0	0	0	0	11	0	0	0	0	d__Fungi; p__unclassified_Fungi; c__unclassified_Fungi; o__unclassified_Fungi; f__unclassified_Fungi; g__unclassified_Fungi; s__unclassified_Fungi
ASV_2039	0	0	0	0	0	0	2	10	0	0	0	0	d__Fungi; p__unidentified; c__unidentified; o__unidentified; f__unidentified; g__unidentified; s__unidentified
ASV_112	0	0	0	0	0	0	0	0	4	0	0	0	d__Fungi; p__unidentified; c__unidentified; o__unidentified; f__unidentified; g__unidentified; s__unidentified
ASV_2337	0	0	0	0	0	0	0	0	4	0	0	0	d__Fungi; p__unidentified; c__unidentified; o__unidentified; f__unidentified; g__unidentified; s__unidentified
ASV_329	0	0	0	0	0	0	0	0	3	0	0	0	d__Fungi; p__unclassified_Fungi; c__unclassified_Fungi; o__unclassified_Fungi; f__unclassified_Fungi; g__unclassified_Fungi; s__unclassified_Fungi
ASV_1668	0	0	0	0	0	0	0	0	7	0	0	0	d__Fungi; p__Ascomycota; c__Sordariomycetes; o__Microascales; f__Microascaceae; g__Acaulium; s__Acaulium_caviariforme
ASV_1740	0	0	0	0	0	0	0	0	3	0	0	0	d__Fungi; p__unclassified_Fungi; c__unclassified_Fungi; o__unclassified_Fungi; f__unclassified_Fungi; g__unclassified_Fungi; s__unclassified_Fungi
ASV_326	0	0	0	0	0	0	0	0	13	0	0	0	d__Fungi; p__Rozellomycota; c__unidentified; o__unidentified; f__unidentified; g__unidentified; s__unidentified
ASV_823	0	0	0	0	0	0	0	0	5	0	0	0	d__Fungi; p__Ascomycota; c__Eurotiomycetes; o__Chaetothyriales; f__unidentified; g__unidentified; s__unidentified
ASV_84	0	0	0	0	0	0	0	0	5	0	0	0	d__Fungi; p__Ascomycota; c__Eurotiomycetes; o__Eurotiales; f__Aspergillaceae; g__unclassified_Aspergillaceae; s__unclassified_Aspergillaceae
ASV_1689	0	0	0	0	0	0	0	0	5	0	0	0	d__Fungi; p__Ascomycota; c__Eurotiomycetes; o__Eurotiales; f__Trichocomaceae; g__Talaromyces; s__Talaromyces_wortmannii
ASV_1682	0	0	0	0	0	0	0	0	6	0	0	0	d__Fungi; p__unclassified_Fungi; c__unclassified_Fungi; o__unclassified_Fungi; f__unclassified_Fungi; g__unclassified_Fungi; s__unclassified_Fungi
ASV_228	0	0	0	0	0	0	0	0	6	0	0	0	d__Fungi; p__Basidiomycota; c__Agaricomycetes; o__Polyporales; f__Coriolaceae; g__Trametes; s__Trametes_trogii
ASV_935	0	0	0	0	0	0	0	0	0	4	0	0	d__Fungi; p__unidentified; c__unidentified; o__unidentified; f__unidentified; g__unidentified; s__unidentified
ASV_302	0	0	0	0	0	0	0	0	0	3	0	0	d__Fungi; p__unidentified; c__unidentified; o__unidentified; f__unidentified; g__unidentified; s__unidentified
ASV_1961	0	0	0	0	0	0	0	0	0	4	0	0	d__Fungi; p__Ascomycota; c__Eurotiomycetes; o__Eurotiales; f__Aspergillaceae; g__unclassified_Aspergillaceae; s__unclassified_Aspergillaceae
ASV_88	0	0	0	0	0	0	0	0	0	12	0	0	d__Fungi; p__unclassified_Fungi; c__unclassified_Fungi; o__unclassified_Fungi; f__unclassified_Fungi; g__unclassified_Fungi; s__unclassified_Fungi
ASV_1762	0	0	0	0	0	0	0	0	0	0	3	0	d__Fungi; p__Ascomycota; c__Sordariomycetes; o__Hypocreales; f__Hypocreaceae; g__Trichoderma; s__unclassified_Trichoderma
ASV_1398	0	0	0	0	0	0	0	0	0	0	9	0	d__Fungi; p__unidentified; c__unidentified; o__unidentified; f__unidentified; g__unidentified; s__unidentified
ASV_890	0	0	0	0	0	0	0	0	0	0	2	0	d__Fungi; p__unidentified; c__unidentified; o__unidentified; f__unidentified; g__unidentified; s__unidentified
ASV_2360	0	0	0	0	0	0	0	0	0	0	5	0	d__Fungi; p__unclassified_Fungi; c__unclassified_Fungi; o__unclassified_Fungi; f__unclassified_Fungi; g__unclassified_Fungi; s__unclassified_Fungi
ASV_813	0	0	0	0	0	0	0	0	0	0	2	0	d__Fungi; p__unclassified_Fungi; c__unclassified_Fungi; o__unclassified_Fungi; f__unclassified_Fungi; g__unclassified_Fungi; s__unclassified_Fungi
ASV_1701	0	0	0	0	0	0	0	0	0	0	3	0	d__Fungi; p__unidentified; c__unidentified; o__unidentified; f__unidentified; g__unidentified; s__unidentified
ASV_1790	0	0	0	0	0	0	0	0	0	0	0	2	d__Fungi; p__unidentified; c__unidentified; o__unidentified; f__unidentified; g__unidentified; s__unidentified
ASV_309	0	0	0	0	0	0	0	0	0	0	0	5	d__Fungi; p__Ascomycota; c__Sordariomycetes; o__Hypocreales; f__unidentified; g__unidentified; s__unidentified
ASV_926	0	0	0	0	0	0	0	0	0	0	0	4	d__Fungi; p__unclassified_Fungi; c__unclassified_Fungi; o__unclassified_Fungi; f__unclassified_Fungi; g__unclassified_Fungi; s__unclassified_Fungi
ASV_394	0	0	0	0	0	0	0	0	0	0	0	12	d__Fungi; p__unidentified; c__unidentified; o__unidentified; f__unidentified; g__unidentified; s__unidentified
ASV_699	0	0	0	0	0	0	0	0	0	0	0	3	d__Fungi; p__unidentified; c__unidentified; o__unidentified; f__unidentified; g__unidentified; s__unidentified
ASV_918	0	0	0	0	0	0	0	0	0	0	0	5	d__Fungi; p__Ascomycota; c__Eurotiomycetes; o__Eurotiales; f__Aspergillaceae; g__Penicillium; s__unclassified_Penicillium
ASV_308	0	0	0	0	3	11	0	0	0	0	0	4	d__Fungi; p__unclassified_Fungi; c__unclassified_Fungi; o__unclassified_Fungi; f__unclassified_Fungi; g__unclassified_Fungi; s__unclassified_Fungi
ASV_1280	5	0	0	0	0	0	0	0	0	0	0	0	d__Fungi; p__unidentified; c__unidentified; o__unidentified; f__unidentified; g__unidentified; s__unidentified
ASV_2372	4	0	0	0	0	0	0	0	0	0	0	0	d__Fungi; p__Ascomycota; c__unclassified_Ascomycota; o__unclassified_Ascomycota; f__unclassified_Ascomycota; g__unclassified_Ascomycota; s__unclassified_Ascomycota
ASV_38	4	0	0	0	0	0	0	0	0	0	0	0	d__Fungi; p__Ascomycota; c__Sordariomycetes; o__Hypocreales; f__Hypocreaceae; g__Trichoderma; s__Trichoderma_spirale
ASV_1118	4	0	0	0	0	0	0	0	0	0	0	0	d__Fungi; p__Ascomycota; c__Sordariomycetes; o__Hypocreales; f__unclassified_Hypocreales; g__unclassified_Hypocreales; s__unclassified_Hypocreales
ASV_2052	7	0	0	0	0	0	0	0	0	0	0	0	d__Fungi; p__unclassified_Fungi; c__unclassified_Fungi; o__unclassified_Fungi; f__unclassified_Fungi; g__unclassified_Fungi; s__unclassified_Fungi
ASV_2313	4	0	0	0	0	0	0	0	0	0	0	0	d__Fungi; p__Ascomycota; c__Dothideomycetes; o__Pleosporales; f__Didymellaceae; g__Neoascochyta; s__Neoascochyta_paspali
ASV_1511	4	0	0	0	0	0	0	0	0	0	0	0	d__Fungi; p__Ascomycota; c__Eurotiomycetes; o__Eurotiales; f__Aspergillaceae; g__Penicillium; s__unclassified_Penicillium
ASV_2168	4	0	0	0	0	0	0	0	0	0	0	0	d__Fungi; p__Ascomycota; c__Eurotiomycetes; o__Eurotiales; f__Aspergillaceae; g__Aspergillus; s__unclassified_Aspergillus
ASV_1254	4	0	0	0	0	0	0	0	0	0	0	0	d__Fungi; p__Ascomycota; c__Eurotiomycetes; o__Eurotiales; f__Aspergillaceae; g__Penicillium; s__unclassified_Penicillium
ASV_193	4	0	0	0	0	0	0	0	0	0	0	0	d__Fungi; p__unidentified; c__unidentified; o__unidentified; f__unidentified; g__unidentified; s__unidentified
ASV_1625	0	3	0	0	0	0	0	0	0	0	0	0	d__Fungi; p__unidentified; c__unidentified; o__unidentified; f__unidentified; g__unidentified; s__unidentified
ASV_1469	0	4	0	0	0	0	0	0	0	0	0	0	d__Fungi; p__unidentified; c__unidentified; o__unidentified; f__unidentified; g__unidentified; s__unidentified
ASV_1406	0	2	0	1	0	0	0	0	0	0	0	0	d__Fungi; p__unclassified_Fungi; c__unclassified_Fungi; o__unclassified_Fungi; f__unclassified_Fungi; g__unclassified_Fungi; s__unclassified_Fungi
ASV_2179	0	3	0	0	0	0	0	0	0	0	0	0	d__Fungi; p__Ascomycota; c__Sordariomycetes; o__Sordariales; f__Chaetomiaceae; g__Botryotrichum; s__Botryotrichum_atrogriseum
ASV_1533	0	3	3	0	0	0	0	0	0	0	0	0	d__Fungi; p__Ascomycota; c__Sordariomycetes; o__Hypocreales; f__Nectriaceae; g__Cylindrocarpon; s__unidentified
ASV_581	0	4	0	0	0	0	0	0	0	0	0	0	d__Fungi; p__unclassified_Fungi; c__unclassified_Fungi; o__unclassified_Fungi; f__unclassified_Fungi; g__unclassified_Fungi; s__unclassified_Fungi
ASV_1016	0	7	0	0	0	0	0	0	0	0	0	0	d__Fungi; p__unidentified; c__unidentified; o__unidentified; f__unidentified; g__unidentified; s__unidentified
ASV_100	0	4	0	0	0	0	0	0	0	0	0	0	d__Fungi; p__unclassified_Fungi; c__unclassified_Fungi; o__unclassified_Fungi; f__unclassified_Fungi; g__unclassified_Fungi; s__unclassified_Fungi
ASV_312	0	7	0	0	0	0	0	0	0	0	0	0	d__Fungi; p__Basidiomycota; c__Cystobasidiomycetes; o__Erythrobasidiales; f__Erythrobasidiaceae; g__Erythrobasidium; s__Erythrobasidium_hasegawianum
ASV_1629	0	4	0	0	0	0	0	0	0	0	0	0	d__Fungi; p__unidentified; c__unidentified; o__unidentified; f__unidentified; g__unidentified; s__unidentified
ASV_1544	0	3	0	0	0	0	0	0	0	0	0	0	d__Fungi; p__Ascomycota; c__Dothideomycetes; o__Pleosporales; f__Pleosporales_fam_Incertae_sedis; g__Monodictys; s__Monodictys_castaneae
ASV_1085	0	3	0	0	0	0	0	0	0	0	0	0	d__Fungi; p__unidentified; c__unidentified; o__unidentified; f__unidentified; g__unidentified; s__unidentified
ASV_2106	0	3	0	0	0	0	0	0	0	0	0	0	d__Fungi; p__unidentified; c__unidentified; o__unidentified; f__unidentified; g__unidentified; s__unidentified
ASV_98	0	0	6	0	0	0	0	0	0	0	0	0	d__Fungi; p__unidentified; c__unidentified; o__unidentified; f__unidentified; g__unidentified; s__unidentified
ASV_942	0	0	2	0	0	0	0	0	0	0	0	0	d__Fungi; p__Ascomycota; c__Leotiomycetes; o__Helotiales; f__unclassified_Helotiales; g__unclassified_Helotiales; s__unclassified_Helotiales
ASV_1137	0	0	4	0	0	0	0	0	0	0	0	0	d__Fungi; p__unidentified; c__unidentified; o__unidentified; f__unidentified; g__unidentified; s__unidentified
ASV_1357	0	0	3	0	0	0	0	0	0	0	0	0	d__Fungi; p__unidentified; c__unidentified; o__unidentified; f__unidentified; g__unidentified; s__unidentified
ASV_343	0	0	7	0	0	0	0	0	0	0	0	3	d__Fungi; p__unidentified; c__unidentified; o__unidentified; f__unidentified; g__unidentified; s__unidentified
ASV_866	0	0	1	0	0	0	0	0	0	0	0	0	d__Fungi; p__unclassified_Fungi; c__unclassified_Fungi; o__unclassified_Fungi; f__unclassified_Fungi; g__unclassified_Fungi; s__unclassified_Fungi
ASV_2268	0	0	5	0	0	0	0	0	0	0	0	0	d__Fungi; p__unclassified_Fungi; c__unclassified_Fungi; o__unclassified_Fungi; f__unclassified_Fungi; g__unclassified_Fungi; s__unclassified_Fungi
ASV_36	0	0	3	0	0	0	0	0	0	0	0	0	d__Fungi; p__unidentified; c__unidentified; o__unidentified; f__unidentified; g__unidentified; s__unidentified
ASV_1281	0	0	4	0	0	0	0	0	0	0	0	0	d__Fungi; p__unclassified_Fungi; c__unclassified_Fungi; o__unclassified_Fungi; f__unclassified_Fungi; g__unclassified_Fungi; s__unclassified_Fungi
ASV_377	0	0	1	0	0	0	0	0	0	0	0	0	d__Fungi; p__Ascomycota; c__Eurotiomycetes; o__Eurotiales; f__Aspergillaceae; g__Penicillium; s__unclassified_Penicillium
ASV_2208	0	0	3	0	0	0	0	0	0	0	0	0	d__Fungi; p__Ascomycota; c__Dothideomycetes; o__Venturiales; f__Sympoventuriaceae; g__Ochroconis; s__Ochroconis_musae
ASV_1474	0	0	5	0	0	0	0	0	0	0	0	0	d__Fungi; p__Ascomycota; c__Saccharomycetes; o__Saccharomycetales; f__Phaffomycetaceae; g__Cyberlindnera; s__Cyberlindnera_jadinii
ASV_2221	0	0	0	3	0	0	0	0	0	0	0	0	d__Fungi; p__unidentified; c__unidentified; o__unidentified; f__unidentified; g__unidentified; s__unidentified
ASV_426	0	0	0	2	0	0	0	0	0	0	0	0	d__Fungi; p__unclassified_Fungi; c__unclassified_Fungi; o__unclassified_Fungi; f__unclassified_Fungi; g__unclassified_Fungi; s__unclassified_Fungi
ASV_911	0	0	0	6	0	0	0	0	0	0	0	0	d__Fungi; p__unidentified; c__unidentified; o__unidentified; f__unidentified; g__unidentified; s__unidentified
ASV_1013	0	0	0	4	0	0	0	0	0	0	0	0	d__Fungi; p__unclassified_Fungi; c__unclassified_Fungi; o__unclassified_Fungi; f__unclassified_Fungi; g__unclassified_Fungi; s__unclassified_Fungi
ASV_1332	0	0	0	4	0	0	0	0	0	0	0	0	d__Fungi; p__unidentified; c__unidentified; o__unidentified; f__unidentified; g__unidentified; s__unidentified
ASV_2205	0	0	0	0	3	0	0	0	0	0	0	0	d__Fungi; p__Ascomycota; c__Sordariomycetes; o__Hypocreales; f__Hypocreaceae; g__Trichoderma; s__unclassified_Trichoderma
ASV_559	0	0	0	0	5	0	0	0	0	0	0	0	d__Fungi; p__Ascomycota; c__Sordariomycetes; o__unidentified; f__unidentified; g__unidentified; s__unidentified
ASV_1894	0	0	0	0	3	0	0	0	0	0	0	0	d__Fungi; p__unidentified; c__unidentified; o__unidentified; f__unidentified; g__unidentified; s__unidentified
ASV_1796	0	0	0	0	2	0	0	0	0	0	0	0	d__Fungi; p__Ascomycota; c__Leotiomycetes; o__Thelebolales; f__Thelebolaceae; g__Thelebolus; s__Thelebolus_globosus
ASV_899	0	0	0	0	4	0	0	0	0	0	0	0	d__Fungi; p__unidentified; c__unidentified; o__unidentified; f__unidentified; g__unidentified; s__unidentified
ASV_1713	0	0	0	0	2	0	0	0	0	0	0	0	d__Fungi; p__Ascomycota; c__Eurotiomycetes; o__Eurotiales; f__unclassified_Eurotiales; g__unclassified_Eurotiales; s__unclassified_Eurotiales
ASV_1320	0	0	0	0	2	0	0	0	0	0	0	0	d__Fungi; p__Ascomycota; c__Eurotiomycetes; o__Chaetothyriales; f__unclassified_Chaetothyriales; g__unclassified_Chaetothyriales; s__unclassified_Chaetothyriales
ASV_2091	0	0	0	0	3	0	0	0	0	0	0	0	d__Fungi; p__Basidiomycota; c__Agaricomycetes; o__Cantharellales; f__Ceratobasidiaceae; g__unclassified_Ceratobasidiaceae; s__unclassified_Ceratobasidiaceae
ASV_1799	0	0	0	0	0	3	0	0	0	0	0	0	d__Fungi; p__unidentified; c__unidentified; o__unidentified; f__unidentified; g__unidentified; s__unidentified
ASV_47	0	0	0	0	0	4	0	0	0	0	0	0	d__Fungi; p__unclassified_Fungi; c__unclassified_Fungi; o__unclassified_Fungi; f__unclassified_Fungi; g__unclassified_Fungi; s__unclassified_Fungi
ASV_92	0	0	0	0	0	3	0	0	0	0	0	0	d__Fungi; p__Ascomycota; c__Sordariomycetes; o__unidentified; f__unidentified; g__unidentified; s__unidentified
ASV_2006	0	0	0	0	0	11	0	0	0	0	0	0	d__Fungi; p__Ascomycota; c__Sordariomycetes; o__Diaporthales; f__Diaporthaceae; g__Diaporthe; s__Diaporthe_helicis
ASV_1437	0	0	0	0	0	0	4	0	0	0	0	0	d__Fungi; p__unidentified; c__unidentified; o__unidentified; f__unidentified; g__unidentified; s__unidentified
ASV_170	0	0	0	0	0	0	2	0	0	0	0	0	d__Fungi; p__Ascomycota; c__unclassified_Ascomycota; o__unclassified_Ascomycota; f__unclassified_Ascomycota; g__unclassified_Ascomycota; s__unclassified_Ascomycota
ASV_1274	0	0	0	0	0	0	2	0	0	0	0	0	d__Fungi; p__Ascomycota; c__Sordariomycetes; o__Hypocreales; f__Nectriaceae; g__Volutella; s__Volutella_ciliata
ASV_1766	0	0	0	0	0	0	3	0	0	0	0	0	d__Fungi; p__Mucoromycota; c__Mucoromycotina_cls_Incertae_sedis; o__Mucoromycotina_ord_Incertae_sedis; f__Mucoromycotina_fam_Incertae_sedis; g__Bifiguratus; s__unidentified
ASV_1116	0	0	0	0	0	0	2	0	0	0	0	0	d__Fungi; p__unidentified; c__unidentified; o__unidentified; f__unidentified; g__unidentified; s__unidentified
ASV_1633	0	0	0	0	0	0	4	0	0	0	0	0	d__Fungi; p__unidentified; c__unidentified; o__unidentified; f__unidentified; g__unidentified; s__unidentified
ASV_482	0	0	0	0	0	0	1	0	0	0	0	0	d__Fungi; p__Ascomycota; c__Eurotiomycetes; o__Eurotiales; f__Aspergillaceae; g__Aspergillus; s__Aspergillus_gracilis
ASV_721	0	0	0	0	0	0	2	0	0	0	0	0	d__Fungi; p__Ascomycota; c__Dothideomycetes; o__Pleosporales; f__Didymellaceae; g__unclassified_Didymellaceae; s__unclassified_Didymellaceae
ASV_640	0	0	0	0	0	0	2	0	0	0	0	0	d__Fungi; p__unclassified_Fungi; c__unclassified_Fungi; o__unclassified_Fungi; f__unclassified_Fungi; g__unclassified_Fungi; s__unclassified_Fungi
ASV_460	0	0	0	0	0	0	1	0	0	0	0	0	d__Fungi; p__unidentified; c__unidentified; o__unidentified; f__unidentified; g__unidentified; s__unidentified
ASV_357	0	0	0	0	0	0	1	0	0	0	0	0	d__Fungi; p__unclassified_Fungi; c__unclassified_Fungi; o__unclassified_Fungi; f__unclassified_Fungi; g__unclassified_Fungi; s__unclassified_Fungi
ASV_1010	0	0	0	0	0	0	0	4	0	0	0	0	d__Fungi; p__Ascomycota; c__Eurotiomycetes; o__Eurotiales; f__Trichocomaceae; g__Talaromyces; s__Talaromyces_radicus
ASV_1002	0	0	0	0	0	0	0	9	0	0	0	0	d__Fungi; p__Ascomycota; c__Sordariomycetes; o__Hypocreales; f__Stachybotryaceae; g__Myrothecium; s__unclassified_Myrothecium
ASV_222	0	0	0	0	0	0	0	4	0	0	0	0	d__Fungi; p__Ascomycota; c__unclassified_Ascomycota; o__unclassified_Ascomycota; f__unclassified_Ascomycota; g__unclassified_Ascomycota; s__unclassified_Ascomycota
ASV_1869	0	0	0	0	0	0	0	1	0	0	0	0	d__Fungi; p__Ascomycota; c__Eurotiomycetes; o__Eurotiales; f__Aspergillaceae; g__Aspergillus; s__Aspergillus_subversicolor
ASV_1684	0	0	0	0	0	0	0	8	0	0	0	0	d__Fungi; p__unclassified_Fungi; c__unclassified_Fungi; o__unclassified_Fungi; f__unclassified_Fungi; g__unclassified_Fungi; s__unclassified_Fungi
ASV_1605	0	0	0	0	0	0	0	4	0	0	0	0	d__Fungi; p__Basidiomycota; c__Agaricomycetes; o__Boletales; f__Pisolithaceae; g__Pisolithus; s__Pisolithus_orientalis
ASV_709	0	0	0	0	0	0	0	12	0	0	0	0	d__Fungi; p__unidentified; c__unidentified; o__unidentified; f__unidentified; g__unidentified; s__unidentified
ASV_216	0	0	0	0	0	0	0	0	10	0	0	0	d__Fungi; p__unclassified_Fungi; c__unclassified_Fungi; o__unclassified_Fungi; f__unclassified_Fungi; g__unclassified_Fungi; s__unclassified_Fungi
ASV_2053	0	0	0	0	0	0	0	0	3	0	0	0	d__Fungi; p__unclassified_Fungi; c__unclassified_Fungi; o__unclassified_Fungi; f__unclassified_Fungi; g__unclassified_Fungi; s__unclassified_Fungi
ASV_1579	0	0	0	0	0	0	0	0	3	0	0	0	d__Fungi; p__unclassified_Fungi; c__unclassified_Fungi; o__unclassified_Fungi; f__unclassified_Fungi; g__unclassified_Fungi; s__unclassified_Fungi
ASV_435	0	0	0	0	0	0	0	0	4	0	0	0	d__Fungi; p__Ascomycota; c__Sordariomycetes; o__unclassified_Sordariomycetes; f__unclassified_Sordariomycetes; g__unclassified_Sordariomycetes; s__unclassified_Sordariomycetes
ASV_1276	0	0	0	0	0	0	0	0	8	0	0	0	d__Fungi; p__Ascomycota; c__Leotiomycetes; o__Helotiales; f__unclassified_Helotiales; g__unclassified_Helotiales; s__unclassified_Helotiales
ASV_710	0	0	0	0	0	0	0	0	4	0	0	0	d__Fungi; p__unidentified; c__unidentified; o__unidentified; f__unidentified; g__unidentified; s__unidentified
ASV_2215	0	0	0	0	0	0	0	0	3	0	0	0	d__Fungi; p__Ascomycota; c__Eurotiomycetes; o__Chaetothyriales; f__Herpotrichiellaceae; g__unidentified; s__unidentified
ASV_299	0	0	0	0	0	0	0	0	1	0	0	0	d__Fungi; p__unclassified_Fungi; c__unclassified_Fungi; o__unclassified_Fungi; f__unclassified_Fungi; g__unclassified_Fungi; s__unclassified_Fungi
ASV_380	0	0	0	0	0	0	0	0	4	0	0	0	d__Fungi; p__Ascomycota; c__Eurotiomycetes; o__Eurotiales; f__Aspergillaceae; g__Aspergillus; s__Aspergillus_subversicolor
ASV_51	0	0	0	0	0	0	0	0	0	6	0	0	d__Fungi; p__unidentified; c__unidentified; o__unidentified; f__unidentified; g__unidentified; s__unidentified
ASV_2260	0	0	0	0	0	0	0	0	0	3	0	0	d__Fungi; p__unidentified; c__unidentified; o__unidentified; f__unidentified; g__unidentified; s__unidentified
ASV_791	0	0	0	0	0	0	0	0	0	3	0	0	d__Fungi; p__unclassified_Fungi; c__unclassified_Fungi; o__unclassified_Fungi; f__unclassified_Fungi; g__unclassified_Fungi; s__unclassified_Fungi
ASV_930	0	0	0	5	0	0	0	0	0	9	0	0	d__Fungi; p__unclassified_Fungi; c__unclassified_Fungi; o__unclassified_Fungi; f__unclassified_Fungi; g__unclassified_Fungi; s__unclassified_Fungi
ASV_1718	0	0	0	0	0	0	0	0	0	1	0	0	d__Fungi; p__unidentified; c__unidentified; o__unidentified; f__unidentified; g__unidentified; s__unidentified
ASV_993	0	0	0	0	0	0	0	0	0	4	0	0	d__Fungi; p__unclassified_Fungi; c__unclassified_Fungi; o__unclassified_Fungi; f__unclassified_Fungi; g__unclassified_Fungi; s__unclassified_Fungi
ASV_2138	0	0	0	0	0	0	0	0	0	7	0	0	d__Fungi; p__unidentified; c__unidentified; o__unidentified; f__unidentified; g__unidentified; s__unidentified
ASV_17	0	0	0	0	0	0	0	0	0	4	0	0	d__Fungi; p__unclassified_Fungi; c__unclassified_Fungi; o__unclassified_Fungi; f__unclassified_Fungi; g__unclassified_Fungi; s__unclassified_Fungi
ASV_987	0	0	0	0	0	0	0	0	0	2	0	0	d__Fungi; p__unclassified_Fungi; c__unclassified_Fungi; o__unclassified_Fungi; f__unclassified_Fungi; g__unclassified_Fungi; s__unclassified_Fungi
ASV_306	0	0	0	0	0	0	0	0	0	4	0	0	d__Fungi; p__unidentified; c__unidentified; o__unidentified; f__unidentified; g__unidentified; s__unidentified
ASV_1453	0	0	0	0	0	0	0	0	0	4	0	0	d__Fungi; p__unidentified; c__unidentified; o__unidentified; f__unidentified; g__unidentified; s__unidentified
ASV_1089	0	0	0	0	0	0	0	0	0	1	0	3	d__Fungi; p__unidentified; c__unidentified; o__unidentified; f__unidentified; g__unidentified; s__unidentified
ASV_686	0	0	0	0	0	0	0	0	0	0	3	0	d__Fungi; p__Ascomycota; c__Sordariomycetes; o__unclassified_Sordariomycetes; f__unclassified_Sordariomycetes; g__unclassified_Sordariomycetes; s__unclassified_Sordariomycetes
ASV_440	0	0	0	0	0	0	0	0	0	0	2	0	d__Fungi; p__Ascomycota; c__Sordariomycetes; o__Sordariales; f__Sordariales_fam_Incertae_sedis; g__Conlarium; s__unidentified
ASV_1547	0	0	0	0	0	0	0	0	0	0	4	0	d__Fungi; p__unidentified; c__unidentified; o__unidentified; f__unidentified; g__unidentified; s__unidentified
ASV_2080	0	0	0	0	0	0	0	0	0	0	8	0	d__Fungi; p__unidentified; c__unidentified; o__unidentified; f__unidentified; g__unidentified; s__unidentified
ASV_2176	0	0	0	0	0	0	0	0	0	0	6	0	d__Fungi; p__unidentified; c__unidentified; o__unidentified; f__unidentified; g__unidentified; s__unidentified
ASV_1102	0	0	0	0	0	0	0	0	0	0	14	0	d__Fungi; p__unidentified; c__unidentified; o__unidentified; f__unidentified; g__unidentified; s__unidentified
ASV_1928	0	0	0	0	0	0	0	0	0	0	4	0	d__Fungi; p__unidentified; c__unidentified; o__unidentified; f__unidentified; g__unidentified; s__unidentified
ASV_1367	0	0	0	0	0	0	0	0	0	0	0	4	d__Fungi; p__unidentified; c__unidentified; o__unidentified; f__unidentified; g__unidentified; s__unidentified
ASV_2247	0	0	0	0	0	0	0	0	0	0	0	4	d__Fungi; p__unidentified; c__unidentified; o__unidentified; f__unidentified; g__unidentified; s__unidentified
ASV_1262	0	0	0	0	0	0	0	0	0	0	0	2	d__Fungi; p__Basidiomycota; c__Agaricomycetes; o__Hymenochaetales; f__Hymenochaetaceae; g__unidentified; s__unidentified
ASV_1845	0	0	0	0	0	0	0	0	0	0	0	3	d__Fungi; p__Ascomycota; c__Eurotiomycetes; o__Eurotiales; f__Aspergillaceae; g__Aspergillus; s__Aspergillus_templicola
ASV_1499	3	0	0	0	0	0	0	0	0	0	0	0	d__Fungi; p__unidentified; c__unidentified; o__unidentified; f__unidentified; g__unidentified; s__unidentified
ASV_1942	13	0	0	0	0	0	0	0	0	0	0	0	d__Fungi; p__Ascomycota; c__Dothideomycetes; o__Capnodiales; f__Mycosphaerellaceae; g__Mycosphaerella; s__Mycosphaerella_keniensis
ASV_1612	3	0	0	0	0	0	0	0	0	0	0	0	d__Fungi; p__unidentified; c__unidentified; o__unidentified; f__unidentified; g__unidentified; s__unidentified
ASV_1402	3	0	0	0	0	0	0	0	0	0	0	0	d__Fungi; p__Ascomycota; c__Sordariomycetes; o__Hypocreales; f__Ophiocordycipitaceae; g__Purpureocillium; s__Purpureocillium_lilacinum
ASV_344	9	0	0	0	0	0	0	0	0	0	0	0	d__Fungi; p__unclassified_Fungi; c__unclassified_Fungi; o__unclassified_Fungi; f__unclassified_Fungi; g__unclassified_Fungi; s__unclassified_Fungi
ASV_1913	7	0	0	0	0	0	0	0	0	0	0	0	d__Fungi; p__Basidiomycota; c__Agaricomycetes; o__Agaricales; f__Pterulaceae; g__Radulomyces; s__Radulomyces_paumanokensis
ASV_1431	3	2	0	0	0	2	0	0	0	0	0	0	d__Fungi; p__unidentified; c__unidentified; o__unidentified; f__unidentified; g__unidentified; s__unidentified
ASV_752	0	2	0	0	0	0	0	0	0	0	0	0	d__Fungi; p__unidentified; c__unidentified; o__unidentified; f__unidentified; g__unidentified; s__unidentified
ASV_1700	0	5	0	0	0	0	0	0	0	0	0	0	d__Fungi; p__Basidiomycota; c__Ustilaginomycetes; o__Ustilaginales; f__unclassified_Ustilaginales; g__unclassified_Ustilaginales; s__unclassified_Ustilaginales
ASV_258	0	3	0	0	0	0	0	0	0	0	0	0	d__Fungi; p__unclassified_Fungi; c__unclassified_Fungi; o__unclassified_Fungi; f__unclassified_Fungi; g__unclassified_Fungi; s__unclassified_Fungi
ASV_1557	0	3	0	0	0	0	0	0	0	0	0	0	d__Fungi; p__Ascomycota; c__unclassified_Ascomycota; o__unclassified_Ascomycota; f__unclassified_Ascomycota; g__unclassified_Ascomycota; s__unclassified_Ascomycota
ASV_1352	0	2	0	0	0	0	0	0	0	0	0	0	d__Fungi; p__Ascomycota; c__Leotiomycetes; o__Helotiales; f__unclassified_Helotiales; g__unclassified_Helotiales; s__unclassified_Helotiales
ASV_95	0	5	0	0	0	0	0	0	0	0	0	0	d__Fungi; p__unclassified_Fungi; c__unclassified_Fungi; o__unclassified_Fungi; f__unclassified_Fungi; g__unclassified_Fungi; s__unclassified_Fungi
ASV_1917	0	5	0	0	0	0	0	0	0	0	0	0	d__Fungi; p__unidentified; c__unidentified; o__unidentified; f__unidentified; g__unidentified; s__unidentified
ASV_592	0	2	0	0	0	0	0	0	0	0	0	0	d__Fungi; p__unclassified_Fungi; c__unclassified_Fungi; o__unclassified_Fungi; f__unclassified_Fungi; g__unclassified_Fungi; s__unclassified_Fungi
ASV_497	0	3	0	0	0	0	0	0	0	0	0	0	d__Fungi; p__Ascomycota; c__Sordariomycetes; o__Hypocreales; f__Hypocreaceae; g__Trichoderma; s__Trichoderma_evansii
ASV_943	0	3	0	0	0	0	0	0	0	0	0	0	d__Fungi; p__Ascomycota; c__Sordariomycetes; o__Hypocreales; f__Nectriaceae; g__Fusicolla; s__Fusicolla_acetilerea
ASV_202	0	3	0	0	0	0	0	0	0	0	0	0	d__Fungi; p__unidentified; c__unidentified; o__unidentified; f__unidentified; g__unidentified; s__unidentified
ASV_1613	0	3	0	0	0	0	0	0	0	0	0	0	d__Fungi; p__unclassified_Fungi; c__unclassified_Fungi; o__unclassified_Fungi; f__unclassified_Fungi; g__unclassified_Fungi; s__unclassified_Fungi
ASV_2211	0	1	0	0	0	0	0	0	0	0	0	0	d__Fungi; p__unclassified_Fungi; c__unclassified_Fungi; o__unclassified_Fungi; f__unclassified_Fungi; g__unclassified_Fungi; s__unclassified_Fungi
ASV_1479	0	12	0	0	0	0	0	0	0	0	0	0	d__Fungi; p__Basidiomycota; c__Agaricomycetes; o__Polyporales; f__Meruliaceae; g__Phlebia; s__unidentified
ASV_1709	0	11	0	0	0	0	0	0	0	0	0	0	d__Fungi; p__Basidiomycota; c__Agaricomycetes; o__Polyporales; f__Meruliaceae; g__Scopuloides; s__unidentified
ASV_768	0	1	0	0	0	0	0	0	0	0	0	0	d__Fungi; p__Basidiomycota; c__Agaricomycetes; o__unidentified; f__unidentified; g__unidentified; s__unidentified
ASV_1221	0	11	0	0	0	0	0	0	0	0	0	0	d__Fungi; p__unclassified_Fungi; c__unclassified_Fungi; o__unclassified_Fungi; f__unclassified_Fungi; g__unclassified_Fungi; s__unclassified_Fungi
ASV_262	0	3	0	0	0	0	0	0	0	0	0	0	d__Fungi; p__unidentified; c__unidentified; o__unidentified; f__unidentified; g__unidentified; s__unidentified
ASV_2093	0	3	0	0	0	0	0	0	0	0	0	0	d__Fungi; p__unclassified_Fungi; c__unclassified_Fungi; o__unclassified_Fungi; f__unclassified_Fungi; g__unclassified_Fungi; s__unclassified_Fungi
ASV_586	0	8	0	0	0	0	0	0	0	0	0	0	d__Fungi; p__Ascomycota; c__unclassified_Ascomycota; o__unclassified_Ascomycota; f__unclassified_Ascomycota; g__unclassified_Ascomycota; s__unclassified_Ascomycota
ASV_1024	0	3	0	0	0	0	0	0	0	0	0	0	d__Fungi; p__Ascomycota; c__Eurotiomycetes; o__Eurotiales; f__Aspergillaceae; g__Aspergillus; s__Aspergillus_japonicus
ASV_1998	0	2	0	0	0	0	0	0	0	0	0	0	d__Fungi; p__Ascomycota; c__Dothideomycetes; o__Pleosporales; f__Pleosporales_fam_Incertae_sedis; g__Neohendersonia; s__Neohendersonia_kickxii
ASV_765	0	2	0	0	0	0	0	0	0	0	0	0	d__Fungi; p__unidentified; c__unidentified; o__unidentified; f__unidentified; g__unidentified; s__unidentified
ASV_852	0	2	0	0	0	0	0	0	0	0	0	0	d__Fungi; p__unidentified; c__unidentified; o__unidentified; f__unidentified; g__unidentified; s__unidentified
ASV_1835	0	4	0	0	0	0	0	0	0	0	0	0	d__Fungi; p__unclassified_Fungi; c__unclassified_Fungi; o__unclassified_Fungi; f__unclassified_Fungi; g__unclassified_Fungi; s__unclassified_Fungi
ASV_1111	0	2	0	0	0	0	0	0	0	0	0	0	d__Fungi; p__unidentified; c__unidentified; o__unidentified; f__unidentified; g__unidentified; s__unidentified
ASV_751	0	2	0	0	0	0	0	0	0	0	0	0	d__Fungi; p__unidentified; c__unidentified; o__unidentified; f__unidentified; g__unidentified; s__unidentified
ASV_2124	0	1	0	0	0	0	0	0	0	0	0	0	d__Fungi; p__unidentified; c__unidentified; o__unidentified; f__unidentified; g__unidentified; s__unidentified
ASV_346	0	0	5	0	0	0	0	0	0	0	0	0	d__Fungi; p__unidentified; c__unidentified; o__unidentified; f__unidentified; g__unidentified; s__unidentified
ASV_2012	0	0	2	0	0	0	0	0	0	0	0	0	d__Fungi; p__unclassified_Fungi; c__unclassified_Fungi; o__unclassified_Fungi; f__unclassified_Fungi; g__unclassified_Fungi; s__unclassified_Fungi
ASV_402	0	0	3	0	0	0	0	0	0	0	0	0	d__Fungi; p__Ascomycota; c__Sordariomycetes; o__Sordariales; f__Sordariales_fam_Incertae_sedis; g__Conlarium; s__unidentified
ASV_209	0	0	2	0	0	0	0	0	0	0	0	0	d__Fungi; p__Ascomycota; c__Eurotiomycetes; o__Chaetothyriales; f__Herpotrichiellaceae; g__Cladophialophora; s__unidentified
ASV_1753	0	0	2	0	0	0	0	0	0	0	0	0	d__Fungi; p__unidentified; c__unidentified; o__unidentified; f__unidentified; g__unidentified; s__unidentified
ASV_865	0	0	2	0	0	0	0	0	0	0	0	0	d__Fungi; p__unclassified_Fungi; c__unclassified_Fungi; o__unclassified_Fungi; f__unclassified_Fungi; g__unclassified_Fungi; s__unclassified_Fungi
ASV_939	0	0	0	5	0	0	0	0	0	0	0	0	d__Fungi; p__unidentified; c__unidentified; o__unidentified; f__unidentified; g__unidentified; s__unidentified
ASV_981	0	0	0	1	0	0	0	0	0	0	0	0	d__Fungi; p__unidentified; c__unidentified; o__unidentified; f__unidentified; g__unidentified; s__unidentified
ASV_2293	0	0	0	7	0	0	0	0	0	0	0	0	d__Fungi; p__unclassified_Fungi; c__unclassified_Fungi; o__unclassified_Fungi; f__unclassified_Fungi; g__unclassified_Fungi; s__unclassified_Fungi
ASV_2010	0	0	0	2	0	0	0	0	0	0	0	0	d__Fungi; p__unidentified; c__unidentified; o__unidentified; f__unidentified; g__unidentified; s__unidentified
ASV_393	0	4	0	1	0	0	0	0	0	0	0	0	d__Fungi; p__unclassified_Fungi; c__unclassified_Fungi; o__unclassified_Fungi; f__unclassified_Fungi; g__unclassified_Fungi; s__unclassified_Fungi
ASV_1041	0	0	0	3	0	0	0	0	0	0	0	0	d__Fungi; p__Ascomycota; c__unclassified_Ascomycota; o__unclassified_Ascomycota; f__unclassified_Ascomycota; g__unclassified_Ascomycota; s__unclassified_Ascomycota
ASV_972	0	0	0	2	0	0	0	0	0	0	0	0	d__Fungi; p__Ascomycota; c__Eurotiomycetes; o__Chaetothyriales; f__Herpotrichiellaceae; g__Cladophialophora; s__Cladophialophora_chaetospira
ASV_848	0	0	0	2	0	0	0	0	0	0	0	0	d__Fungi; p__unclassified_Fungi; c__unclassified_Fungi; o__unclassified_Fungi; f__unclassified_Fungi; g__unclassified_Fungi; s__unclassified_Fungi
ASV_1948	0	0	0	6	0	0	0	0	0	0	0	0	d__Fungi; p__unidentified; c__unidentified; o__unidentified; f__unidentified; g__unidentified; s__unidentified
ASV_2037	0	0	0	5	0	0	0	0	0	0	0	0	d__Fungi; p__Basidiomycota; c__Agaricomycetes; o__Cantharellales; f__Ceratobasidiaceae; g__unclassified_Ceratobasidiaceae; s__unclassified_Ceratobasidiaceae
ASV_1805	0	0	0	3	0	0	0	0	0	0	0	0	d__Fungi; p__unidentified; c__unidentified; o__unidentified; f__unidentified; g__unidentified; s__unidentified
ASV_268	0	0	0	0	1	0	0	0	0	0	0	0	d__Fungi; p__unidentified; c__unidentified; o__unidentified; f__unidentified; g__unidentified; s__unidentified
ASV_557	0	0	0	0	3	0	0	0	0	0	0	0	d__Fungi; p__unidentified; c__unidentified; o__unidentified; f__unidentified; g__unidentified; s__unidentified
ASV_711	0	0	1	0	3	0	0	0	0	0	0	0	d__Fungi; p__Ascomycota; c__Sordariomycetes; o__Hypocreales; f__Hypocreales_fam_Incertae_sedis; g__Chlamydocillium; s__unidentified
ASV_2233	0	0	0	0	1	0	0	0	0	0	0	0	d__Fungi; p__Ascomycota; c__Lecanoromycetes; o__Lecanoromycetes_ord_Incertae_sedis; f__Lecanoromycetes_fam_Incertae_sedis; g__Phacidiella; s__Phacidiella_eucalypti
ASV_1615	0	0	0	0	2	0	0	0	0	0	0	0	d__Fungi; p__unidentified; c__unidentified; o__unidentified; f__unidentified; g__unidentified; s__unidentified
ASV_739	0	0	0	0	1	0	0	0	0	0	0	0	d__Fungi; p__Ascomycota; c__Sordariomycetes; o__Sordariales; f__Chaetomiaceae; g__Chaetomium; s__Chaetomium_aureum
ASV_1070	0	0	0	0	0	3	0	0	0	1	4	0	d__Fungi; p__unidentified; c__unidentified; o__unidentified; f__unidentified; g__unidentified; s__unidentified
ASV_1082	0	0	0	0	0	2	0	0	0	0	0	0	d__Fungi; p__unidentified; c__unidentified; o__unidentified; f__unidentified; g__unidentified; s__unidentified
ASV_2000	0	0	0	0	0	13	0	0	0	0	0	0	d__Fungi; p__unidentified; c__unidentified; o__unidentified; f__unidentified; g__unidentified; s__unidentified
ASV_1205	0	0	0	0	0	3	0	0	0	0	0	0	d__Fungi; p__Ascomycota; c__Sordariomycetes; o__Hypocreales; f__Hypocreaceae; g__Trichoderma; s__unclassified_Trichoderma
ASV_2209	0	0	0	0	0	7	0	0	0	0	0	0	d__Fungi; p__unclassified_Fungi; c__unclassified_Fungi; o__unclassified_Fungi; f__unclassified_Fungi; g__unclassified_Fungi; s__unclassified_Fungi
ASV_1597	0	0	0	0	0	3	0	0	0	0	0	0	d__Fungi; p__Mucoromycota; c__Umbelopsidomycetes; o__Umbelopsidales; f__Umbelopsidaceae; g__Umbelopsis; s__Umbelopsis_changbaiensis
ASV_493	0	0	0	0	0	3	0	0	0	0	0	0	d__Fungi; p__Ascomycota; c__Dothideomycetes; o__Pleosporales; f__Phaeosphaeriaceae; g__unclassified_Phaeosphaeriaceae; s__unclassified_Phaeosphaeriaceae
ASV_708	0	0	0	0	0	3	0	0	0	0	0	0	d__Fungi; p__unidentified; c__unidentified; o__unidentified; f__unidentified; g__unidentified; s__unidentified
ASV_1064	0	0	0	0	0	1	0	0	0	0	0	0	d__Fungi; p__Ascomycota; c__unclassified_Ascomycota; o__unclassified_Ascomycota; f__unclassified_Ascomycota; g__unclassified_Ascomycota; s__unclassified_Ascomycota
ASV_1294	0	0	0	0	0	0	1	0	0	0	0	0	d__Fungi; p__unidentified; c__unidentified; o__unidentified; f__unidentified; g__unidentified; s__unidentified
ASV_1751	0	0	0	0	0	0	2	0	0	0	0	0	d__Fungi; p__unclassified_Fungi; c__unclassified_Fungi; o__unclassified_Fungi; f__unclassified_Fungi; g__unclassified_Fungi; s__unclassified_Fungi
ASV_1065	0	0	0	0	0	0	1	0	0	0	0	0	d__Fungi; p__Ascomycota; c__Sordariomycetes; o__Hypocreales; f__Hypocreaceae; g__Trichoderma; s__Trichoderma_evansii
ASV_659	0	0	0	0	0	0	1	0	0	0	0	0	d__Fungi; p__Ascomycota; c__Dothideomycetes; o__Pleosporales; f__Morosphaeriaceae; g__Acrocalymma; s__unidentified
ASV_837	0	0	0	0	0	0	4	0	0	0	0	0	d__Fungi; p__Basidiomycota; c__Agaricomycetes; o__Sebacinales; f__Serendipitaceae; g__unidentified; s__unidentified
ASV_2206	0	0	0	0	0	0	1	0	0	0	0	0	d__Fungi; p__Ascomycota; c__Eurotiomycetes; o__Eurotiales; f__Aspergillaceae; g__Penicillium; s__Penicillium_raperi
ASV_753	0	0	0	0	0	0	3	0	0	0	0	0	d__Fungi; p__Basidiomycota; c__Agaricomycetes; o__Polyporales; f__Meruliaceae; g__Ceriporia; s__Ceriporia_lacerata
ASV_504	0	0	0	0	0	0	2	0	0	0	0	0	d__Fungi; p__Basidiomycota; c__Agaricomycetes; o__unclassified_Agaricomycetes; f__unclassified_Agaricomycetes; g__unclassified_Agaricomycetes; s__unclassified_Agaricomycetes
ASV_1154	0	0	0	0	0	0	3	0	0	0	0	0	d__Fungi; p__unclassified_Fungi; c__unclassified_Fungi; o__unclassified_Fungi; f__unclassified_Fungi; g__unclassified_Fungi; s__unclassified_Fungi
ASV_2267	0	0	0	0	0	0	2	0	0	0	0	0	d__Fungi; p__unidentified; c__unidentified; o__unidentified; f__unidentified; g__unidentified; s__unidentified
ASV_1520	0	0	0	0	0	0	0	3	0	0	0	0	d__Fungi; p__unidentified; c__unidentified; o__unidentified; f__unidentified; g__unidentified; s__unidentified
ASV_2157	0	0	0	0	0	0	0	5	0	0	0	0	d__Fungi; p__Ascomycota; c__Dothideomycetes; o__Capnodiales; f__Mycosphaerellaceae; g__Pseudocercospora; s__Pseudocercospora_dovyalidis
ASV_2266	0	0	0	0	0	0	0	3	0	0	0	0	d__Fungi; p__unidentified; c__unidentified; o__unidentified; f__unidentified; g__unidentified; s__unidentified
ASV_894	0	0	0	0	0	0	0	11	0	0	0	0	d__Fungi; p__Ascomycota; c__unclassified_Ascomycota; o__unclassified_Ascomycota; f__unclassified_Ascomycota; g__unclassified_Ascomycota; s__unclassified_Ascomycota
ASV_238	0	0	0	0	0	0	0	5	0	0	0	0	d__Fungi; p__unclassified_Fungi; c__unclassified_Fungi; o__unclassified_Fungi; f__unclassified_Fungi; g__unclassified_Fungi; s__unclassified_Fungi
ASV_61	0	0	0	0	0	0	0	2	0	0	0	0	d__Fungi; p__Basidiomycota; c__Tremellomycetes; o__Tremellales; f__Bulleribasidiaceae; g__Vishniacozyma; s__unclassified_Vishniacozyma
ASV_1331	0	0	0	0	0	0	0	1	0	0	0	0	d__Fungi; p__Ascomycota; c__Eurotiomycetes; o__Eurotiales; f__Trichocomaceae; g__Talaromyces; s__unclassified_Talaromyces
ASV_1415	0	0	0	0	0	0	0	3	0	0	0	0	d__Fungi; p__Ascomycota; c__Eurotiomycetes; o__Eurotiales; f__Aspergillaceae; g__Aspergillus; s__unclassified_Aspergillus
ASV_194	0	0	0	0	0	0	0	2	0	0	0	0	d__Fungi; p__Ascomycota; c__Eurotiomycetes; o__Chaetothyriales; f__Chaetothyriaceae; g__unidentified; s__unidentified
ASV_553	0	0	0	0	0	0	0	2	0	0	0	0	d__Fungi; p__Basidiomycota; c__Agaricomycetes; o__Agaricales; f__Omphalotaceae; g__Gymnopus; s__Gymnopus_luxurians
ASV_1630	0	0	0	0	0	0	0	3	0	0	0	0	d__Fungi; p__unidentified; c__unidentified; o__unidentified; f__unidentified; g__unidentified; s__unidentified
ASV_2022	0	0	0	0	0	0	0	3	0	0	0	0	d__Fungi; p__unclassified_Fungi; c__unclassified_Fungi; o__unclassified_Fungi; f__unclassified_Fungi; g__unclassified_Fungi; s__unclassified_Fungi
ASV_630	0	0	0	0	0	0	0	8	2	0	0	0	d__Fungi; p__Basidiomycota; c__Exobasidiomycetes; o__Microstromatales; f__Microstromatales_fam_Incertae_sedis; g__Sympodiomycopsis; s__Sympodiomycopsis_kandeliae
ASV_1559	0	0	0	0	0	0	0	3	0	0	0	0	d__Fungi; p__Basidiomycota; c__Exobasidiomycetes; o__Exobasidiales; f__Brachybasidiaceae; g__Meira; s__Meira_miltonrushii
ASV_1396	0	0	0	0	0	0	0	0	5	0	0	0	d__Fungi; p__unidentified; c__unidentified; o__unidentified; f__unidentified; g__unidentified; s__unidentified
ASV_1501	0	0	0	0	0	0	0	0	3	0	0	0	d__Fungi; p__unidentified; c__unidentified; o__unidentified; f__unidentified; g__unidentified; s__unidentified
ASV_1473	0	0	0	0	0	0	0	0	1	0	0	0	d__Fungi; p__Kickxellomycota; c__GS19; o__GS19; f__unidentified; g__unidentified; s__unidentified
ASV_1603	0	0	0	0	0	0	0	0	3	0	0	0	d__Fungi; p__Ascomycota; c__Sordariomycetes; o__unclassified_Sordariomycetes; f__unclassified_Sordariomycetes; g__unclassified_Sordariomycetes; s__unclassified_Sordariomycetes
ASV_1333	0	0	0	0	0	0	0	0	3	0	0	0	d__Fungi; p__Ascomycota; c__Sordariomycetes; o__Chaetosphaeriales; f__Chaetosphaeriaceae; g__Thozetella; s__unidentified
ASV_1744	0	0	0	0	0	0	0	0	2	0	0	0	d__Fungi; p__unidentified; c__unidentified; o__unidentified; f__unidentified; g__unidentified; s__unidentified
ASV_1477	0	0	0	0	0	0	0	0	2	0	0	0	d__Fungi; p__Ascomycota; c__Dothideomycetes; o__Pleosporales; f__Didymellaceae; g__Neoascochyta; s__Neoascochyta_paspali
ASV_655	0	0	0	0	0	0	0	0	3	0	0	0	d__Fungi; p__unidentified; c__unidentified; o__unidentified; f__unidentified; g__unidentified; s__unidentified
ASV_1007	0	0	0	0	0	0	0	0	0	1	0	0	d__Fungi; p__unidentified; c__unidentified; o__unidentified; f__unidentified; g__unidentified; s__unidentified
ASV_171	0	0	0	0	0	0	0	0	0	3	0	0	d__Fungi; p__unidentified; c__unidentified; o__unidentified; f__unidentified; g__unidentified; s__unidentified
ASV_1506	0	0	0	0	0	0	0	0	0	2	0	0	d__Fungi; p__Ascomycota; c__Eurotiomycetes; o__Eurotiales; f__Aspergillaceae; g__Penicillium; s__unclassified_Penicillium
ASV_1241	0	0	0	0	0	0	0	0	0	2	0	0	d__Fungi; p__unclassified_Fungi; c__unclassified_Fungi; o__unclassified_Fungi; f__unclassified_Fungi; g__unclassified_Fungi; s__unclassified_Fungi
ASV_1201	0	0	0	0	0	0	0	0	0	1	0	2	d__Fungi; p__unidentified; c__unidentified; o__unidentified; f__unidentified; g__unidentified; s__unidentified
ASV_986	0	0	0	0	0	0	0	0	0	2	0	0	d__Fungi; p__unidentified; c__unidentified; o__unidentified; f__unidentified; g__unidentified; s__unidentified
ASV_2241	0	0	0	0	0	0	0	0	0	1	0	0	d__Fungi; p__Ascomycota; c__Eurotiomycetes; o__Eurotiales; f__Trichocomaceae; g__Talaromyces; s__unclassified_Talaromyces
ASV_1658	0	0	0	0	0	0	0	0	0	3	0	0	d__Fungi; p__Ascomycota; c__Eurotiomycetes; o__Chaetothyriales; f__Herpotrichiellaceae; g__Capronia; s__unidentified
ASV_1119	0	0	0	0	0	0	0	0	0	8	0	0	d__Fungi; p__Basidiomycota; c__Agaricomycetes; o__Polyporales; f__Fomitopsidaceae; g__unidentified; s__unidentified
ASV_417	0	0	0	0	0	0	0	0	0	0	2	0	d__Fungi; p__unidentified; c__unidentified; o__unidentified; f__unidentified; g__unidentified; s__unidentified
ASV_804	0	0	0	0	0	0	0	0	0	0	5	0	d__Fungi; p__unclassified_Fungi; c__unclassified_Fungi; o__unclassified_Fungi; f__unclassified_Fungi; g__unclassified_Fungi; s__unclassified_Fungi
ASV_774	0	0	0	0	0	0	0	0	0	0	7	0	d__Fungi; p__unidentified; c__unidentified; o__unidentified; f__unidentified; g__unidentified; s__unidentified
ASV_1035	0	0	0	0	0	0	0	0	0	0	2	0	d__Fungi; p__unclassified_Fungi; c__unclassified_Fungi; o__unclassified_Fungi; f__unclassified_Fungi; g__unclassified_Fungi; s__unclassified_Fungi
ASV_74	0	0	0	0	0	0	0	0	0	0	2	0	d__Fungi; p__unclassified_Fungi; c__unclassified_Fungi; o__unclassified_Fungi; f__unclassified_Fungi; g__unclassified_Fungi; s__unclassified_Fungi
ASV_1970	0	0	0	0	0	0	0	0	0	0	3	0	d__Fungi; p__Ascomycota; c__Orbiliomycetes; o__Orbiliales; f__Orbiliaceae; g__Arthrobotrys; s__Arthrobotrys_entomopaga
ASV_1210	0	0	0	0	0	0	0	0	0	0	2	0	d__Fungi; p__unidentified; c__unidentified; o__unidentified; f__unidentified; g__unidentified; s__unidentified
ASV_946	0	0	0	0	0	0	0	0	0	0	0	3	d__Fungi; p__unidentified; c__unidentified; o__unidentified; f__unidentified; g__unidentified; s__unidentified
ASV_944	0	0	0	0	0	0	0	0	0	0	0	2	d__Fungi; p__Ascomycota; c__Sordariomycetes; o__Xylariales; f__Xylariaceae; g__unidentified; s__unidentified
ASV_134	0	0	0	0	0	0	0	0	0	0	0	2	d__Fungi; p__Basidiomycota; c__Agaricomycetes; o__unclassified_Agaricomycetes; f__unclassified_Agaricomycetes; g__unclassified_Agaricomycetes; s__unclassified_Agaricomycetes
ASV_857	0	0	0	0	0	0	0	0	0	0	0	3	d__Fungi; p__Ascomycota; c__Leotiomycetes; o__Helotiales; f__Helotiaceae; g__Meliniomyces; s__unidentified
ASV_290	0	0	0	0	0	0	0	0	0	0	0	3	d__Fungi; p__Ascomycota; c__Sordariomycetes; o__Magnaporthales; f__Magnaporthaceae; g__Mycoleptodiscus; s__Mycoleptodiscus_indicus
ASV_1716	0	0	0	0	0	0	0	0	0	0	0	2	d__Fungi; p__unidentified; c__unidentified; o__unidentified; f__unidentified; g__unidentified; s__unidentified
ASV_1512	0	0	0	0	0	0	0	0	0	0	0	2	d__Fungi; p__unidentified; c__unidentified; o__unidentified; f__unidentified; g__unidentified; s__unidentified
ASV_109	2	0	0	0	0	0	0	0	0	0	0	0	d__Fungi; p__unidentified; c__unidentified; o__unidentified; f__unidentified; g__unidentified; s__unidentified
ASV_733	2	0	0	0	0	0	0	0	0	0	0	0	d__Fungi; p__Ascomycota; c__Dothideomycetes; o__Pleosporales; f__Pleosporaceae; g__Curvularia; s__Curvularia_intermedia
ASV_211	12	0	0	0	0	0	0	0	0	0	0	0	d__Fungi; p__Ascomycota; c__Dothideomycetes; o__Capnodiales; f__Mycosphaerellaceae; g__Zasmidium; s__Zasmidium_nocoxi
ASV_2023	2	0	0	0	0	0	0	0	0	0	0	0	d__Fungi; p__Ascomycota; c__Sordariomycetes; o__Xylariales; f__Apiosporaceae; g__Arthrinium; s__Arthrinium_phaeospermum
ASV_291	2	0	0	0	0	0	0	0	0	0	0	0	d__Fungi; p__Ascomycota; c__unclassified_Ascomycota; o__unclassified_Ascomycota; f__unclassified_Ascomycota; g__unclassified_Ascomycota; s__unclassified_Ascomycota
ASV_1991	2	0	0	0	2	0	1	0	0	0	0	0	d__Fungi; p__Ascomycota; c__Sordariomycetes; o__Hypocreales; f__Nectriaceae; g__Mariannaea; s__Mariannaea_samuelsii
ASV_1401	5	0	0	0	0	0	0	0	0	0	0	0	d__Fungi; p__unidentified; c__unidentified; o__unidentified; f__unidentified; g__unidentified; s__unidentified
ASV_917	2	0	0	0	0	0	0	0	2	0	0	0	d__Fungi; p__unidentified; c__unidentified; o__unidentified; f__unidentified; g__unidentified; s__unidentified
ASV_2156	2	0	0	0	0	0	0	0	0	0	0	0	d__Fungi; p__Glomeromycota; c__unclassified_Glomeromycota; o__unclassified_Glomeromycota; f__unclassified_Glomeromycota; g__unclassified_Glomeromycota; s__unclassified_Glomeromycota
ASV_2173	2	0	0	0	0	0	0	0	0	0	0	0	d__Fungi; p__unclassified_Fungi; c__unclassified_Fungi; o__unclassified_Fungi; f__unclassified_Fungi; g__unclassified_Fungi; s__unclassified_Fungi
ASV_2044	9	0	0	0	0	0	0	0	0	0	0	0	d__Fungi; p__Basidiomycota; c__Exobasidiomycetes; o__Microstromatales; f__Microstromatales_fam_Incertae_sedis; g__Jaminaea; s__unidentified
ASV_1021	1	0	1	0	0	1	0	0	0	0	0	0	d__Fungi; p__unidentified; c__unidentified; o__unidentified; f__unidentified; g__unidentified; s__unidentified
ASV_1807	0	2	0	0	0	0	0	0	0	0	0	0	d__Fungi; p__unidentified; c__unidentified; o__unidentified; f__unidentified; g__unidentified; s__unidentified
ASV_784	0	2	0	0	0	0	0	0	0	0	0	0	d__Fungi; p__Ascomycota; c__Leotiomycetes; o__Helotiales; f__unclassified_Helotiales; g__unclassified_Helotiales; s__unclassified_Helotiales
ASV_2186	0	2	0	0	0	0	0	0	0	0	0	0	d__Fungi; p__Ascomycota; c__Archaeorhizomycetes; o__Archaeorhizomycetales; f__Archaeorhizomycetaceae; g__Archaeorhizomyces; s__unidentified
ASV_1838	0	1	0	0	0	0	0	0	0	0	0	0	d__Fungi; p__unclassified_Fungi; c__unclassified_Fungi; o__unclassified_Fungi; f__unclassified_Fungi; g__unclassified_Fungi; s__unclassified_Fungi
ASV_218	0	1	0	0	0	0	0	0	0	0	0	0	d__Fungi; p__Ascomycota; c__Sordariomycetes; o__Glomerellales; f__Plectosphaerellaceae; g__Plectosphaerella; s__Plectosphaerella_oratosquillae
ASV_735	0	2	0	0	0	0	0	0	0	0	0	0	d__Fungi; p__Ascomycota; c__Sordariomycetes; o__Hypocreales; f__unidentified; g__unidentified; s__unidentified
ASV_515	0	2	0	0	0	0	0	0	0	0	0	0	d__Fungi; p__unclassified_Fungi; c__unclassified_Fungi; o__unclassified_Fungi; f__unclassified_Fungi; g__unclassified_Fungi; s__unclassified_Fungi
ASV_875	0	1	0	0	0	0	0	0	0	0	0	0	d__Fungi; p__Ascomycota; c__Eurotiomycetes; o__Eurotiales; f__Aspergillaceae; g__Penicillium; s__unclassified_Penicillium
ASV_1719	0	1	0	0	0	0	0	0	0	0	0	0	d__Fungi; p__unclassified_Fungi; c__unclassified_Fungi; o__unclassified_Fungi; f__unclassified_Fungi; g__unclassified_Fungi; s__unclassified_Fungi
ASV_824	0	1	0	0	0	0	0	0	0	0	0	0	d__Fungi; p__Ascomycota; c__Eurotiomycetes; o__Eurotiales; f__Aspergillaceae; g__Aspergillus; s__Aspergillus_caninus
ASV_2085	0	2	0	0	0	0	0	0	0	0	0	0	d__Fungi; p__unidentified; c__unidentified; o__unidentified; f__unidentified; g__unidentified; s__unidentified
ASV_1302	0	0	4	0	0	0	0	0	0	0	0	0	d__Fungi; p__unclassified_Fungi; c__unclassified_Fungi; o__unclassified_Fungi; f__unclassified_Fungi; g__unclassified_Fungi; s__unclassified_Fungi
ASV_542	0	0	1	0	0	0	0	0	0	0	0	0	d__Fungi; p__unidentified; c__unidentified; o__unidentified; f__unidentified; g__unidentified; s__unidentified
ASV_120	0	0	2	0	0	0	0	0	0	0	0	0	d__Fungi; p__unidentified; c__unidentified; o__unidentified; f__unidentified; g__unidentified; s__unidentified
ASV_139	0	0	2	0	0	0	0	0	0	0	0	0	d__Fungi; p__unclassified_Fungi; c__unclassified_Fungi; o__unclassified_Fungi; f__unclassified_Fungi; g__unclassified_Fungi; s__unclassified_Fungi
ASV_1395	0	0	3	0	0	0	0	0	0	0	0	0	d__Fungi; p__unclassified_Fungi; c__unclassified_Fungi; o__unclassified_Fungi; f__unclassified_Fungi; g__unclassified_Fungi; s__unclassified_Fungi
ASV_1098	0	0	1	0	0	1	0	0	0	0	3	0	d__Fungi; p__unidentified; c__unidentified; o__unidentified; f__unidentified; g__unidentified; s__unidentified
ASV_1229	0	0	1	0	0	0	0	0	0	0	0	0	d__Fungi; p__unclassified_Fungi; c__unclassified_Fungi; o__unclassified_Fungi; f__unclassified_Fungi; g__unclassified_Fungi; s__unclassified_Fungi
ASV_1206	0	0	2	0	0	0	0	0	0	0	0	0	d__Fungi; p__Basidiomycota; c__Agaricomycetes; o__Agaricales; f__unidentified; g__unidentified; s__unidentified
ASV_1372	0	0	1	0	0	0	0	0	0	0	0	0	d__Fungi; p__unclassified_Fungi; c__unclassified_Fungi; o__unclassified_Fungi; f__unclassified_Fungi; g__unclassified_Fungi; s__unclassified_Fungi
ASV_79	0	5	1	0	0	0	0	0	0	0	0	0	d__Fungi; p__unidentified; c__unidentified; o__unidentified; f__unidentified; g__unidentified; s__unidentified
ASV_1456	0	0	0	2	0	0	0	0	0	0	0	0	d__Fungi; p__unidentified; c__unidentified; o__unidentified; f__unidentified; g__unidentified; s__unidentified
ASV_411	0	0	0	2	0	0	0	0	0	0	0	0	d__Fungi; p__unidentified; c__unidentified; o__unidentified; f__unidentified; g__unidentified; s__unidentified
ASV_785	0	0	0	4	0	0	0	0	0	0	0	0	d__Fungi; p__unclassified_Fungi; c__unclassified_Fungi; o__unclassified_Fungi; f__unclassified_Fungi; g__unclassified_Fungi; s__unclassified_Fungi
ASV_1873	0	0	0	2	0	0	0	0	0	0	0	0	d__Fungi; p__Rozellomycota; c__unidentified; o__unidentified; f__unidentified; g__unidentified; s__unidentified
ASV_1492	0	0	0	1	0	0	0	0	0	0	0	0	d__Fungi; p__Ascomycota; c__Eurotiomycetes; o__Eurotiales; f__Aspergillaceae; g__Penicillium; s__unclassified_Penicillium
ASV_2242	0	0	0	0	5	0	0	0	0	0	0	0	d__Fungi; p__unidentified; c__unidentified; o__unidentified; f__unidentified; g__unidentified; s__unidentified
ASV_30	0	0	0	0	2	0	0	0	0	0	0	0	d__Fungi; p__Ascomycota; c__Leotiomycetes; o__Helotiales; f__Helotiales_fam_Incertae_sedis; g__Xylogone; s__unidentified
ASV_999	0	0	0	0	1	0	0	0	0	0	0	0	d__Fungi; p__Ascomycota; c__Sordariomycetes; o__unclassified_Sordariomycetes; f__unclassified_Sordariomycetes; g__unclassified_Sordariomycetes; s__unclassified_Sordariomycetes
ASV_1122	0	0	0	0	1	0	0	0	0	0	0	0	d__Fungi; p__unclassified_Fungi; c__unclassified_Fungi; o__unclassified_Fungi; f__unclassified_Fungi; g__unclassified_Fungi; s__unclassified_Fungi
ASV_834	0	0	0	0	1	0	0	0	0	0	0	0	d__Fungi; p__unidentified; c__unidentified; o__unidentified; f__unidentified; g__unidentified; s__unidentified
ASV_2117	0	0	0	0	1	0	0	0	0	0	0	0	d__Fungi; p__Ascomycota; c__Saccharomycetes; o__Saccharomycetales; f__Saccharomycetales_fam_Incertae_sedis; g__Candida; s__Candida_albicans
ASV_1368	2	0	0	0	4	0	0	0	0	0	0	0	d__Fungi; p__unidentified; c__unidentified; o__unidentified; f__unidentified; g__unidentified; s__unidentified
ASV_1009	0	0	0	0	0	3	0	0	0	0	0	0	d__Fungi; p__unclassified_Fungi; c__unclassified_Fungi; o__unclassified_Fungi; f__unclassified_Fungi; g__unclassified_Fungi; s__unclassified_Fungi
ASV_1880	0	0	0	0	0	2	0	0	0	0	0	0	d__Fungi; p__Ascomycota; c__Sordariomycetes; o__Hypocreales; f__Bionectriaceae; g__Nectriopsis; s__Nectriopsis_tremellicola
ASV_675	0	0	0	0	0	2	0	0	0	0	0	0	d__Fungi; p__Rozellomycota; c__unidentified; o__unidentified; f__unidentified; g__unidentified; s__unidentified
ASV_1737	0	0	0	0	0	2	0	0	0	0	0	0	d__Fungi; p__Ascomycota; c__Dothideomycetes; o__Pleosporales; f__Cucurbitariaceae; g__Pyrenochaetopsis; s__Pyrenochaetopsis_leptospora
ASV_1770	0	0	0	0	0	2	0	0	0	0	0	0	d__Fungi; p__unclassified_Fungi; c__unclassified_Fungi; o__unclassified_Fungi; f__unclassified_Fungi; g__unclassified_Fungi; s__unclassified_Fungi
ASV_1078	0	0	0	0	0	0	2	0	0	0	0	0	d__Fungi; p__unclassified_Fungi; c__unclassified_Fungi; o__unclassified_Fungi; f__unclassified_Fungi; g__unclassified_Fungi; s__unclassified_Fungi
ASV_243	0	0	0	0	0	0	1	0	0	0	0	0	d__Fungi; p__Basidiomycota; c__Wallemiomycetes; o__Wallemiales; f__Wallemiaceae; g__Wallemia; s__unclassified_Wallemia
ASV_285	0	0	0	0	0	0	2	0	0	0	0	0	d__Fungi; p__unclassified_Fungi; c__unclassified_Fungi; o__unclassified_Fungi; f__unclassified_Fungi; g__unclassified_Fungi; s__unclassified_Fungi
ASV_1777	0	0	0	0	0	0	2	0	0	0	0	0	d__Fungi; p__unidentified; c__unidentified; o__unidentified; f__unidentified; g__unidentified; s__unidentified
ASV_150	0	0	0	0	0	0	0	2	0	0	0	0	d__Fungi; p__unclassified_Fungi; c__unclassified_Fungi; o__unclassified_Fungi; f__unclassified_Fungi; g__unclassified_Fungi; s__unclassified_Fungi
ASV_2109	0	0	0	0	0	0	0	2	0	0	0	0	d__Fungi; p__Ascomycota; c__Dothideomycetes; o__Capnodiales; f__Cladosporiaceae; g__Rachicladosporium; s__Rachicladosporium_mcmurdoi
ASV_1782	0	0	0	0	0	0	0	2	0	0	0	0	d__Fungi; p__Ascomycota; c__Sordariomycetes; o__Hypocreales; f__Stachybotryaceae; g__Stachybotrys; s__Stachybotrys_microspora
ASV_1235	0	0	0	0	0	0	0	4	0	0	0	0	d__Fungi; p__Ascomycota; c__Sordariomycetes; o__Magnaporthales; f__Magnaporthaceae; g__Gaeumannomyces; s__Gaeumannomyces_caricis
ASV_2294	0	0	0	0	0	0	0	10	0	0	0	0	d__Fungi; p__unclassified_Fungi; c__unclassified_Fungi; o__unclassified_Fungi; f__unclassified_Fungi; g__unclassified_Fungi; s__unclassified_Fungi
ASV_1584	0	0	0	0	0	0	0	2	0	0	0	0	d__Fungi; p__Ascomycota; c__Dothideomycetes; o__Pleosporales; f__Leptosphaeriaceae; g__Leptosphaeria; s__Leptosphaeria_sclerotioides
ASV_707	0	0	0	0	0	0	0	2	0	0	0	0	d__Fungi; p__unclassified_Fungi; c__unclassified_Fungi; o__unclassified_Fungi; f__unclassified_Fungi; g__unclassified_Fungi; s__unclassified_Fungi
ASV_468	0	0	0	0	0	0	0	2	0	0	0	0	d__Fungi; p__Basidiomycota; c__unidentified; o__unidentified; f__unidentified; g__unidentified; s__unidentified
ASV_2110	0	0	0	0	0	0	0	0	2	0	0	0	d__Fungi; p__Ascomycota; c__Sordariomycetes; o__Coniochaetales; f__Coniochaetaceae; g__Coniochaeta; s__Coniochaeta_ligniaria
ASV_1863	0	0	0	0	0	0	0	0	2	0	0	0	d__Fungi; p__Ascomycota; c__Sordariomycetes; o__Hypocreales; f__Nectriaceae; g__Volutella; s__Volutella_ramkumarii
ASV_1442	0	0	0	0	0	0	0	0	2	0	0	0	d__Fungi; p__Ascomycota; c__Sordariomycetes; o__Hypocreales; f__Hypocreaceae; g__Trichoderma; s__Trichoderma_turrialbense
ASV_1697	0	0	0	0	0	0	0	0	2	0	0	0	d__Fungi; p__unidentified; c__unidentified; o__unidentified; f__unidentified; g__unidentified; s__unidentified
ASV_530	0	0	0	0	0	0	0	2	1	1	0	0	d__Fungi; p__unidentified; c__unidentified; o__unidentified; f__unidentified; g__unidentified; s__unidentified
ASV_1188	0	0	0	0	0	0	0	0	0	2	0	0	d__Fungi; p__unidentified; c__unidentified; o__unidentified; f__unidentified; g__unidentified; s__unidentified
ASV_1659	0	0	0	0	0	0	0	0	0	2	0	0	d__Fungi; p__Ascomycota; c__Eurotiomycetes; o__Eurotiales; f__Aspergillaceae; g__Aspergillus; s__Aspergillus_fischeri
ASV_1338	0	0	0	0	0	0	0	0	0	2	8	0	d__Fungi; p__unidentified; c__unidentified; o__unidentified; f__unidentified; g__unidentified; s__unidentified
ASV_780	0	0	0	0	0	0	0	0	0	10	0	0	d__Fungi; p__unidentified; c__unidentified; o__unidentified; f__unidentified; g__unidentified; s__unidentified
ASV_1648	0	0	0	0	0	0	0	0	0	3	0	0	d__Fungi; p__unidentified; c__unidentified; o__unidentified; f__unidentified; g__unidentified; s__unidentified
ASV_657	0	0	0	0	0	0	0	0	0	8	0	0	d__Fungi; p__unidentified; c__unidentified; o__unidentified; f__unidentified; g__unidentified; s__unidentified
ASV_1674	0	0	0	0	0	0	0	0	0	0	2	0	d__Fungi; p__unidentified; c__unidentified; o__unidentified; f__unidentified; g__unidentified; s__unidentified
ASV_941	0	0	0	0	0	0	0	0	0	0	1	0	d__Fungi; p__unclassified_Fungi; c__unclassified_Fungi; o__unclassified_Fungi; f__unclassified_Fungi; g__unclassified_Fungi; s__unclassified_Fungi
ASV_1577	0	0	0	0	0	0	0	0	0	0	1	0	d__Fungi; p__unclassified_Fungi; c__unclassified_Fungi; o__unclassified_Fungi; f__unclassified_Fungi; g__unclassified_Fungi; s__unclassified_Fungi
ASV_919	0	0	0	0	0	0	0	0	0	0	8	0	d__Fungi; p__unclassified_Fungi; c__unclassified_Fungi; o__unclassified_Fungi; f__unclassified_Fungi; g__unclassified_Fungi; s__unclassified_Fungi
ASV_1936	0	0	0	0	0	0	0	0	0	0	1	0	d__Fungi; p__unclassified_Fungi; c__unclassified_Fungi; o__unclassified_Fungi; f__unclassified_Fungi; g__unclassified_Fungi; s__unclassified_Fungi
ASV_225	0	0	0	0	0	0	0	0	0	0	2	0	d__Fungi; p__Ascomycota; c__Eurotiomycetes; o__Eurotiales; f__unclassified_Eurotiales; g__unclassified_Eurotiales; s__unclassified_Eurotiales
ASV_2341	0	0	0	0	0	0	0	0	0	0	0	1	d__Fungi; p__unidentified; c__unidentified; o__unidentified; f__unidentified; g__unidentified; s__unidentified
ASV_748	0	0	0	0	0	0	0	0	0	0	0	1	d__Fungi; p__unclassified_Fungi; c__unclassified_Fungi; o__unclassified_Fungi; f__unclassified_Fungi; g__unclassified_Fungi; s__unclassified_Fungi
ASV_1568	0	0	0	0	0	0	0	0	0	0	0	1	d__Fungi; p__unidentified; c__unidentified; o__unidentified; f__unidentified; g__unidentified; s__unidentified
ASV_1567	0	0	0	0	0	0	0	0	0	0	0	1	d__Fungi; p__Ascomycota; c__Eurotiomycetes; o__Chaetothyriales; f__Herpotrichiellaceae; g__Coniosporium; s__unidentified
ASV_1902	0	0	0	0	0	0	0	0	0	0	0	2	d__Fungi; p__Ascomycota; c__Sordariomycetes; o__Coniochaetales; f__Coniochaetaceae; g__Coniochaeta; s__Coniochaeta_lignicola
ASV_1267	0	0	0	0	0	0	0	0	0	0	0	2	d__Fungi; p__Basidiomycota; c__Agaricomycetes; o__Trechisporales; f__unclassified_Trechisporales; g__unclassified_Trechisporales; s__unclassified_Trechisporales
ASV_1196	0	0	0	0	0	0	0	0	0	0	0	2	d__Fungi; p__Ascomycota; c__Eurotiomycetes; o__Eurotiales; f__Aspergillaceae; g__Aspergillus; s__unclassified_Aspergillus
ASV_608	0	0	0	0	0	0	0	0	0	108	0	0	d__Fungi; p__Basidiomycota; c__Agaricomycetes; o__Agaricales; f__unclassified_Agaricales; g__unclassified_Agaricales; s__unclassified_Agaricales
ASV_1994	0	0	56	0	0	0	0	0	0	0	0	0	d__Fungi; p__Ascomycota; c__Sordariomycetes; o__Sordariales; f__Sordariales_fam_Incertae_sedis; g__Staphylotrichum; s__Staphylotrichum_boninense
ASV_1867	0	0	0	0	0	0	0	0	0	54	30	0	d__Fungi; p__Ascomycota; c__Eurotiomycetes; o__Eurotiales; f__Aspergillaceae; g__Aspergillus; s__unclassified_Aspergillus
ASV_2011	0	0	0	0	60	0	0	0	0	0	0	0	d__Fungi; p__Ascomycota; c__Eurotiomycetes; o__Eurotiales; f__Aspergillaceae; g__Aspergillus; s__Aspergillus_unilateralis
ASV_48	0	0	0	0	49	0	0	0	0	0	0	0	d__Fungi; p__Ascomycota; c__Eurotiomycetes; o__Eurotiales; f__Trichocomaceae; g__Talaromyces; s__Talaromyces_oumae-annae
ASV_387	2	1	2	0	0	0	0	16	40	3	1	1	d__Fungi; p__Ascomycota; c__Eurotiomycetes; o__Eurotiales; f__Aspergillaceae; g__Penicillium; s__unclassified_Penicillium
ASV_740	62	0	0	0	0	0	0	0	0	0	0	0	d__Fungi; p__unclassified_Fungi; c__unclassified_Fungi; o__unclassified_Fungi; f__unclassified_Fungi; g__unclassified_Fungi; s__unclassified_Fungi
ASV_1813	0	0	0	0	0	0	0	53	0	0	0	0	d__Fungi; p__unidentified; c__unidentified; o__unidentified; f__unidentified; g__unidentified; s__unidentified
ASV_1746	0	0	0	42	0	0	0	0	0	0	0	0	d__Fungi; p__unclassified_Fungi; c__unclassified_Fungi; o__unclassified_Fungi; f__unclassified_Fungi; g__unclassified_Fungi; s__unclassified_Fungi
ASV_130	0	0	0	0	0	0	0	0	0	47	0	0	d__Fungi; p__unidentified; c__unidentified; o__unidentified; f__unidentified; g__unidentified; s__unidentified
ASV_415	0	0	0	0	0	0	29	0	0	0	0	0	d__Fungi; p__unclassified_Fungi; c__unclassified_Fungi; o__unclassified_Fungi; f__unclassified_Fungi; g__unclassified_Fungi; s__unclassified_Fungi
ASV_1272	0	0	0	0	0	0	0	0	0	39	0	0	d__Fungi; p__unclassified_Fungi; c__unclassified_Fungi; o__unclassified_Fungi; f__unclassified_Fungi; g__unclassified_Fungi; s__unclassified_Fungi
ASV_649	0	0	0	0	0	0	0	0	0	33	0	0	d__Fungi; p__unclassified_Fungi; c__unclassified_Fungi; o__unclassified_Fungi; f__unclassified_Fungi; g__unclassified_Fungi; s__unclassified_Fungi
ASV_1802	0	0	0	0	22	0	0	0	0	0	0	0	d__Fungi; p__Ascomycota; c__Dothideomycetes; o__Pleosporales; f__Pleosporaceae; g__Alternaria; s__unidentified
ASV_2086	0	0	0	0	0	0	0	0	5	10	17	0	d__Fungi; p__unclassified_Fungi; c__unclassified_Fungi; o__unclassified_Fungi; f__unclassified_Fungi; g__unclassified_Fungi; s__unclassified_Fungi
ASV_1164	35	0	0	0	0	0	0	0	0	0	0	0	d__Fungi; p__unclassified_Fungi; c__unclassified_Fungi; o__unclassified_Fungi; f__unclassified_Fungi; g__unclassified_Fungi; s__unclassified_Fungi
ASV_1237	37	0	0	0	0	0	0	0	0	0	0	0	d__Fungi; p__Ascomycota; c__Sordariomycetes; o__Hypocreales; f__Nectriaceae; g__Fusarium; s__unclassified_Fusarium
ASV_1973	0	0	20	0	0	0	0	0	0	0	0	0	d__Fungi; p__Basidiomycota; c__Agaricomycetes; o__Polyporales; f__Ganodermataceae; g__Perenniporia; s__unclassified_Perenniporia
ASV_1464	0	0	0	27	0	0	0	0	0	0	0	0	d__Fungi; p__Ascomycota; c__Eurotiomycetes; o__Onygenales; f__Onygenales_fam_Incertae_sedis; g__Chrysosporium; s__Chrysosporium_pseudomerdarium
ASV_1187	0	0	0	0	0	0	0	0	0	29	0	0	d__Fungi; p__Ascomycota; c__Sordariomycetes; o__unidentified; f__unidentified; g__unidentified; s__unidentified
ASV_2058	0	0	0	0	0	0	0	0	32	0	0	0	d__Fungi; p__Ascomycota; c__Eurotiomycetes; o__Eurotiales; f__Aspergillaceae; g__Aspergillus; s__Aspergillus_unilateralis
ASV_443	15	0	11	0	0	0	0	0	0	0	0	0	d__Fungi; p__unidentified; c__unidentified; o__unidentified; f__unidentified; g__unidentified; s__unidentified
ASV_802	0	0	0	0	0	0	0	0	19	9	0	0	d__Fungi; p__unclassified_Fungi; c__unclassified_Fungi; o__unclassified_Fungi; f__unclassified_Fungi; g__unclassified_Fungi; s__unclassified_Fungi
ASV_604	0	30	0	0	0	0	0	0	0	0	0	0	d__Fungi; p__unclassified_Fungi; c__unclassified_Fungi; o__unclassified_Fungi; f__unclassified_Fungi; g__unclassified_Fungi; s__unclassified_Fungi
ASV_453	0	0	0	0	0	0	0	0	0	23	0	0	d__Fungi; p__unclassified_Fungi; c__unclassified_Fungi; o__unclassified_Fungi; f__unclassified_Fungi; g__unclassified_Fungi; s__unclassified_Fungi
ASV_1360	0	11	13	0	0	0	0	0	0	0	0	0	d__Fungi; p__Ascomycota; c__Leotiomycetes; o__Helotiales; f__Dermateaceae; g__Mollisia; s__unidentified
ASV_1261	0	0	0	21	0	0	0	0	0	0	0	0	d__Fungi; p__Ascomycota; c__Eurotiomycetes; o__Eurotiales; f__Trichocomaceae; g__Talaromyces; s__Talaromyces_oumae-annae
ASV_2230	0	0	3	0	0	0	12	0	0	0	0	0	d__Fungi; p__Ascomycota; c__unclassified_Ascomycota; o__unclassified_Ascomycota; f__unclassified_Ascomycota; g__unclassified_Ascomycota; s__unclassified_Ascomycota
ASV_1791	0	0	0	0	0	21	0	0	0	0	0	0	d__Fungi; p__unidentified; c__unidentified; o__unidentified; f__unidentified; g__unidentified; s__unidentified
ASV_1776	0	0	0	0	0	0	0	0	0	0	0	22	d__Fungi; p__Ascomycota; c__Dothideomycetes; o__Botryosphaeriales; f__Botryosphaeriaceae; g__Diplodia; s__Diplodia_allocellula
ASV_2234	0	0	16	0	0	0	0	0	0	0	0	0	d__Fungi; p__unclassified_Fungi; c__unclassified_Fungi; o__unclassified_Fungi; f__unclassified_Fungi; g__unclassified_Fungi; s__unclassified_Fungi
ASV_1680	0	0	0	0	0	0	0	0	0	0	0	22	d__Fungi; p__Ascomycota; c__Leotiomycetes; o__Thelebolales; f__Pseudeurotiaceae; g__Pleuroascus; s__Pleuroascus_nicholsonii
ASV_1940	0	0	20	0	0	0	0	0	0	0	0	0	d__Fungi; p__Ascomycota; c__Eurotiomycetes; o__Chaetothyriales; f__Herpotrichiellaceae; g__Coniosporium; s__unidentified
ASV_319	0	0	0	0	0	0	0	0	0	0	0	17	d__Fungi; p__unclassified_Fungi; c__unclassified_Fungi; o__unclassified_Fungi; f__unclassified_Fungi; g__unclassified_Fungi; s__unclassified_Fungi
ASV_2119	0	0	0	0	0	0	0	0	0	0	0	17	d__Fungi; p__unclassified_Fungi; c__unclassified_Fungi; o__unclassified_Fungi; f__unclassified_Fungi; g__unclassified_Fungi; s__unclassified_Fungi
ASV_1427	0	0	0	15	0	0	0	0	0	0	0	0	d__Fungi; p__unidentified; c__unidentified; o__unidentified; f__unidentified; g__unidentified; s__unidentified
ASV_1031	0	0	0	0	0	0	0	0	0	17	0	0	d__Fungi; p__Ascomycota; c__Sordariomycetes; o__Hypocreales; f__Nectriaceae; g__Fusarium; s__unclassified_Fusarium
ASV_175	21	0	0	0	0	0	0	0	0	0	0	0	d__Fungi; p__unidentified; c__unidentified; o__unidentified; f__unidentified; g__unidentified; s__unidentified
ASV_1425	0	16	0	0	0	0	0	0	0	0	0	0	d__Fungi; p__unidentified; c__unidentified; o__unidentified; f__unidentified; g__unidentified; s__unidentified
ASV_1861	0	0	11	0	0	0	0	0	0	0	0	0	d__Fungi; p__unclassified_Fungi; c__unclassified_Fungi; o__unclassified_Fungi; f__unclassified_Fungi; g__unclassified_Fungi; s__unclassified_Fungi
ASV_1707	0	0	0	0	0	0	0	0	0	14	0	0	d__Fungi; p__unclassified_Fungi; c__unclassified_Fungi; o__unclassified_Fungi; f__unclassified_Fungi; g__unclassified_Fungi; s__unclassified_Fungi
ASV_2134	0	0	13	0	0	0	0	0	0	0	0	0	d__Fungi; p__unidentified; c__unidentified; o__unidentified; f__unidentified; g__unidentified; s__unidentified
ASV_2099	0	0	0	0	0	18	0	0	0	0	0	0	d__Fungi; p__unclassified_Fungi; c__unclassified_Fungi; o__unclassified_Fungi; f__unclassified_Fungi; g__unclassified_Fungi; s__unclassified_Fungi
ASV_850	0	0	0	0	0	0	0	18	0	0	0	0	d__Fungi; p__unclassified_Fungi; c__unclassified_Fungi; o__unclassified_Fungi; f__unclassified_Fungi; g__unclassified_Fungi; s__unclassified_Fungi
ASV_1927	12	0	2	0	0	0	0	0	0	0	0	0	d__Fungi; p__unidentified; c__unidentified; o__unidentified; f__unidentified; g__unidentified; s__unidentified
ASV_1587	16	0	0	0	0	0	0	0	0	0	0	0	d__Fungi; p__unidentified; c__unidentified; o__unidentified; f__unidentified; g__unidentified; s__unidentified
ASV_108	0	0	0	0	0	0	0	0	0	1	5	10	d__Fungi; p__unidentified; c__unidentified; o__unidentified; f__unidentified; g__unidentified; s__unidentified
ASV_1421	0	0	0	0	0	0	0	0	0	0	0	15	d__Fungi; p__Ascomycota; c__Pezizomycetes; o__Pezizales; f__Pyronemataceae; g__unclassified_Pyronemataceae; s__unclassified_Pyronemataceae
ASV_492	0	17	0	0	0	0	0	0	0	0	0	0	d__Fungi; p__Ascomycota; c__Eurotiomycetes; o__Eurotiales; f__Trichocomaceae; g__Talaromyces; s__unclassified_Talaromyces
ASV_2350	0	14	0	0	0	0	0	0	0	0	0	0	d__Fungi; p__Basidiomycota; c__Agaricomycetes; o__Polyporales; f__Ganodermataceae; g__Perenniporia; s__unclassified_Perenniporia
ASV_197	0	0	8	0	0	0	0	0	0	0	0	0	d__Fungi; p__Ascomycota; c__Eurotiomycetes; o__Chaetothyriales; f__Herpotrichiellaceae; g__Coniosporium; s__unidentified
ASV_464	0	0	0	16	0	0	0	0	0	0	0	0	d__Fungi; p__Basidiomycota; c__Tremellomycetes; o__Tremellales; f__Trimorphomycetaceae; g__Saitozyma; s__Saitozyma_podzolica
ASV_230	0	0	0	0	0	0	9	0	0	0	0	0	d__Fungi; p__unidentified; c__unidentified; o__unidentified; f__unidentified; g__unidentified; s__unidentified
ASV_829	0	0	0	0	0	0	0	0	0	14	0	0	d__Fungi; p__unclassified_Fungi; c__unclassified_Fungi; o__unclassified_Fungi; f__unclassified_Fungi; g__unclassified_Fungi; s__unclassified_Fungi
ASV_1549	0	0	0	0	0	0	0	0	0	0	16	0	d__Fungi; p__unclassified_Fungi; c__unclassified_Fungi; o__unclassified_Fungi; f__unclassified_Fungi; g__unclassified_Fungi; s__unclassified_Fungi
ASV_1413	0	0	0	0	0	0	0	0	0	0	0	17	d__Fungi; p__Ascomycota; c__unclassified_Ascomycota; o__unclassified_Ascomycota; f__unclassified_Ascomycota; g__unclassified_Ascomycota; s__unclassified_Ascomycota
ASV_303	0	0	0	0	0	0	0	0	0	0	0	17	d__Fungi; p__unclassified_Fungi; c__unclassified_Fungi; o__unclassified_Fungi; f__unclassified_Fungi; g__unclassified_Fungi; s__unclassified_Fungi
ASV_1865	16	0	0	0	0	0	0	0	0	0	0	0	d__Fungi; p__Ascomycota; c__Sordariomycetes; o__Sordariales; f__Chaetomiaceae; g__Botryotrichum; s__Botryotrichum_spirotrichum
ASV_843	7	0	0	0	0	8	0	0	0	0	0	0	d__Fungi; p__unidentified; c__unidentified; o__unidentified; f__unidentified; g__unidentified; s__unidentified
ASV_933	0	1	5	0	0	0	0	0	0	0	0	0	d__Fungi; p__unidentified; c__unidentified; o__unidentified; f__unidentified; g__unidentified; s__unidentified
ASV_779	0	0	7	0	0	0	0	0	0	0	0	0	d__Fungi; p__Ascomycota; c__Eurotiomycetes; o__Chaetothyriales; f__Herpotrichiellaceae; g__Coniosporium; s__unidentified
ASV_1646	0	0	0	13	0	0	0	0	0	0	0	0	d__Fungi; p__Ascomycota; c__Dothideomycetes; o__Botryosphaeriales; f__Botryosphaeriaceae; g__Diplodia; s__unclassified_Diplodia
ASV_556	0	0	0	0	0	15	0	0	0	0	0	0	d__Fungi; p__unidentified; c__unidentified; o__unidentified; f__unidentified; g__unidentified; s__unidentified
ASV_648	0	0	0	0	0	0	0	0	15	0	0	0	d__Fungi; p__Ascomycota; c__unclassified_Ascomycota; o__unclassified_Ascomycota; f__unclassified_Ascomycota; g__unclassified_Ascomycota; s__unclassified_Ascomycota
ASV_1077	0	0	0	0	0	0	0	0	0	15	0	0	d__Fungi; p__unclassified_Fungi; c__unclassified_Fungi; o__unclassified_Fungi; f__unclassified_Fungi; g__unclassified_Fungi; s__unclassified_Fungi
ASV_2004	0	0	0	0	0	0	0	0	0	0	6	9	d__Fungi; p__unidentified; c__unidentified; o__unidentified; f__unidentified; g__unidentified; s__unidentified
ASV_666	8	0	0	0	0	0	0	0	8	0	0	0	d__Fungi; p__Ascomycota; c__Sordariomycetes; o__Hypocreales; f__Nectriaceae; g__Mariannaea; s__Mariannaea_pinicola
ASV_2139	4	4	2	0	3	0	0	0	0	0	0	0	d__Fungi; p__Ascomycota; c__Sordariomycetes; o__Sordariales; f__Chaetomiaceae; g__Zopfiella; s__unidentified
ASV_1814	10	0	0	0	0	0	4	0	0	0	0	0	d__Fungi; p__Ascomycota; c__Eurotiomycetes; o__Eurotiales; f__Aspergillaceae; g__Aspergillus; s__Aspergillus_gracilis
ASV_1174	0	0	13	0	0	0	0	0	0	0	0	0	d__Fungi; p__unclassified_Fungi; c__unclassified_Fungi; o__unclassified_Fungi; f__unclassified_Fungi; g__unclassified_Fungi; s__unclassified_Fungi
ASV_1400	0	0	7	0	0	0	0	0	0	0	0	0	d__Fungi; p__unclassified_Fungi; c__unclassified_Fungi; o__unclassified_Fungi; f__unclassified_Fungi; g__unclassified_Fungi; s__unclassified_Fungi
ASV_321	0	0	0	8	0	0	0	0	5	0	0	0	d__Fungi; p__unclassified_Fungi; c__unclassified_Fungi; o__unclassified_Fungi; f__unclassified_Fungi; g__unclassified_Fungi; s__unclassified_Fungi
ASV_498	0	0	0	0	0	0	0	0	0	14	0	0	d__Fungi; p__unidentified; c__unidentified; o__unidentified; f__unidentified; g__unidentified; s__unidentified
ASV_406	0	11	0	0	0	0	0	0	0	0	0	1	d__Fungi; p__unclassified_Fungi; c__unclassified_Fungi; o__unclassified_Fungi; f__unclassified_Fungi; g__unclassified_Fungi; s__unclassified_Fungi
ASV_758	0	0	6	0	0	0	0	0	0	0	0	0	d__Fungi; p__unidentified; c__unidentified; o__unidentified; f__unidentified; g__unidentified; s__unidentified
ASV_1390	0	0	0	10	0	0	0	0	0	0	0	0	d__Fungi; p__unclassified_Fungi; c__unclassified_Fungi; o__unclassified_Fungi; f__unclassified_Fungi; g__unclassified_Fungi; s__unclassified_Fungi
ASV_1407	0	0	0	9	0	0	0	0	0	0	0	0	d__Fungi; p__Ascomycota; c__Eurotiomycetes; o__Eurotiales; f__Aspergillaceae; g__Penicillium; s__unclassified_Penicillium
ASV_2371	0	0	0	0	0	0	0	13	0	0	0	0	d__Fungi; p__unclassified_Fungi; c__unclassified_Fungi; o__unclassified_Fungi; f__unclassified_Fungi; g__unclassified_Fungi; s__unclassified_Fungi
ASV_131	0	0	0	0	0	0	0	0	14	0	0	0	d__Fungi; p__Ascomycota; c__Sordariomycetes; o__Sordariales; f__Chaetomiaceae; g__Botryotrichum; s__Botryotrichum_atrogriseum
ASV_1054	0	0	0	0	0	0	0	0	0	10	0	0	d__Fungi; p__unclassified_Fungi; c__unclassified_Fungi; o__unclassified_Fungi; f__unclassified_Fungi; g__unclassified_Fungi; s__unclassified_Fungi
ASV_1574	14	0	0	0	0	0	0	0	0	0	0	0	d__Fungi; p__unclassified_Fungi; c__unclassified_Fungi; o__unclassified_Fungi; f__unclassified_Fungi; g__unclassified_Fungi; s__unclassified_Fungi
ASV_1066	14	0	0	0	0	0	0	0	0	0	0	0	d__Fungi; p__unclassified_Fungi; c__unclassified_Fungi; o__unclassified_Fungi; f__unclassified_Fungi; g__unclassified_Fungi; s__unclassified_Fungi
ASV_1151	0	0	0	0	10	0	0	0	0	0	0	0	d__Fungi; p__unidentified; c__unidentified; o__unidentified; f__unidentified; g__unidentified; s__unidentified
[truncated: 343 more rows]
