# Supplementary material for: Soil Microbial and Metabolomic Shifts Induced by Phosphate-Solubilizing Bacterial Inoculation in Torreya grandis Seedlings
Source: Plants (Basel). 2024 Nov 15;13(22):3209. doi: 10.3390/plants13223209 (PMC11598221; doi:10.3390/plants13223209)
Supplement: Supplementary file 1 [file plants-13-03209-s001.zip › Table S3.xlsx]

## Sheet: TableS3
Table S3 The detailed data of the Soil Metabolites
ID	m/z	rt(s)	Name	adduct	HMDB	KEGG	SuperClass	Class	SubClass	CKBS1	CKBS2	CKBS3	CKRS1	CKRS2	CKRS3	WBS1	WBS2	WBS3	WRS1	WRS2	WRS3	QC-1	QC-2	QC-3	QC-4
M145T360	145.061	359.737	.beta.-naphthol	[M+H]+	HMDB0012322	C11713	Benzenoids	Naphthalenes	Naphthols and derivatives	4.70054e+07	4.00686e+06	6.90058e+06	1.05918e+07	1.26415e+07	6.1099e+06	2.32941e+07	2.46187e+07	1.25628e+07	2.21346e+07	6.61823e+07	4.55457e+07	3.95539e+07	3.95291e+07	3.95571e+07	3.34384e+07
M397T154	397.325	153.722	.delta.-tocotrienol	[M+H]+		C14156	Lipids and lipid-like molecules	Prenol lipids	Quinone and hydroquinone lipids	1.97941e+06	1.56104e+07	4.69373e+06	9.45268e+06	1.09662e+06	3.03986e+07	3.63511e+06	4.73405e+06	1.32706e+06	1.03713e+06	1.30453e+06	1.00363e+06	5.74085e+06	5.53189e+06	5.59584e+06	5.5311e+06
M104T392	104.071	392.231	.gamma.-aminobutyric acid	[M+H]+	HMDB0000112	C00334	Organic acids and derivatives	Carboxylic acids and derivatives	Amino acids, peptides, and analogues	6.68457e+07	1.10038e+07	1.2785e+07	1.42489e+07	1.5815e+07	1.46655e+07	1.54965e+07	1.37159e+07	9.75655e+06	1.27306e+07	1.26302e+07	1.39219e+07	2.98459e+07	2.82665e+07	2.96002e+07	2.61573e+07
M181T32_2	181.159	32.0248	.gamma.-dodecalactone	[M+H-H2O]+	HMDB0031683		Organoheterocyclic compounds	Lactones	Gamma butyrolactones	4.47485e+07	6.01557e+07	4.60108e+07	4.55992e+07	3.21354e+07	5.05582e+07	5.71079e+07	4.32517e+07	2.98805e+07	6.57164e+07	4.00994e+07	4.63193e+07	5.03577e+07	4.99111e+07	5.44376e+07	5.24034e+07
M97T654	97.0761	654.178	.gamma.-hexalactone	[M+H-H2O]+	HMDB0003843		Organoheterocyclic compounds	Lactones	Gamma butyrolactones	1.52898e+07	5.99676e+07	5.34396e+07	6.48191e+07	5.67743e+07	7.65997e+07	3.64148e+07	5.02762e+07	1.03386e+08	1.01581e+08	5.60247e+07	5.89142e+07	1.81973e+07	4.61628e+07	5.63192e+07	5.17405e+07
M214T399	214.082	398.951	(-)-.alpha.-kainic acid	[M+H]+	HMDB0001431	C12819	Organic acids and derivatives	Carboxylic acids and derivatives	Amino acids, peptides, and analogues	7.12965e+06	1.12578e+07	1.61606e+06	1.46766e+06	2.01559e+06	1.09867e+06	4.34152e+06	4.04733e+06	3.06712e+06	3.15716e+06	1.04637e+07	5.84585e+06	5.88462e+06	5.66485e+06	5.82107e+06	5.76646e+06
M467T179	467.263	178.831	(19r)-9-acetyl-19-hydroxy-10,14-dimethyl-20-oxopentacyclo[11.8.0.0<2,10>.0<4,9 >.0<14,19>]henicos-17-yl acetate	[M+Na]+			Lipids and lipid-like molecules	Steroids and steroid derivatives	Steroid esters	3.90796e+06	1.09036e+07	1.15657e+07	8.769e+06	8.88311e+06	8.75083e+06	7.20184e+06	6.9212e+06	5.99244e+06	8.88814e+06	1.10062e+07	5.25563e+06	6.73586e+06	6.76562e+06	5.03337e+06	6.33566e+06
M155T203_2	155.154	202.673	(1r,5s)-9-methyl-9-azabicyclo[3.3.1]nonan-3-amine	[M+H]+			Organoheterocyclic compounds	Piperidines	Aminopiperidines	1.86513e+09	9.39842e+08	7.71019e+08	1.31494e+09	8.15596e+08	3.65201e+09	1.5375e+09	1.54927e+09	1.42695e+09	1.42063e+09	1.04283e+09	1.23576e+09	1.66169e+09	1.58602e+09	1.58575e+09	1.58573e+09
M362T65_1	362.327	64.6671	(r)-(+)-arachidonyl-1'-hydroxy-2'-propylamide	[M+H]+			Lipids and lipid-like molecules	Fatty Acyls	Fatty amides	1.67422e+09	1.10761e+09	1.46752e+09	1.57018e+09	1.50725e+09	2.40725e+09	1.45765e+09	1.33879e+09	1.63715e+09	1.552e+09	1.39996e+09	1.4518e+09	1.71963e+09	1.58766e+09	1.58774e+09	1.58642e+09
M777T104	776.568	104.06	1-(1z-octadecenyl)-2-(4z,7z,10z,13z,16z,19z-docosahexaenoyl)-sn-glycero-3-phosphoethanolamine	[M+H]+						5.66908e+06	4.7064e+06	4.48289e+06	6.53536e+06	4.94775e+06	4.48308e+06	5.08226e+06	5.37457e+06	6.63936e+06	4.09601e+06	4.8865e+06	4.71361e+06	6.95685e+06	7.03349e+06	6.91842e+06	6.91873e+06
M383T24	383.184	23.8509	1-(2,3-dibenzimidazol-2-ylpropyl)-2-methoxybenzene	[M+H]+						1.19828e+07	7.16923e+06	8.65663e+06	5.98012e+06	7.87428e+06	8.14588e+06	9.11302e+06	8.73898e+06	5.67717e+06	8.08925e+06	4.51052e+06	8.42745e+06	7.80645e+06	7.80326e+06	7.75102e+06	7.50955e+06
M174T369	174.087	369.464	1-(benzo[d][1,3]dioxol-4-yl)-2-(ethylamino)propan-1-one	[M+H-CH4O2]+						1.11173e+08	1.32635e+07	2.16032e+07	2.86059e+07	3.24145e+07	1.99232e+07	6.03239e+07	6.1394e+07	3.38284e+07	5.49524e+07	1.51182e+08	1.0488e+08	9.0371e+07	8.87107e+07	8.94259e+07	8.8849e+07
M236T349	236.149	348.866	1-(benzo[d][1,3]dioxol-4-yl)-2-(methylamino)pentan-1-one	[M+H]+			Benzenoids	Benzene and substituted derivatives	Butyrophenones	9.36867e+06	1.11548e+06	1.62157e+06	1.47343e+06	1.85151e+06	1.49935e+06	3.88095e+06	2.59265e+06	2.43868e+06	1.08545e+06	1.44831e+06	1.66756e+06	8.31472e+06	8.32593e+06	8.05157e+06	7.53789e+06
M178T224	178.123	224.012	1-deoxy-1-(methylamino)-d-galactitol	[M+H-H2O]+			Organic oxygen compounds	Organooxygen compounds	Carbohydrates and carbohydrate conjugates	6.67387e+06	6.64506e+06	6.82498e+06	6.6295e+06	7.08062e+06	6.9811e+06	6.57547e+06	7.01689e+06	6.81265e+06	7.03237e+06	6.86714e+06	7.68372e+06	7.13264e+06	6.97534e+06	6.97542e+06	7.25764e+06
M510T219	510.356	218.924	1-heptadecanoyl-sn-glycero-3-phosphocholine	[M+H]+	HMDB0012108		Lipids and lipid-like molecules	Glycerophospholipids	Glycerophosphocholines	432846	209746	803064	195869	566318	526082	261385	768562	479011	672437	197380	685384	3.72133e+06	3.74333e+06	3.58128e+06	3.65779e+06
M759T54	758.57	54.3543	1-hexadecanoyl-2-octadecadienoyl-sn-glycero-3-phosphocholine	[M+H]+			Lipids and lipid-like molecules	Glycerophospholipids	Glycerophosphocholines	1.42044e+07	2.53464e+06	1.63105e+07	109566	763908	306951	7.76576e+06	1.32862e+07	2.07469e+07	4.42221e+06	799572	321331	9.33434e+06	8.70076e+06	9.51747e+06	4.66982e+06
M482T224	482.361	223.875	1-hexadecyl-sn-glycero-3-phosphocholine	[M+H]+			Lipids and lipid-like molecules	Glycerophospholipids	Glycerophosphocholines	1.92799e+06	311497	1.39538e+06	640986	2.58654e+06	970563	1.07381e+06	1.65907e+06	1.49275e+06	1.44609e+06	1.03169e+06	2.17223e+06	5.94173e+06	5.84719e+06	5.94264e+06	5.33071e+06
M242T98	242.284	97.7627	1-hexadecylamine	[M+H]+			Organic nitrogen compounds	Organonitrogen compounds	Amines	1.76224e+07	7.01261e+06	6.97716e+06	1.01068e+07	7.10053e+06	9.36268e+06	8.89065e+06	8.86272e+06	8.26101e+06	7.78137e+06	1.03039e+07	9.38668e+06	1.70728e+07	1.57907e+07	1.57538e+07	1.66659e+07
M124T694	124.087	694.234	1-methyl-l-histidine	[M+H-CH2O2]+	HMDB0000001	C01152	Organic acids and derivatives	Carboxylic acids and derivatives	Amino acids, peptides, and analogues	1.68011e+08	1.32141e+08	2.40465e+08	2.80713e+08	1.87785e+08	7.33101e+06	2.22083e+08	2.21648e+08	6.86805e+08	2.06963e+08	5.66035e+06	3.97011e+08	1.46396e+08	1.95384e+08	3.02286e+08	2.23487e+08
M101T236	101.107	235.993	1-methylpiperazine	[M+H]+			Organoheterocyclic compounds	Diazinanes	Piperazines	4.97563e+07	4.92938e+07	4.23448e+07	9.35247e+07	1.02604e+08	8.32998e+07	4.07663e+07	4.34185e+07	4.59794e+07	4.9675e+07	5.84373e+07	5.51709e+07	9.39942e+07	9.26098e+07	9.26117e+07	9.38998e+07
M144T421	144.077	421.067	1-naphthalenamine	[M+H]+		C14790				2.99617e+06	3.48248e+06	2.61871e+06	2.14851e+06	1.52965e+06	2.32269e+06	2.53184e+06	2.97674e+06	4.21984e+06	2.2462e+06	4.29475e+06	2.62352e+06	2.87503e+06	7.05939e+06	7.04136e+06	6.68791e+06
M493T35	493.314	35.0454	1-oleoyl-2-hydroxy-sn-glycero-3-phospho-(1'-rac-glycerol)	[M+H-H2O]+			Lipids and lipid-like molecules	Glycerophospholipids	Glycerophosphoglycerols	9.89487e+07	6.06424e+07	5.51847e+07	6.15823e+07	5.76914e+07	7.7802e+07	1.13572e+08	1.72634e+08	2.13798e+08	5.49109e+07	6.36544e+07	4.8671e+07	7.89188e+07	7.89073e+07	7.62389e+07	7.8886e+07
M666T258	666.435	258.057	1-palmitoyl-2-azelaoylphosphatidylcholine	[M+H]+			Lipids and lipid-like molecules	Glycerophospholipids	Glycerophosphocholines	953590	817868	1.19437e+06	1.60606e+06	2.44032e+07	4.0437e+06	1.10128e+06	351252	229391	613921	459167	719425	1.71157e+07	1.98625e+07	1.74146e+07	1.70624e+07
M807T37	806.57	36.8865	1-palmitoyl-2-docosahexaenoyl-sn-glycero-3-phosphocholine	[M+H]+	HMDB0007991		Lipids and lipid-like molecules	Glycerophospholipids	Glycerophosphocholines	1.14753e+06	9.32108e+06	293642	7.30917e+06	431633	433962	6.44825e+06	2.10327e+06	2.49563e+06	7.61692e+06	4.2992e+06	384325	2.37486e+07	2.36747e+07	2.46349e+07	2.21231e+07
M610T270	610.372	269.969	1-palmitoyl-2-glutaryl phosphatidylcholine	[M+H]+			Lipids and lipid-like molecules	Glycerophospholipids	Glycerophosphocholines	4.13631e+06	200043	3.48915e+06	391363	5.48824e+06	834046	294630	66595	6.51512e+06	54433.7	2.2168e+06	5.17685e+06	1.01671e+07	9.85618e+06	9.9859e+06	9.8509e+06
M759T169	758.57	169.01	1-palmitoyl-2-linoleoyl-sn-glycero-3-phosphocholine	[M+H]+	HMDB0007973		Lipids and lipid-like molecules	Glycerophospholipids	Glycerophosphocholines	3.11351e+06	1.39379e+06	3.41927e+06	3.88105e+06	5.45889e+06	3.7527e+06	4.52602e+06	2.79745e+06	4.45957e+06	1.84181e+06	3.19175e+06	2.30172e+06	2.74643e+07	2.74597e+07	2.74674e+07	2.59252e+07
M729T174	728.52	173.916	1-palmitoyl-2-myristoyl-sn-glycero-3-phosphocholine	[M+Na]+	HMDB0007965		Lipids and lipid-like molecules	Glycerophospholipids	Glycerophosphocholines	107011	732102	281414	172545	547217	155470	695898	210437	472726	294605	107374	256047	1.60627e+06	1.19122e+06	1.6508e+06	1.49908e+06
M751T108	750.55	107.81	1-palmitoyl-2-thiopalmitoyl phosphatidylcholine	[M+H]+			Organic nitrogen compounds	Organonitrogen compounds	Quaternary ammonium salts	1.1745e+06	185529	1.27985e+06	2.6816e+06	824009	1.0064e+06	282118	672296	1.10834e+06	518492	766892	999792	4.50774e+06	4.45005e+06	4.51806e+06	3.9372e+06
M496T220	496.34	219.9	1-palmitoyl-sn-glycero-3-phosphocholine	[M+H]+	HMDB0010382		Lipids and lipid-like molecules	Glycerophospholipids	Glycerophosphocholines	3.14119e+07	9.18216e+06	9.35642e+06	5.90807e+06	3.15974e+07	1.19543e+07	1.77625e+07	7.59922e+06	5.39463e+06	4.75344e+06	3.91759e+06	5.92657e+06	1.60705e+08	1.60597e+08	1.60819e+08	1.54453e+08
M324T177	324.244	176.894	1-pyrrolidineheptanoic acid, 2-(3-hydroxyoctyl)-5-oxo-	[M+H-H2O]+			Lipids and lipid-like molecules	Fatty Acyls	Fatty acids and conjugates	797090	94927.1	240334	91144.7	4.7271e+06	5.08341e+06	1.41047e+06	896707	477696	4.99149e+06	741010	3.35266e+07	1.29483e+06	1.2945e+06	1.29518e+06	1.50479e+06
M811T163	810.601	163.067	1-stearoyl-2-arachidonyl-sn-glycero-3-phosphocholine	[M+H]+			Lipids and lipid-like molecules	Glycerophospholipids	Glycerophosphocholines	76365.5	82044.9	371292	209006	579128	342927	437474	503263	716291	192792	369800	6.08222e+06	1.38676e+07	1.49394e+07	1.4081e+07	1.38631e+07
M652T172	651.528	172.291	1-stearoyl-2-docosahexaenoyl-sn-glycerol	[M+H-H2O]+	HMDB0007179		Lipids and lipid-like molecules	Glycerolipids	Diradylglycerols	4.32666e+06	3.09904e+06	4.56487e+06	5.16987e+06	4.56701e+06	3.609e+06	5.95167e+06	5.21363e+06	6.42978e+06	5.10485e+06	7.0309e+06	4.16666e+06	3.73851e+06	3.79684e+06	3.32792e+06	3.60109e+06
M546T288	546.364	288.483	1-stearoyl-2-hydroxy-sn-glycero-3-phosphocholine	[M+Na]+	HMDB0010384	C04230	Lipids and lipid-like molecules	Glycerophospholipids	Glycerophosphocholines	245060	2.97402e+06	60809.2	7.17833e+06	135876	75721.9	1.99895e+06	2.00861e+06	1.911e+06	213574	65161.8	67887.9	3.96226e+06	3.96114e+06	3.96186e+06	3.03232e+06
M964T188	963.64	187.925	1-stearoyl-2-hydroxy-sn-glycero-3-phosphoethanolamine	[2M+H]+	HMDB0011130		Lipids and lipid-like molecules	Glycerophospholipids	Glycerophosphoethanolamines	1.23671e+06	1.10866e+06	995885	1.50451e+06	943728	295246	1.1117e+06	172410	221669	1.03691e+06	1.65033e+06	295246	345535	381780	378651	197853
M185T190	185.165	189.968	1-tetrahydro-2h-pyran-4-yl-4-piperidinamine	[M+H]+			Organoheterocyclic compounds	Piperidines	Aminopiperidines	4.75817e+07	2.6164e+07	3.4287e+07	1.24774e+08	3.37717e+07	5.45368e+07	5.10573e+07	5.01108e+07	3.61241e+07	3.77111e+07	3.90974e+07	4.22255e+07	5.28705e+07	4.94124e+07	4.94144e+07	4.95839e+07
M171T72	171.149	72.4278	1-tetrahydro-3-furanyl-4-piperidinamine	[M+H]+			Organoheterocyclic compounds	Piperidines	Aminopiperidines	4.00037e+07	5.29853e+07	5.35422e+07	5.14523e+07	5.38541e+07	6.13143e+07	8.08767e+07	9.84417e+07	3.87287e+07	6.23996e+07	1.12865e+08	9.95855e+07	6.58909e+07	8.26547e+07	6.57881e+07	6.56868e+07
M735T172	734.569	171.642	1,2-dihexadecanoyl-sn-glycero-3-phosphocholine	[M+H]+	HMDB0000564	C00157	Lipids and lipid-like molecules	Glycerophospholipids	Glycerophosphocholines	577258	406222	1.49298e+06	2.86772e+06	6.48327e+06	3.37066e+06	941522	772291	1.66492e+06	651593	578941	1.12843e+06	1.60135e+07	1.57403e+07	1.60138e+07	1.597e+07
M741T252	740.531	252.032	1,2-dilinoleoyl-sn-glycero-3-phosphoethanolamine	[M+H]+	HMDB0009093		Lipids and lipid-like molecules	Glycerophospholipids	Glycerophosphoethanolamines	961350	482562	821681	1.92779e+06	1.27073e+06	450392	689983	1.76167e+06	1.70338e+06	690812	950662	826984	733867	747837	747767	734059
M809T37	808.575	37.0454	1,2-dioleoyl-sn-glycero-3-phosphatidylcholine	[M+Na]+	HMDB0062690		Lipids and lipid-like molecules	Glycerophospholipids	Glycerophosphocholines	1.13067e+06	5.94091e+06	4.00313e+06	409430	3.28998e+06	1.16856e+06	338871	506313	1.69326e+06	6.05548e+06	2.55021e+06	6.80332e+06	1.49103e+07	1.66176e+07	1.56658e+07	1.39237e+07
M767T47	766.532	46.583	1,2-dioleoyl-sn-glycero-3-phosphoethanolamine	[M+Na]+	HMDB0009059		Lipids and lipid-like molecules	Glycerophospholipids	Glycerophosphoethanolamines	2.49897e+07	6.37718e+06	7.82819e+06	6.62754e+06	7.08655e+06	6.02237e+06	1.10839e+07	1.60611e+07	1.23544e+07	3.75646e+06	5.3185e+06	5.78041e+06	8.88932e+06	7.74781e+06	7.74476e+06	8.00292e+06
M731T172	730.538	171.645	1,2-dipalmitoleoyl-sn-glycero-3-phosphocholine	[M+H]+	HMDB0008002		Lipids and lipid-like molecules	Glycerophospholipids	Glycerophosphocholines	1.70207e+06	1.38929e+06	2.2462e+06	670828	443300	584417	338144	822697	830031	227210	207992	498212	2.11005e+06	1.89747e+06	1.77548e+06	1.82096e+06
M746T29	745.502	28.8154	1,2-dipalmitoyl-sn-glycero-3-phospho-(1'-rac-glycerol)	[M+Na]+			Lipids and lipid-like molecules	Glycerophospholipids	Glycerophosphoglycerols	5.19347e+07	5.87994e+07	4.6758e+07	4.80364e+07	6.48604e+07	4.39137e+07	6.62962e+07	1.01803e+08	9.71006e+07	6.13753e+07	8.2494e+07	8.50608e+07	4.23079e+07	4.13533e+07	4.19745e+07	4.07711e+07
M693T81	692.519	80.6534	1,2-dipalmitoyl-sn-glycero-3-phosphoethanolamine	[M+H]+	HMDB0008923		Lipids and lipid-like molecules	Glycerophospholipids	Glycerophosphoethanolamines	1.09023e+06	620333	667172	566966	640091	112984	959250	981097	753537	1.02239e+06	1.08237e+06	851745	783233	784710	784077	470151
M417T114	417.337	114.082	1,24-dihydroxyvitamin d3	[M+H]+		C12919	Lipids and lipid-like molecules	Steroids and steroid derivatives	Vitamin D and derivatives	110550	62893.6	131164	46603.6	163180	52732	144844	2.69758e+06	3.99508e+06	2.70672e+06	37750.1	133270	7.69638e+06	8.56082e+06	7.85577e+06	7.31795e+06
M259T29	259.169	29.0266	1,3-benzenediol, 5-methyl-2-[(1r,6r)-3-methyl-6-(1-methylethenyl)-2-cyclohexen-1-yl]-	[M+H]+			Lipids and lipid-like molecules	Prenol lipids	Monoterpenoids	2.0447e+07	1.9902e+07	1.56069e+07	2.36191e+07	2.13492e+07	2.51639e+07	2.77941e+07	2.3569e+07	2.04883e+07	2.44693e+07	2.28556e+07	2.05288e+07	2.41125e+07	2.49887e+07	2.38326e+07	2.1574e+07
M474T173	474.231	172.979	1,3-propanediol, 2-amino-2-[2-[4-[[6-[(7-nitro-2,1,3-benzoxadiazol-4-yl)amino]hexyl]oxy]phenyl]ethyl]-	[M+H]+						6.9721e+07	2.47115e+06	8.19337e+06	4.68572e+08	4.71779e+08	1.78685e+08	7.97141e+06	3.66765e+06	4.24705e+06	3.47749e+07	2.38099e+07	1.55166e+07	2.79508e+07	2.81484e+07	2.77666e+07	3.89549e+07
M81T33	81.07	32.6908	1,5-hexadien-3-ol	[M+H-H2O]+			Organic oxygen compounds	Organooxygen compounds	Alcohols and polyols	1.67739e+08	2.05242e+08	1.65322e+08	1.67762e+08	1.3655e+08	1.71449e+08	1.78173e+08	1.85688e+08	1.44958e+08	1.94527e+08	1.81417e+08	1.98751e+08	1.76834e+08	1.80903e+08	1.79348e+08	1.81633e+08
M211T68	211.144	67.7401	10-hydroxydecanoate	[M+Na]+		C02774	Organic acids and derivatives	Hydroxy acids and derivatives	Medium-chain hydroxy acids and derivatives	6.07246e+06	6.86311e+06	7.74498e+06	5.77237e+06	8.30204e+06	6.61444e+06	8.31499e+06	7.01295e+06	6.62122e+06	6.32213e+06	7.58811e+06	9.54044e+06	7.3168e+06	7.42336e+06	7.65906e+06	7.31869e+06
M269T23	269.19	22.9274	11-oxoandrosterone	[M+H-2H2O]+		C14671	Lipids and lipid-like molecules	Steroids and steroid derivatives	Androstane steroids	52702.1	2.41736e+06	4.27451e+06	1.05895e+07	7.00605e+06	6.25645e+06	797765	461812	6.69716e+06	1.08118e+06	1.90767e+07	1.7525e+06	4.12147e+06	3.87334e+06	3.62277e+06	3.58468e+06
M399T25	399.179	24.6565	11,12-methylenedioxykopsinaline	[M+H]+						3.14526e+07	1.70581e+07	2.45311e+07	1.56411e+07	2.19042e+07	2.47888e+07	2.68207e+07	2.60799e+07	1.68172e+07	2.61799e+07	1.40992e+07	2.06662e+07	2.67665e+07	2.61089e+07	2.5892e+07	2.58906e+07
M239T455	239.15	454.829	12-hydroxydodecanoic acid	[M+Na]+	HMDB0002059	C08317	Organic acids and derivatives	Hydroxy acids and derivatives	Medium-chain hydroxy acids and derivatives	2.4277e+06	4.54756e+06	3.47654e+06	2.46342e+06	3.08139e+06	3.19093e+06	2.20523e+06	4.16917e+06	7.57663e+06	2.66744e+06	2.63122e+06	3.21501e+06	4.44585e+06	4.41736e+06	4.1747e+06	4.34764e+06
M301T31_2	301.216	30.9743	12-oxo-5z,8z,10e,14z-eicosatetraenoic acid	[M+H-H2O]+	HMDB0013633	C14807	Lipids and lipid-like molecules	Fatty Acyls	Fatty acids and conjugates	5.10378e+06	1.56425e+06	975604	1.43064e+08	5.44375e+07	4.72505e+07	5.61482e+06	9.35846e+06	7.56325e+06	1.79589e+07	6.8271e+07	2.1264e+07	5.61652e+07	6.013e+07	5.53064e+07	5.52299e+07
M284T151_3	284.331	151.399	15-deoxy-goyazensolide	[M+K]+			Organoheterocyclic compounds	Lactones	Gamma butyrolactones	1.11041e+09	1.77151e+08	1.93819e+08	1.55244e+08	1.44846e+08	9.77042e+07	2.41804e+08	1.95441e+08	1.71254e+08	9.97382e+07	9.99843e+07	1.75939e+08	3.28982e+08	3.17483e+08	3.1742e+08	3.19252e+08
M307T245	307.268	244.855	15-hydroxy-11z,13e-eicosadienoic acid	[M+H-H2O]+			Lipids and lipid-like molecules	Fatty Acyls	Eicosanoids	6.74208e+06	6.39729e+06	6.42628e+06	5.17997e+06	4.16252e+06	7.09662e+06	1.21956e+07	7.7114e+06	1.03421e+07	5.80515e+06	1.93024e+07	8.59872e+06	1.09345e+07	1.07126e+07	1.08991e+07	1.05969e+07
M396T205	396.268	204.626	15-ketobimatoprost	[M+H-H2O]+			Lipids and lipid-like molecules	Fatty Acyls	Eicosanoids	6.43335e+06	2.78964e+06	3.09922e+06	1.55361e+07	5.15144e+06	7.47982e+06	9.97078e+06	9.43065e+06	5.81468e+06	3.11654e+07	5.406e+06	2.46139e+07	1.27471e+07	1.25005e+07	1.22849e+07	1.23616e+07
M378T189	378.322	188.606	15(s)-15-methylprostaglandin f2.alpha. ethylamide	[M+H-H2O]+						2.34821e+07	1.76325e+07	1.85627e+07	2.31929e+07	1.84118e+07	1.89737e+07	1.83851e+07	2.85505e+07	2.94563e+07	2.79211e+07	1.82838e+07	2.35568e+07	2.09104e+07	2.05208e+07	2.07584e+07	2.02331e+07
M429T27	429.319	27.3674	17.beta.-nandrolone decanoate	[M+H]+	HMDB0015694	C08154	Lipids and lipid-like molecules	Steroids and steroid derivatives	Steroid esters	9.50882e+07	4.09543e+07	4.69389e+07	3.56942e+07	4.55631e+07	4.00276e+07	5.76544e+07	4.92132e+07	3.80335e+07	7.23034e+07	2.70016e+07	4.16192e+07	8.76803e+07	9.26527e+07	1.01071e+08	6.2401e+07
M327T169	327.246	168.776	17(r)-hydroxydocosahexaenoic acid	[M+H-H2O]+			Lipids and lipid-like molecules	Fatty Acyls	Fatty acids and conjugates	3.91511e+06	6.41226e+06	4.86126e+06	8.89496e+06	3.20299e+06	7.50359e+06	2.75767e+06	3.2902e+06	2.42816e+06	2.02714e+06	2.50169e+06	2.29493e+06	4.96551e+06	4.37285e+06	4.24863e+06	4.212e+06
M217T58	217.105	57.8526	2-(2',3',4'-trihydroxybutyl)quinoxaline	[M+H-H2O]+			Organoheterocyclic compounds	Diazanaphthalenes	Benzodiazines	2.1291e+08	2.29751e+08	2.98095e+08	2.09813e+08	2.38594e+08	2.24661e+08	1.66762e+08	2.14521e+08	2.32123e+08	2.02899e+08	1.38643e+08	2.30491e+08	2.69301e+08	2.55591e+08	2.63309e+08	2.59558e+08
M199T34	199.181	34.3316	2-(4-amino-1-piperidinyl)cyclohexanol	[M+H]+			Organic oxygen compounds	Organooxygen compounds	Alcohols and polyols	1.83637e+07	2.18434e+07	3.21149e+07	2.88776e+07	1.9026e+07	2.46451e+07	2.90149e+07	1.82219e+07	1.66223e+07	2.66172e+07	2.82645e+07	3.44519e+07	2.80419e+07	3.19151e+07	2.88073e+07	2.79609e+07
M133T33	133.102	32.5885	2-amino-1-phenylbutane	[M+H-NH3]+			Benzenoids	Benzene and substituted derivatives	Phenethylamines	2.29118e+08	2.03852e+08	1.69632e+08	2.72406e+08	5.2386e+08	2.25541e+08	2.65161e+08	4.07767e+08	7.57838e+08	1.89169e+08	3.41939e+08	3.7865e+08	2.9686e+08	3.00023e+08	2.99407e+08	2.9686e+08
M120T279	120.081	279.381	2-amino-1-phenylethanol	[M+H-H2O]+	HMDB0001065	C02735	Organic nitrogen compounds	Organonitrogen compounds	Amines	1.4771e+06	1.19768e+07	511684	1.97279e+06	4.2798e+06	5.11427e+06	3.56635e+06	7.53935e+06	2.16756e+07	7.66081e+06	3.1292e+06	4.56922e+06	1.17645e+07	1.15805e+07	1.11068e+07	1.14253e+07
M90T294	90.0914	293.777	2-amino-2-methyl-1-propanol	[M+H]+			Organic nitrogen compounds	Organonitrogen compounds	Amines	2.23569e+06	627576	764379	761983	985073	1.1665e+06	840777	1.24127e+06	1.08744e+06	714569	715337	1.20224e+06	2.66157e+06	2.57323e+06	2.84302e+06	2.42838e+06
M88T62	88.0757	61.8601	2-amino-2-methyl-1,3-propanediol	[M+H-H2O]+		C11260	Organic nitrogen compounds	Organonitrogen compounds	Amines	2.13666e+07	2.64223e+07	1.86371e+07	2.00016e+07	2.52276e+07	3.24245e+07	2.3837e+07	2.73993e+07	2.61976e+07	2.53587e+07	2.1812e+07	2.88547e+07	2.93914e+07	2.94279e+07	3.11983e+07	3.10981e+07
M247T371	247.14	370.889	2-cis-4-trans-abscisic acid	[M+H-H2O]+		C06082	Lipids and lipid-like molecules	Prenol lipids	Sesquiterpenoids	5.37344e+06	2.91856e+06	3.66609e+06	4.027e+06	4.21855e+06	4.52461e+06	5.08418e+06	2.90285e+06	3.5579e+06	2.84711e+06	3.34005e+06	3.08883e+06	1.31143e+07	1.26721e+07	1.31473e+07	1.03701e+07
M187T461	187.071	461.445	2-deoxy-d-glucose	[M+Na]+	HMDB0062477	C00586	Lipids and lipid-like molecules	Fatty Acyls	Fatty alcohols	3.17285e+07	7.64583e+06	8.31775e+06	1.34643e+07	2.23672e+07	6.78231e+06	2.56871e+07	2.56739e+07	1.38072e+07	2.68355e+07	2.43673e+07	2.50984e+07	2.33271e+07	2.20702e+07	2.10895e+07	2.10027e+07
M614T260_1	613.528	260.013	2-epahpda [dmed-fahfa]	[M+H]+						3.52345e+06	5.32303e+06	5.62855e+06	3.5234e+06	1.22455e+06	1.93266e+06	1.1988e+07	6.04959e+06	7.82566e+06	3.71776e+06	1.49441e+07	8.39923e+06	9.38909e+06	9.39093e+06	9.18516e+06	8.82604e+06
M135T369	135.047	369.365	2-hydroxy-4-methylbenzoic acid	[M+H-H2O]+		C14103	Benzenoids	Benzene and substituted derivatives	Benzoic acids and derivatives	761601	608392	723094	735852	694717	770691	450997	603947	591468	745957	686746	676558	4.65881e+06	4.59016e+06	4.46074e+06	4.45661e+06
M579T70	579.226	69.7212	2-hydroxyatorvastatin lactone	[M+Na]+			Organoheterocyclic compounds	Pyrroles	Substituted pyrroles	8.28606e+06	6.76789e+06	8.58161e+06	7.82273e+06	1.02747e+07	6.32563e+06	7.58774e+06	7.70507e+06	5.56586e+06	7.06476e+06	8.75942e+06	1.03797e+07	8.44978e+06	6.84544e+06	7.28158e+06	6.70188e+06
M131T481	131.082	480.74	2-ketohexanoic acid	[M+H]+	HMDB0001864	C00902	Organic acids and derivatives	Keto acids and derivatives	Medium-chain keto acids and derivatives	1.08848e+07	3.53488e+06	3.27862e+06	3.36939e+06	4.90909e+06	2.87325e+06	5.69236e+06	6.56946e+06	6.75449e+06	5.55669e+06	1.55766e+07	1.04134e+07	8.86583e+06	9.03552e+06	8.66982e+06	8.23509e+06
M523T177	523.473	176.766	2-mohma [dmed-fahfa]	[M+H]+						1.7575e+06	1.02729e+06	1.63099e+06	3.372e+06	1.72222e+06	1.2365e+06	890959	2.41551e+06	3.22534e+06	1.91223e+06	2.14817e+06	2.05117e+06	3.00743e+06	3.1264e+06	3.28402e+06	3.01614e+06
M783T37	782.57	36.8865	2-oleoyl-1-palmitoyl-sn-glycero-3-phosphocholine	[M+Na]+	HMDB0007972		Lipids and lipid-like molecules	Glycerophospholipids	Glycerophosphocholines	989641	7.65376e+06	4.01839e+06	1.15897e+06	352708	1.90962e+06	2.60118e+06	3.3214e+06	8.85093e+06	306728	990211	8.65064e+06	1.76911e+07	1.77049e+07	1.70081e+07	1.55101e+07
M210T272	210.133	271.96	2,2-bis[hydroxymethyl]-2,2',2''-nitrilotriethanol	[M+H]+			Organic nitrogen compounds	Organonitrogen compounds	Amines	2.78988e+07	3.94576e+06	6.48998e+06	3.04264e+07	4.45297e+06	3.10844e+07	1.97633e+07	6.9184e+06	3.10574e+06	3.92797e+06	4.18538e+06	3.20759e+07	2.01653e+07	1.14373e+07	1.11854e+07	1.08539e+07
M349T74	349.184	73.5888	2,3-dinor-8-isoprostaglandin-f2.alpha.	[M+Na]+		C14794	Lipids and lipid-like molecules	Fatty Acyls	Eicosanoids	8.92793e+07	4.16116e+07	4.81517e+07	8.09714e+07	5.77899e+07	4.52028e+07	9.69832e+07	5.66359e+07	3.81865e+07	3.97976e+07	3.71181e+07	6.79556e+07	8.44686e+07	7.9415e+07	7.93889e+07	7.93882e+07
M192T55	192.16	55.0723	2,4-dimethylmethcathinone	[M+H]+			Organic oxygen compounds	Organooxygen compounds	Carbonyl compounds	4.59988e+07	3.75387e+07	3.29771e+07	3.5361e+07	3.1883e+07	3.59864e+07	3.63601e+07	4.06992e+07	3.48028e+07	3.7125e+07	4.26873e+07	3.67613e+07	3.54527e+07	3.40513e+07	3.38413e+07	3.38208e+07
M515T461	515.037	460.81	2,4-thiazolidinedione, 5-(6-quinoxalinylmethylene)-	[2M+H]+			Organoheterocyclic compounds	Diazanaphthalenes	Benzodiazines	1.99588e+07	229634	353961	1.38566e+06	2.27565e+06	431045	9.37144e+06	9.88022e+06	4.06344e+06	4.92539e+06	2.98403e+07	1.72567e+07	1.64782e+07	1.61666e+07	1.63953e+07	1.57711e+07
M246T67_2	246.243	66.9878	2,4,6-tri-tert-butylaniline	[M+H-CH4]+			Benzenoids	Benzene and substituted derivatives	Phenylpropanes	1.72264e+09	1.03756e+09	1.23505e+09	1.7875e+09	1.46365e+09	1.3518e+09	1.67355e+09	1.44314e+09	1.7453e+09	1.57946e+09	1.67383e+09	1.68591e+09	1.39647e+09	1.33784e+09	1.35717e+09	1.33665e+09
M192T181	192.175	180.859	2,6-di-tert-butylpyridine	[M+H]+						1.01313e+07	8.10054e+06	4.11103e+06	7.58539e+06	4.35425e+06	2.77451e+06	1.00257e+07	1.12047e+07	4.57828e+06	4.08588e+06	2.80688e+06	1.17575e+07	3.65999e+07	3.56129e+07	3.60811e+07	3.51952e+07
M353T461	353.027	460.853	2'-deoxyuridine 5'-monophosphate	[M-H+2Na]+	HMDB0001409	C00365	Nucleosides, nucleotides, and analogues	Pyrimidine nucleotides	Pyrimidine deoxyribonucleotides	2.43361e+08	4.15447e+07	6.24765e+07	1.04814e+08	1.30358e+08	5.65246e+07	1.95058e+08	1.97667e+08	1.55506e+08	1.674e+08	2.84e+08	2.36082e+08	2.39113e+08	2.33174e+08	2.36575e+08	2.33111e+08
M299T461	299.106	460.807	2',3'-dimethoxy-3-hydroxyflavone	[M+H]+			Phenylpropanoids and polyketides	Flavonoids	Flavones	8.21751e+06	4.67948e+06	30737.7	276453	424475	5.76523e+06	4.71387e+06	4.87793e+06	1.4189e+06	2.30424e+06	8.41447e+06	7.61416e+06	7.57046e+06	7.35625e+06	7.58182e+06	7.07803e+06
M96T96	96.0445	95.8261	2(1h)-pyridinone	[M+H]+	HMDB0013751	C02502	Organoheterocyclic compounds	Pyridines and derivatives	Hydropyridines	5.26966e+06	1.19939e+07	8.38962e+06	7.69274e+06	8.13925e+06	9.63538e+06	8.02836e+06	6.99532e+06	1.08475e+07	1.19982e+07	7.24219e+06	1.66009e+07	9.64915e+06	9.85642e+06	1.0873e+07	1.08308e+07
M240T196	240.232	196.009	2s-amino-4e-pentadecene-1,3r-diol	[M+H-H2O]+			Organic nitrogen compounds	Organonitrogen compounds	Amines	2.50783e+07	1.19551e+07	1.55471e+07	1.32057e+07	1.9622e+07	2.16523e+07	1.75978e+07	1.40588e+07	1.64211e+07	2.87296e+07	1.4133e+07	2.15182e+07	3.67299e+07	3.72141e+07	3.72139e+07	3.6846e+07
M443T25_2	443.205	25.3771	3-[1-[3-(dimethylamino)propyl]-5-methoxy-1h-indol-3-yl]-4-(1h-indol-3-yl)-1h-pyrrole-2,5-dione	[M+H]+			Organoheterocyclic compounds	Indoles and derivatives	N-alkylindoles	2.92357e+07	1.50678e+07	2.279e+07	1.44989e+07	2.24155e+07	2.23319e+07	2.46606e+07	2.4063e+07	1.67742e+07	2.53915e+07	1.20306e+07	1.89562e+07	2.51472e+07	2.46859e+07	2.48107e+07	2.41419e+07
M85T32	85.0649	32.3326	3-Butynoic acid	[M+H]+	HMDB0032039	C06144				1.38872e+07	1.70535e+07	730311	1.22529e+07	1.59951e+07	3.46103e+06	1.58736e+07	1.86471e+07	1.79467e+07	2.04766e+07	1.27351e+07	1.83134e+07	1.51677e+07	1.52432e+07	2.10823e+07	1.52015e+07
M176T165	176.023	165.315	3-formylchromone	[M+D]+			Organoheterocyclic compounds	Benzopyrans	1-benzopyrans	1.59705e+07	2.57624e+07	9.4485e+06	1.45136e+07	1.49494e+07	8.92574e+06	1.66535e+07	1.56832e+07	1.23576e+07	1.0979e+07	7.33183e+06	1.68111e+07	1.10009e+07	1.17204e+07	1.10957e+07	1.10986e+07
M354T72	353.986	72.006	3-iodo-l-thyronine	[M+H-CH2O2]+			Organic acids and derivatives	Carboxylic acids and derivatives	Amino acids, peptides, and analogues	1.01006e+07	2.41952e+07	1.47251e+07	2.1106e+07	2.42668e+07	1.66904e+07	3.40426e+07	3.20483e+07	1.85982e+07	1.35028e+07	1.2431e+07	1.69999e+07	1.83874e+07	1.69068e+07	1.91861e+07	1.89486e+07
M161T193	161.032	192.733	3-methyl-2-oxobutyric acid	[M-H+2Na]+	HMDB0000019	C00141	Organic acids and derivatives	Keto acids and derivatives	Short-chain keto acids and derivatives	1.34505e+07	6.55336e+06	2.17484e+07	1.64969e+07	2.01813e+07	2.54908e+07	2.42137e+07	1.98953e+07	8.08909e+06	1.08175e+07	1.18481e+07	2.00121e+07	2.46906e+07	2.24355e+07	2.13007e+07	2.10335e+07
M150T267	150.078	266.666	3-methyladenine	[M+H]+	HMDB0011600	C00913	Organoheterocyclic compounds	Imidazopyrimidines	Purines and purine derivatives	942110	7.51995e+06	6.04286e+06	2.54555e+06	3.65226e+06	6.49461e+06	8.19652e+06	8.14142e+06	1.03997e+07	1.93676e+07	5.75972e+06	7.74564e+06	6.00793e+06	1.08544e+07	8.64065e+06	9.80813e+06
M148T80	148.097	80.4155	3-methyloxyindole	[M+H]+		C02366	Organoheterocyclic compounds	Indoles and derivatives	Indolines	8.63356e+06	5.97641e+07	1.86592e+07	9.43687e+06	1.07122e+07	6.98193e+06	1.10058e+07	1.54057e+07	5.88555e+06	4.05457e+06	6.28748e+06	5.13942e+06	5.53821e+07	6.54146e+07	7.54966e+07	7.51311e+07
M149T637	149.023	636.556	3-methylxanthine	[M+H-H2O]+	HMDB0001886	C16357	Organoheterocyclic compounds	Imidazopyrimidines	Purines and purine derivatives	5.26886e+06	7.53761e+06	5.99724e+06	4.32758e+06	1.05763e+07	6.98181e+06	9.79457e+06	5.92965e+06	6.40854e+06	6.83416e+06	4.22185e+06	7.2981e+06	6.90902e+06	8.1954e+06	6.89937e+06	6.80504e+06
M297T407	297.006	407.308	3-phenanthrenesulfonic acid	[M+K]+						1.19611e+07	1.57787e+06	3.04273e+06	3.7158e+06	4.21662e+06	1.57448e+06	7.53043e+06	7.9729e+06	4.75917e+06	5.32404e+06	2.32656e+07	1.15314e+07	1.18025e+07	1.16755e+07	1.17343e+07	1.16772e+07
M108T447	108.056	446.892	3-pyridinecarboxaldehyde	[M+H]+		C07327	Organoheterocyclic compounds	Pyridines and derivatives	Pyridine carboxaldehydes	4.21175e+06	4.39051e+07	2.83133e+07	2.89315e+07	2.83117e+07	2.18651e+07	1.82904e+07	1.85705e+07	1.97607e+07	2.31869e+07	1.28268e+07	2.92281e+07	7.20206e+06	2.0699e+07	2.83916e+07	2.3037e+07
M338T509	337.899	508.641	3,5-dibromo-l-tyrosine	[M+H]+		C03224				1.0328e+08	9.96274e+07	1.0174e+08	1.02133e+08	1.0262e+08	1.06848e+08	1.03136e+08	1.03321e+08	1.03233e+08	1.05118e+08	1.03364e+08	1.03748e+08	1.01347e+08	1.03905e+08	1.02351e+08	1.03529e+08
M363T26_2	363.311	26.2135	3,6,9,12-tetraoxatetracosan-1-ol	[M+H]+			Organic oxygen compounds	Organooxygen compounds	Ethers	2.55752e+07	9.97792e+06	1.65372e+07	1.24668e+07	1.95659e+07	1.52028e+07	1.83391e+07	2.15704e+07	1.13293e+07	1.85542e+07	8.42712e+06	1.35835e+07	2.78724e+07	2.85001e+07	2.66528e+07	2.71043e+07
M246T57_2	246.207	56.5949	3'-hydroxyrepaglinide	[M+H-C11H13NO4]+	HMDB0060979		Organoheterocyclic compounds	Piperidines	Phenylpiperidines	1.34088e+07	1.35236e+07	1.54074e+07	1.40028e+07	1.68293e+07	1.70617e+07	1.58129e+07	2.11502e+07	1.24055e+07	1.71507e+07	1.49864e+07	1.53024e+07	1.57985e+07	1.44071e+07	1.51151e+07	1.44366e+07
M239T326_2	239.106	325.64	4-(2-hydroxyethyl)piperazine-1-ethanesulfonic acid	[M+H]+	HMDB0062295		Organoheterocyclic compounds	Diazinanes	Piperazines	3.09294e+06	5.09613e+06	4.30133e+06	3.81988e+06	7.01599e+06	6.40343e+06	1.56813e+07	4.46778e+06	9.02802e+06	2.91779e+06	2.84e+06	2.58318e+06	1.08233e+08	1.02651e+08	1.00525e+08	1.00216e+08
M553T181	553.234	181.102	4-(2-oxo-1,2,3,4-tetrahydroquinolin-6-yl)oxycilostazol	[M+Na]+			Organoheterocyclic compounds	Quinolines and derivatives	Quinolones and derivatives	419606	2.22154e+06	2.17193e+06	740138	130173	1.0168e+06	181659	234657	174289	348744	371658	192713	2.0839e+06	2.0546e+06	2.02085e+06	2.02116e+06
M232T217	232.115	217.221	4-(methylnitrosamino)-1-(3-pyridyl)-1-butanol	[M+Na]+	HMDB0041809	C19574				3.72621e+07	1.47894e+07	3.25338e+07	3.30638e+07	2.36312e+07	2.64821e+07	1.82343e+07	3.59396e+07	1.18936e+07	1.17777e+07	1.72204e+07	2.95762e+07	3.78365e+07	3.75777e+07	3.51576e+07	3.41281e+07
M487T26	487.232	26.2173	4-androsten-17.beta.-ol-3-one glucosiduronate	[M+Na]+	HMDB0003193	C11134	Lipids and lipid-like molecules	Steroids and steroid derivatives	Steroidal glycosides	1.75625e+07	7.26304e+06	1.23412e+07	8.33363e+06	1.22693e+07	1.24218e+07	1.30472e+07	1.28959e+07	8.65293e+06	1.34048e+07	6.4901e+06	1.02206e+07	1.40148e+07	1.40384e+07	1.33073e+07	1.35757e+07
M251T52	251.173	51.7869	4-androstene-11.beta.,17.beta.-diol-3-one	[M+H-3H2O]+	HMDB0060339	C18075	Lipids and lipid-like molecules	Steroids and steroid derivatives	Androstane steroids	7.01869e+06	5.19034e+06	4.78999e+06	4.38743e+06	4.57785e+06	5.58085e+06	5.06265e+06	5.75963e+06	2.71257e+06	4.94187e+06	4.83674e+06	4.97362e+06	4.92845e+06	4.99397e+06	3.44739e+06	4.63081e+06
M236T36	236.162	36.4724	4-fluoro-.alpha.-pyrrolidinobutiophenone	[M+H]+			Organic oxygen compounds	Organooxygen compounds	Carbonyl compounds	7.85377e+07	5.5727e+07	4.59072e+07	6.29797e+07	4.87037e+07	5.67524e+07	6.2241e+07	5.25141e+07	4.08122e+07	6.60229e+07	6.71975e+07	7.32483e+07	5.35242e+07	5.20009e+07	5.0263e+07	5.06693e+07
M148T313	148.097	312.977	4-hydroxy-l-isoleucine	[M+H]+			Organic acids and derivatives	Carboxylic acids and derivatives	Amino acids, peptides, and analogues	719472	9.91392e+06	7.73139e+06	7.15995e+06	7.07593e+06	318482	7.37312e+06	8.36127e+06	1.11268e+07	9.77474e+06	4.2513e+06	9.62747e+06	5.56827e+06	7.26622e+06	7.39117e+06	9.05492e+06
M221T407	221.019	406.519	4-hydroxycyclophosphamide	[M+H-C3H4O]+	HMDB0013856	C07643	Organic nitrogen compounds	Organonitrogen compounds	Nitrogen mustard compounds	4.71486e+06	4.51096e+06	3.3922e+06	3.47545e+06	4.24428e+06	3.43363e+06	3.91808e+06	3.58019e+06	3.84637e+06	3.66966e+06	3.84607e+06	3.8915e+06	1.61095e+06	1.60311e+06	1.62015e+06	1.09099e+06
M446T154_2	446.219	153.845	4-hydroxynonenal glutathione	[M+H-H2O]+			Organic acids and derivatives	Carboxylic acids and derivatives	Amino acids, peptides, and analogues	306312	382667	4.96743e+06	1.18567e+08	1.38847e+08	1.06026e+08	2.16661e+06	1.07042e+06	1.95256e+06	1.967e+07	3.28676e+07	2.87897e+07	8.13345e+07	7.91462e+07	7.74641e+07	7.74571e+07
M186T35	186.149	35.2604	4-methyl-.alpha.-ethyltryptamine	[M+H-NH3]+			Organoheterocyclic compounds	Indoles and derivatives	Indoles	6.99627e+07	7.26526e+07	5.08022e+07	5.96221e+07	5.32764e+07	5.88894e+07	6.26894e+07	6.26198e+07	4.5956e+07	5.89295e+07	8.02259e+07	7.10483e+07	6.65718e+07	6.82829e+07	6.65704e+07	6.65729e+07
M83T636	83.0606	636.253	4-methyl-1h-pyrazole	[M+H]+	HMDB0015344	C07837	Organoheterocyclic compounds	Azoles	Pyrazoles	1.62275e+07	4.31328e+07	4.24372e+07	4.64474e+07	5.76696e+07	1.40322e+06	4.85005e+07	6.40582e+07	1.27407e+08	4.3885e+07	6.005e+07	7.61457e+07	3.27711e+07	5.55305e+07	5.47595e+07	7.25796e+07
M105T35	105.071	34.8175	4-methylbenzyl alcohol	[M+H-H2O]+	HMDB0041609	C06757	Benzenoids	Benzene and substituted derivatives	Benzyl alcohols	6.82673e+08	7.03824e+08	7.18766e+08	6.38815e+08	6.40259e+08	7.30547e+08	7.36654e+08	6.84596e+08	7.55313e+08	7.49407e+08	6.91657e+08	7.18469e+08	7.83345e+08	7.83348e+08	7.83357e+08	7.97846e+08
M178T70	178.123	69.8046	4-methylmethcathinone	[M+H]+	HMDB0041923		Organic oxygen compounds	Organooxygen compounds	Carbonyl compounds	7.53059e+06	1.88996e+07	1.39709e+07	9.69993e+06	1.23238e+07	1.07193e+07	1.36213e+07	9.97452e+06	3.41393e+07	2.29559e+07	8.20126e+06	1.86927e+07	2.01807e+07	6.56179e+06	2.773e+07	2.73488e+07
M375T376	375.051	376.475	4-methylumbelliferyl .beta.-d-glucuronide	[M+Na]+		C11584	Phenylpropanoids and polyketides	Coumarins and derivatives	Coumarin glycosides	196717	35207.1	97753.1	67773.6	151947	34084.3	89499.5	379351	591287	77114.3	49159	472950	1.08593e+06	890908	925833	887552
M129T49	129.102	48.5593	4-piperidinecarboxamide	[M+H]+	HMDB0000661	C00489	Organoheterocyclic compounds	Piperidines	Piperidinecarboxylic acids and derivatives	5.81528e+06	6.8021e+06	8.25256e+06	7.27137e+06	7.61363e+06	6.88124e+06	7.51551e+06	8.04023e+06	4.44753e+06	9.85332e+06	9.06644e+06	8.38558e+06	1.12206e+07	1.11816e+07	1.09058e+07	1.08864e+07
M310T203	310.185	202.77	4-thiazolidinecarboxylic acid, 2-undecyl-, (4r)-	[M+Na]+			Organic acids and derivatives	Carboxylic acids and derivatives	Amino acids, peptides, and analogues	847436	1.00083e+06	2.33689e+06	1.87824e+06	1.1882e+06	1.52982e+06	6.05124e+06	1.39044e+07	1.48366e+06	1.91576e+06	1.03468e+07	6.98436e+06	5.9011e+06	5.68395e+06	5.8748e+06	5.46995e+06
M341T25	341.267	25.1823	4,5-epoxy-7z,10z,13z,16z,19z-docosapentaenoic acid, methyl ester	[M+H-H2O]+			Lipids and lipid-like molecules	Fatty Acyls	Fatty acids and conjugates	4.00759e+07	1.91688e+07	3.21779e+07	2.12836e+07	2.69736e+07	2.62149e+07	2.96919e+07	3.51488e+07	2.38424e+07	3.32328e+07	1.82748e+07	2.62326e+07	4.08467e+07	4.06745e+07	4.01246e+07	4.01199e+07
M309T60	309.254	59.8653	4.alpha.-hydroxystanozolol	[M+H-2H2O]+			Lipids and lipid-like molecules	Steroids and steroid derivatives	Estrane steroids	9.396e+07	5.90931e+07	6.25649e+06	1.07748e+08	9.1272e+07	8.63403e+07	9.29484e+07	7.45498e+07	7.83838e+07	1.28832e+08	6.56754e+07	8.28607e+07	4.33869e+07	4.39344e+07	4.59233e+07	4.32014e+07
M453T35	453.168	34.5089	4'-o-.beta.-d-glucosyl-5-o-methylvisamminol	[M+H]+			Organoheterocyclic compounds	Benzopyrans	1-benzopyrans	2.4033e+08	2.30149e+08	2.30316e+08	1.99236e+08	2.40262e+08	2.25137e+08	2.4191e+08	2.58951e+08	2.41705e+08	2.28968e+08	2.93922e+08	2.34954e+08	1.97328e+08	1.89355e+08	1.89238e+08	1.89355e+08
M144T235	143.995	235.207	5-(2-hydroxyethyl)-4-methylthiazole	[M+H]+	HMDB0032985	C04294	Organoheterocyclic compounds	Azoles	Thiazoles	2.28896e+07	2.28106e+07	3.15681e+07	2.21883e+07	2.25411e+07	2.40285e+07	2.01269e+07	2.44876e+07	2.21802e+07	2.87191e+07	2.05962e+07	2.09531e+07	2.22031e+07	2.22095e+07	2.19904e+07	2.12471e+07
M114T188	114.066	187.648	5-aminolevulinic acid	[M+H-H2O]+	HMDB0001149	C00430	Organic acids and derivatives	Carboxylic acids and derivatives	Amino acids, peptides, and analogues	1.62357e+07	1.50662e+07	1.39768e+07	1.24924e+07	1.11574e+07	2.26059e+07	1.39764e+07	1.51416e+07	1.50187e+07	1.26625e+07	3.62737e+07	2.35223e+07	8.00415e+07	8.03592e+07	7.78745e+07	7.4178e+07
M118T404	118.086	404.465	5-aminovaleric acid	[M+H]+	HMDB0003355	C00431	Organic acids and derivatives	Carboxylic acids and derivatives	Amino acids, peptides, and analogues	3.64046e+06	3.08965e+06	3.02202e+06	3.06492e+06	3.23326e+06	2.91137e+06	3.12745e+06	3.49567e+06	2.73659e+06	3.1303e+06	2.81276e+06	2.99186e+06	7.09232e+06	7.10734e+06	6.83084e+06	6.28053e+06
M420T36	420.166	35.7784	5-chlorobifeprunox	[M+H]+			Benzenoids	Benzene and substituted derivatives	Biphenyls and derivatives	3.54328e+07	2.08539e+07	4.12808e+07	5.23242e+07	1.99957e+07	2.73872e+07	566198	3.52609e+07	351577	9.29066e+06	2.05559e+08	8.46423e+06	2.02562e+07	2.77875e+07	2.00259e+07	2.013e+07
M129T364_2	129.066	364.122	5-methyl-5,6-dihydrouracil	[M+H]+	HMDB0000079	C00906	Organoheterocyclic compounds	Diazines	Pyrimidines and pyrimidine derivatives	1.11928e+09	9.58894e+07	1.53317e+08	2.28707e+08	2.85044e+08	1.42502e+08	6.21492e+08	6.8223e+08	4.05798e+08	5.44239e+08	1.80573e+09	1.17571e+09	9.60475e+08	9.64852e+08	9.93709e+08	9.63186e+08
M126T596	126.076	596.356	5-methylcytosine	[M+H]+	HMDB0002894	C02376	Organoheterocyclic compounds	Diazines	Pyrimidines and pyrimidine derivatives	7.26078e+07	1.60386e+08	7.37579e+07	2.02057e+08	6.86665e+07	2.59044e+08	1.01252e+08	1.78946e+08	8.69579e+07	9.98209e+07	9.50208e+07	1.28358e+08	5.29961e+07	1.7548e+08	1.06826e+08	1.76326e+08
M299T119	299.252	118.73	5alpha-pregnan-3,20-dione	[M+H-H2O]+	HMDB0003759	C03681	Lipids and lipid-like molecules	Steroids and steroid derivatives	Pregnane steroids	3.53476e+06	3.98098e+06	2.39301e+06	5.44863e+06	1.93403e+06	5.10482e+06	2.66524e+06	4.0341e+06	1.87759e+06	1.94823e+06	2.56994e+06	2.79088e+06	3.05508e+06	3.0557e+06	3.02343e+06	3.02334e+06
M355T24_2	355.153	24.2066	6',7'-dihydroxybergamottin	[M+H-H2O]+		C22156	Phenylpropanoids and polyketides	Coumarins and derivatives	Furanocoumarins	2.57191e+07	1.62957e+07	2.10589e+07	1.36128e+07	1.87743e+07	2.16976e+07	2.18795e+07	2.13429e+07	1.40797e+07	2.09242e+07	1.18344e+07	1.86215e+07	2.28993e+07	2.29203e+07	2.24586e+07	2.24328e+07
M385T26_2	385.293	26.2871	6h-dibenzo[b,d]pyran, 3-(1,1-dimethylheptyl)-6a,7,10,10a-tetrahydro-1-methoxy-6,6,9-trimethyl-, (6ar,10ar)-	[M+H]+			Organoheterocyclic compounds	Benzopyrans	1-benzopyrans	5.32847e+07	3.12693e+07	4.00982e+07	2.63441e+07	3.72127e+07	3.64287e+07	4.74392e+07	4.50334e+07	3.60996e+07	4.76995e+07	2.39574e+07	3.48611e+07	5.90746e+07	5.7817e+07	5.83225e+07	5.76525e+07
M214T331	214.039	330.851	7-ethoxyresorufin	[M+H-C2H4]+		C13630	Organoheterocyclic compounds	Benzoxazines	Phenoxazines	7.31491e+06	7.00544e+06	7.03795e+06	6.97234e+06	153916	402324	228354	7.30986e+06	6.91005e+06	6.35912e+06	6.16141e+06	314560	4.19478e+06	3.92601e+06	3.92652e+06	3.92576e+06
M415T176_2	415.201	175.578	7-hydroxymitragynine	[M+H]+						2.43353e+06	2.11645e+06	2.30217e+06	2.39407e+06	4.62665e+06	1.0635e+07	2.9956e+06	5.55251e+06	2.29254e+06	770539	3.42839e+06	3.67833e+06	3.50916e+07	3.2353e+07	3.28095e+07	3.2344e+07
M297T24	297.24	24.348	7,8-dehydropregnenolone	[M+H-H2O]+			Lipids and lipid-like molecules	Steroids and steroid derivatives	Oxosteroids	1.31474e+07	6.34483e+06	1.05378e+07	6.20658e+06	8.63954e+06	8.58559e+06	9.58264e+06	1.15643e+07	7.4386e+06	9.86473e+06	4.74211e+06	7.81001e+06	1.55214e+07	1.55319e+07	1.52703e+07	1.49442e+07
M240T107	240.132	107.023	7,8-dihydrobiopterin	[M+H]+	HMDB0000038	C02953	Organoheterocyclic compounds	Pteridines and derivatives	Pterins and derivatives	6.01647e+06	6.12282e+06	5.61107e+06	7.05251e+06	7.42107e+06	1.00196e+07	1.15418e+07	1.62326e+07	8.22506e+06	9.40488e+06	1.79641e+07	1.39954e+07	1.20537e+07	1.15381e+07	1.56877e+07	1.14244e+07
M259T368	259.093	368.048	Acadesine (drug)	[M+H]+	HMDB0062179	C04663				778711	1.11284e+06	490102	143404	166105	629112	1.03994e+06	1.18118e+06	1.79491e+06	297984	873094	136012	1.76604e+06	1.77697e+06	1.64326e+06	1.03386e+06
M152T509	152.047	509.154	Acenapthylene	[M]+	HMDB0001944	C06946				3.63828e+07	1.73102e+07	1.35441e+07	9.73805e+06	4.29112e+07	1.32196e+07	1.07749e+07	1.30476e+07	1.29513e+07	1.36185e+07	1.03153e+07	1.32591e+07	1.17524e+07	9.06251e+06	1.17582e+07	1.17442e+07
M110T535	110.071	535.282	Acetaminophen	[M+H-C2H2O]+	HMDB0001859	C06804	Benzenoids	Phenols	1-hydroxy-2-unsubstituted benzenoids	9.18987e+06	3.2045e+07	1.13747e+07	7.27662e+07	2.31517e+07	3.08019e+07	2.69516e+07	2.45804e+07	4.03212e+07	1.81855e+07	1.72431e+07	3.23457e+07	1.51541e+07	3.38533e+07	4.85295e+07	4.61155e+07
M204T327_2	204.123	327.332	Acetylcarnitine	[M+H]+		C02571	Lipids and lipid-like molecules	Fatty Acyls	Fatty acid esters	3.3864e+06	8.58033e+06	4.4102e+06	4.3029e+06	3.69901e+06	8.8268e+06	4.82197e+06	9.19284e+06	1.39846e+07	4.43833e+06	2.82793e+06	4.31433e+06	1.46723e+08	1.39513e+08	1.39489e+08	1.39513e+08
M146T398	146.118	398.31	Acetylcholine	[M]+	HMDB0000895	C01996	Organic nitrogen compounds	Organonitrogen compounds	Quaternary ammonium salts	688303	441036	336326	409960	384429	1.02961e+06	374647	3.16443e+06	454479	426455	397110	703738	2.78308e+07	2.70601e+07	2.70534e+07	2.70579e+07
M203T325_2	203.053	324.868	Acetylsalicylic acid	[M+Na]+	HMDB0001879	C01405	Benzenoids	Benzene and substituted derivatives	Benzoic acids and derivatives	4.44595e+06	7.49722e+06	2.41607e+06	2.09595e+06	1.98971e+06	4.9326e+06	2.65971e+06	6.85574e+06	1.70128e+07	3.73003e+06	1.19515e+06	2.99864e+06	6.68434e+06	6.69772e+06	6.39356e+06	5.35214e+06
M266T121	266.173	121.222	Acridine orange	[M+H]+		C19315	Organoheterocyclic compounds	Quinolines and derivatives	Benzoquinolines	2.05125e+08	1.59405e+08	1.17902e+08	1.71385e+08	2.44294e+08	1.92559e+08	1.346e+08	2.1084e+08	1.65419e+08	2.44987e+08	1.38844e+08	2.15371e+08	2.30087e+08	2.06093e+08	2.24224e+08	1.99608e+08
M136T177	136.062	176.892	Adenine	[M+H]+	HMDB0000034	C00147	Organoheterocyclic compounds	Imidazopyrimidines	Purines and purine derivatives	6.96877e+06	577823	7.84048e+06	5.62626e+06	8.59641e+06	9.04996e+06	8.70798e+06	7.4392e+06	5.06956e+07	2.1785e+07	5.66599e+06	6.22794e+06	7.19488e+07	7.19735e+07	6.92047e+07	7.03844e+07
M315T486	315.079	485.59	Aflatoxin b2	[M+H]+	HMDB0035208	C16753	Phenylpropanoids and polyketides	Coumarins and derivatives	Furanocoumarins	3.04671e+06	2.40627e+06	2.69996e+06	2.55324e+06	2.57965e+06	2.69643e+06	2.62389e+06	2.45234e+06	1.77969e+06	2.7218e+06	3.59481e+06	2.14147e+06	2.3454e+06	2.35517e+06	2.35056e+06	1.96347e+06
M114T32	114.091	32.3459	Agmatine	[M+H-NH3]+	HMDB0001432	C00179	Organic nitrogen compounds	Organonitrogen compounds	Guanidines	3.31195e+07	3.42727e+07	2.90758e+07	3.00658e+07	2.16561e+07	3.43847e+07	3.39667e+07	2.74114e+07	2.37345e+07	4.28731e+07	2.89634e+07	3.44197e+07	3.33875e+07	3.34413e+07	3.46032e+07	3.41577e+07
M319T283	319.137	282.589	Albiflorin	[M+H-C6H10O5]+		C17457	Lipids and lipid-like molecules	Prenol lipids	Terpene glycosides	3.20919e+06	1.4448e+06	1.43794e+06	1.4861e+06	1.19807e+06	1.05282e+06	1.75114e+07	2.04358e+06	497524	1.10458e+06	1.49421e+06	1.65966e+06	3.99909e+06	3.90165e+06	4.00706e+06	3.35444e+06
M607T37	607.258	36.8779	Aloeemodin	[M+H]+		C09391				4.30446e+07	4.18209e+07	4.04883e+07	3.2083e+07	3.72536e+07	3.57476e+07	3.81154e+07	2.5501e+07	2.64336e+07	4.59755e+07	4.1023e+07	3.62377e+07	3.28923e+07	3.18878e+07	3.43534e+07	3.18316e+07
M250T4	250.178	4.27413	Alprenolol	[M+H]+	HMDB0015004		Benzenoids	Phenol ethers		1.89611e+07	1.08796e+07	7.59826e+06	1.06121e+07	1.08249e+07	1.10716e+07	1.26923e+07	1.26721e+07	9.94114e+06	1.17608e+07	1.23491e+07	1.06798e+07	1.10341e+07	1.02837e+07	1.10056e+07	1.00474e+07
M136T63	136.112	63.1459	Amphetamine	[M+H]+	HMDB0014328	C07514	Benzenoids	Benzene and substituted derivatives	Phenethylamines	5.10329e+07	1.20478e+07	1.14016e+07	5.47831e+07	2.16935e+07	2.51291e+07	4.09805e+07	6.05873e+07	7.96543e+07	4.35332e+07	5.59337e+07	7.12366e+07	5.31977e+07	5.32398e+07	5.58591e+07	5.32415e+07
M294T192	294.16	192.075	Anastrozole	[M+H]+	HMDB0015348	C08159	Benzenoids	Benzene and substituted derivatives	Phenylpropanes	9.86589e+06	2.18594e+06	2.76656e+06	3.72556e+06	3.13536e+06	3.97653e+06	2.9318e+06	2.56493e+06	2.67757e+06	3.17722e+06	2.993e+06	4.44643e+06	3.06896e+06	3.02973e+06	3.07259e+06	2.77211e+06
M333T51_2	333.215	50.7035	Andrographolide	[M+H-H2O]+		C20214	Organoheterocyclic compounds	Lactones	Gamma butyrolactones	5.37524e+06	3.94824e+07	5.76459e+07	3.07399e+07	4.50991e+07	571164	2.26107e+07	3.66982e+07	4.79201e+06	3.36541e+07	4.09331e+07	978207	1.92635e+07	1.56299e+07	1.54481e+07	1.55304e+07
M449T158	449.237	157.812	Androstan-3-ol-17-one 3-glucuronide	[M+H-H2O]+	HMDB0004484	C11136	Lipids and lipid-like molecules	Steroids and steroid derivatives	Steroidal glycosides	7.85418e+06	1.18832e+07	66598.6	1.7189e+07	1.6291e+07	2.75781e+07	6.87506e+06	1.11368e+07	6.53718e+06	2.13179e+06	1.02508e+07	1.54889e+06	7.16205e+06	6.72469e+06	6.98964e+06	6.9882e+06
M523T32	523.246	32.455	Angeloylgomisin h	[M+Na]+			Phenylpropanoids and polyketides	Tannins	Hydrolyzable tannins	1.38531e+08	7.98469e+07	6.82579e+07	1.19643e+08	2.06714e+08	1.01839e+08	1.06621e+08	1.61066e+08	2.261e+08	8.24955e+07	1.34222e+08	1.44891e+08	1.14428e+08	1.13675e+08	1.07319e+08	1.14474e+08
M235T48	235.18	47.9849	Angustifoline	[M+H]+		C10751	Organoheterocyclic compounds	Quinolizidines	Quinolizidinones	1.93857e+07	1.50561e+07	1.45271e+07	1.48618e+07	1.52438e+07	1.57693e+07	1.59592e+07	1.62335e+07	1.30972e+07	1.65481e+07	2.06243e+07	1.58535e+07	1.4279e+07	1.4282e+07	1.40812e+07	1.40758e+07
M265T461	265.116	460.852	Anisatin	[M+H-CH4O3]+		C09294	Lipids and lipid-like molecules	Prenol lipids	Terpene lactones	5.17926e+06	3.96103e+06	6.6631e+06	4.76801e+06	1.10921e+07	3.63249e+06	4.29201e+06	4.72383e+06	5.26501e+06	5.02406e+06	3.73725e+06	2.40292e+06	5.12012e+06	5.21243e+06	5.11124e+06	5.71384e+06
M189T656	189.113	655.854	Antipyrine	[M+H]+	HMDB0015503	C13244	Organoheterocyclic compounds	Azoles	Pyrazoles	1.25262e+07	3.09098e+07	3.45613e+07	3.71552e+07	2.45086e+06	2.00704e+07	3.67704e+07	2.75985e+06	3.12268e+07	2.45343e+07	2.80338e+07	2.11089e+07	1.45102e+07	2.75445e+07	1.87778e+07	2.5477e+07
M313T134	313.322	133.6	Arachidic acid	[M+H]+	HMDB0002212	C06425	Lipids and lipid-like molecules	Fatty Acyls	Fatty acids and conjugates	3.8467e+06	2.22863e+06	7.92592e+06	6.46145e+06	3.08574e+06	2.87817e+06	3.33535e+06	4.31881e+06	2.01908e+06	2.10445e+06	1.55225e+06	3.72818e+06	4.52699e+06	4.5342e+06	4.42352e+06	4.01e+06
M341T178	341.226	177.542	Arachidonic sulfonic acid	[M+H]+			Organic acids and derivatives	Organic sulfonic acids and derivatives	Organosulfonic acids and derivatives	7.71346e+06	5.96759e+06	9.63143e+06	2.17307e+07	1.03744e+07	1.18078e+07	7.86963e+06	6.1951e+06	5.04349e+06	8.15429e+06	8.72443e+06	1.14079e+07	5.00586e+06	4.9883e+06	4.87412e+06	4.92483e+06
M360T35	360.311	34.6917	Arachidonoylserinol	[M+H-H2O]+	HMDB0013650		Lipids and lipid-like molecules	Fatty Acyls	Fatty amides	1.67849e+07	1.41655e+07	1.01734e+09	9.6402e+06	3.3295e+06	1.16447e+07	4.27632e+06	1.34699e+07	1.38166e+07	1.40039e+07	1.41173e+07	1.23479e+07	5.20097e+07	5.07004e+07	5.06994e+07	5.06906e+07
M557T90_3	557.2	90.4225	Arctiin	[M+Na]+		C16915				4.08125e+06	6.18428e+06	1.27006e+07	9.35357e+07	1.92553e+08	1.02911e+08	2.09631e+06	2.22204e+06	6.32187e+06	3.67341e+07	1.68288e+08	9.40987e+07	2.058e+08	1.89582e+08	1.92928e+08	1.89157e+08
M175T326	175.108	326.128	Arginine	[M+H]+	HMDB0000517	C00062	Organic acids and derivatives	Carboxylic acids and derivatives	Amino acids, peptides, and analogues	1.15904e+06	1.60119e+07	5.65984e+06	4.51172e+06	4.37736e+06	1.16497e+06	5.11431e+06	1.52699e+07	3.29581e+07	8.47582e+06	2.81061e+06	6.35077e+06	5.46175e+06	5.41553e+06	5.11904e+06	5.0609e+06
M305T66	305.157	65.6935	Artemisinin	[M+Na]+		C09538	Lipids and lipid-like molecules	Prenol lipids	Terpene lactones	9.8804e+07	5.3114e+07	6.4312e+07	8.03814e+07	6.30324e+07	5.11328e+07	7.89868e+07	6.36962e+07	4.45311e+07	3.84113e+07	5.47718e+07	6.08295e+07	1.11239e+08	1.03065e+08	1.02997e+08	1.02976e+08
M209T32_1	209.154	32.1816	Asn-Arg-Lys	[M+2H]2+			Organic acids and derivatives	Carboxylic acids and derivatives	Amino acids, peptides, and analogues	1.89196e+08	2.37382e+08	1.96249e+08	1.85922e+08	1.29157e+08	1.91591e+08	2.12611e+08	1.8005e+08	1.0156e+08	2.9627e+08	1.46944e+08	1.824e+08	1.96445e+08	1.96446e+08	1.96445e+08	1.98892e+08
M272T46	272.151	46.3916	Asp-Arg	[M+H-H2O]+	HMDB0014712	C01479				4.14897e+06	7.00554e+06	8.9256e+06	6.60163e+06	7.94556e+06	4.59987e+06	5.85352e+06	6.74142e+06	6.18878e+06	7.36908e+06	5.53115e+06	4.53321e+06	5.30595e+06	5.61617e+06	5.61531e+06	5.6156e+06
M212T31	212.143	30.8769	Atraton	[M+H]+		C19098	Organoheterocyclic compounds	Triazines	Aminotriazines	1.23899e+08	2.45223e+07	4.03513e+07	2.89323e+08	5.49529e+07	1.08637e+08	1.41912e+08	1.84304e+08	1.5195e+08	1.82099e+08	1.61133e+08	2.39985e+08	1.73933e+08	1.73962e+08	1.86304e+08	1.73891e+08
M268T72_2	268.163	72.4443	Auramine o	[M+H]+		C19193	Benzenoids	Benzene and substituted derivatives	Diphenylmethanes	1.45878e+08	1.70445e+08	2.0093e+08	1.87813e+08	2.08836e+08	2.41363e+08	3.01316e+08	4.1182e+08	9.49293e+07	2.44878e+08	5.31268e+08	4.5429e+08	2.43775e+08	2.28161e+08	2.27223e+08	2.26626e+08
M279T345	278.956	344.708	Azamethiphos	[M+H-CH2O2]+		C18702				7.24222e+06	5.10578e+06	6.35134e+06	4.91828e+06	5.82151e+06	9.82588e+06	6.29186e+06	6.75001e+06	5.77407e+06	5.73154e+06	6.43237e+06	7.05598e+06	3.09685e+07	2.93115e+07	2.93104e+07	2.92959e+07
M375T36_2	375.262	36.2353	Azithromycin	[M+2H]2+	HMDB0014352	C06838	Organic oxygen compounds	Organooxygen compounds	Carbohydrates and carbohydrate conjugates	9.76169e+06	1.0198e+07	1.11569e+07	1.08338e+07	1.139e+07	1.01854e+07	1.10204e+07	7.05888e+06	9.24354e+06	9.57933e+06	1.09939e+07	3.58442e+06	9.76564e+06	9.53043e+06	1.1195e+07	1.16655e+07
M409T36	409.162	36.0747	Beclomethasone	[M+H]+	HMDB0013609	C06842	Lipids and lipid-like molecules	Steroids and steroid derivatives	Hydroxysteroids	2.57526e+09	2.20617e+09	2.17684e+09	2.02869e+09	2.03714e+09	2.17657e+09	2.2653e+09	1.97657e+09	2.07917e+09	2.38963e+09	2.24391e+09	2.21685e+09	1.95989e+09	1.82705e+09	1.83398e+09	1.8264e+09
M341T125	341.353	124.921	Behenic acid	[M+H]+	HMDB0000944	C08281	Lipids and lipid-like molecules	Fatty Acyls	Fatty acids and conjugates	1.50667e+07	8.58505e+06	1.05094e+07	1.28282e+07	6.46904e+06	6.19551e+06	6.24595e+06	6.38163e+06	4.59108e+06	5.73754e+06	6.77462e+06	7.54896e+06	9.79514e+06	9.79625e+06	9.67709e+06	9.67801e+06
M329T419	329.096	419.064	Benz[a]anthracene-1,7,12(2h)-trione, 3,4-dihydro-8-hydroxy-3-methyl-, (3s)-	[M+Na]+						2.79317e+07	179945	303950	3.75341e+06	2.43285e+06	372248	1.00955e+07	8.77575e+06	1.95079e+06	7.3855e+06	3.97807e+07	2.2812e+07	2.82021e+07	2.82582e+07	2.82054e+07	2.25275e+07
M141T663	140.986	662.896	Benzenesulfonamide	[M+H-NH3]+			Benzenoids	Benzene and substituted derivatives	Benzenesulfonamides	9.29341e+06	1.14843e+07	3.46471e+07	1.72954e+07	3.76187e+07	3.95172e+07	9.4142e+06	3.46503e+07	4.6119e+07	1.90364e+07	5.81324e+06	6.61041e+07	1.75276e+07	2.91773e+07	2.51988e+07	2.94981e+07
M252T244	252.016	244.182	Benzenesulfonic acid, 2-methyl-5-nitro-, 2-[(6-bromoimidazo[1,2-a]pyridin-3-yl)methylene]-1-methylhydrazide	[M+H-C7H6NO4S]+			Benzenoids	Benzene and substituted derivatives	Benzenesulfonamides	5.41159e+06	4.15498e+06	4.37423e+06	6.16266e+06	6.12413e+06	5.06421e+06	5.35612e+06	4.85064e+06	6.49519e+06	4.01246e+06	4.56053e+06	5.34501e+06	1.41595e+07	1.38515e+07	1.37477e+07	1.37496e+07
M389T418	389.025	418.173	Benzo[6,7]cyclohepta[1,2-c]pyrazole-3-carboxamide, 8-chloro-1-(2,4-dichlorophenyl)-1,4,5,6-tetrahydro-n-1-piperidinyl-	[M+H-C5H12N2]+			Organoheterocyclic compounds	Azoles	Pyrazoles	1.18815e+06	787054	1.50245e+06	169751	179123	1.22678e+06	568947	486630	939957	519505	2.61414e+06	1.46771e+06	1.29205e+06	1.19141e+06	1.1913e+06	1.19157e+06
M815T81	815.333	81.0883	Benzoic acid, 2-(diphenylphosphino)-4-[21-[(3as,4s,6ar)-hexahydro-2-oxo-1h-thieno[3,4-d]imidazol-4-yl]-1,17-dioxo-6,9,12-trioxa-2,16-diazaheneicos-1-yl]-, methyl ester	[M+Na]+			Benzenoids	Benzene and substituted derivatives	Phenylphosphines and derivatives	184440	386102	293864	425581	470428	95125.2	305478	572851	474938	195204	97353.6	171044	362440	332299	229277	457375
M91T592	91.0503	591.691	Benzyl alcohol	[M+H-H2O]+	HMDB0003119	C00556	Benzenoids	Benzene and substituted derivatives	Benzyl alcohols	4.2573e+06	5.07637e+06	3.3712e+07	8.7943e+06	7.65593e+06	8.88963e+06	7.08008e+06	6.8908e+06	9.69994e+06	7.99181e+06	6.59143e+06	5.0381e+06	4.5865e+06	5.55396e+06	6.0138e+06	5.87837e+06
M335T238	335.12	238.375	Benzyl butyl phthalate	[M+Na]+		C14211	Benzenoids	Benzene and substituted derivatives	Benzoic acids and derivatives	3.52255e+07	1.46066e+07	3.1403e+06	4.7054e+06	463965	658553	450502	7.22465e+06	303512	608642	1.2234e+06	1.47651e+07	6.37125e+06	6.71996e+06	6.19506e+06	5.57437e+06
M339T24_2	339.158	23.6898	Bergamotin	[M+H]+		C22152	Lipids and lipid-like molecules	Prenol lipids	Terpene lactones	2.31281e+07	1.49592e+07	1.75338e+07	1.45011e+07	1.58521e+07	1.6989e+07	2.05331e+07	1.67642e+07	1.29326e+07	1.7114e+07	1.10349e+07	1.70428e+07	1.89196e+07	1.79756e+07	1.78579e+07	1.78556e+07
M203T202	203.015	202.446	Bergaptol	[M+H]+	HMDB0013679	C00758	Phenylpropanoids and polyketides	Coumarins and derivatives	Furanocoumarins	3.04854e+06	2.47013e+06	2.74803e+06	2.45011e+06	2.76421e+06	2.73922e+06	2.66748e+06	2.74848e+06	2.26546e+06	2.90286e+06	2.6873e+06	2.70437e+06	3.17801e+06	2.9913e+06	3.0762e+06	2.79204e+06
M118T294	118.086	294.003	Betaine	[M+H]+	HMDB0000043	C00719	Organic acids and derivatives	Carboxylic acids and derivatives	Amino acids, peptides, and analogues	7.34108e+07	1.27626e+07	2.58478e+07	1.81469e+07	2.12782e+07	2.03612e+07	3.53005e+07	1.60471e+07	1.28371e+07	1.07718e+07	9.07069e+06	1.88609e+07	7.24587e+08	7.26914e+08	7.0081e+08	6.70108e+08
M457T27	457.35	26.7673	Betulinic acid	[M+H]+	HMDB0030094	C08619	Lipids and lipid-like molecules	Prenol lipids	Triterpenoids	5.0677e+07	2.34694e+07	2.20357e+07	1.74357e+07	2.17057e+07	2.11819e+07	3.69872e+07	2.30463e+07	3.28172e+07	2.41035e+07	3.19347e+07	2.11623e+07	2.98031e+07	3.03179e+07	2.96863e+07	3.46299e+07
M393T189	393.31	189.373	Bis(2-ethylhexyl) adipate	[M+Na]+	HMDB0040270	C14240	Lipids and lipid-like molecules	Fatty Acyls	Fatty acid esters	3.56847e+06	952368	1.59348e+06	1.81777e+06	2.11096e+06	2.05759e+06	1.75989e+06	1.37998e+06	1.71432e+06	1.75991e+06	735660	1.78107e+06	4.3252e+06	4.26126e+06	4.23092e+06	4.23039e+06
M348T116	348.215	115.617	Bisoprolol	[M+Na]+	HMDB0014750	C06852	Benzenoids	Benzene and substituted derivatives	Benzylethers	8.07369e+06	4.11326e+06	1.10193e+07	8.24276e+06	8.69329e+07	4.08413e+07	6.67466e+06	9.56445e+06	4.75549e+06	7.37618e+06	9.42465e+06	5.54084e+06	1.75239e+07	1.07386e+07	2.15042e+07	1.62344e+07
M229T212	229.137	211.563	Bisphenol a	[M+H]+	HMDB0032133	C13624	Benzenoids	Benzene and substituted derivatives	Diphenylmethanes	2.33824e+06	849682	874486	3.81148e+06	1.27768e+06	3.36286e+06	915831	2.95162e+06	635188	4.74699e+06	2.94398e+06	2.36816e+06	5.89345e+06	5.75481e+06	5.42597e+06	5.8974e+06
M363T73	363.145	73.0659	Bisphenol a diglycidyl ether	[M+Na]+	HMDB0032737	C14348	Benzenoids	Benzene and substituted derivatives	Diphenylmethanes	510744	497400	1.13602e+07	1.92513e+08	3.40663e+08	2.3929e+08	1.901e+06	1.2042e+06	2.10909e+06	4.14345e+07	5.73175e+07	5.22666e+07	1.92034e+08	1.93629e+08	6.61771e+07	1.74729e+08
M394T331	394.01	331.175	Bixafen	[M+H-HF]+			Benzenoids	Benzene and substituted derivatives	Anilides	71917.1	90136.4	30820.6	41052.5	88773.5	253373	122541	196359	1.56855e+06	33542.5	59018.2	276654	3.51177e+06	3.34897e+06	3.27571e+06	3.27457e+06
M445T36	445.234	35.9014	Bufotalin	[M+H]+		C16923	Lipids and lipid-like molecules	Steroids and steroid derivatives	Steroid lactones	2.87781e+07	4.64044e+07	3.4496e+07	2.33833e+07	3.01934e+07	3.15358e+07	3.15207e+07	2.76753e+07	3.77045e+07	4.83857e+07	2.14477e+07	3.45162e+07	4.22217e+07	4.65194e+07	4.75253e+07	4.87273e+07
M178T90	178.108	89.6062	Buphedrone	[M+H]+			Organic oxygen compounds	Organooxygen compounds	Carbonyl compounds	897781	1.87182e+07	190375	3.23894e+06	4.92743e+06	5.31933e+06	4.98718e+06	4.15675e+06	3.35874e+07	2.01184e+07	3.28879e+06	6.08814e+06	2.41203e+07	3.02525e+07	5.44608e+07	3.49871e+07
M89T279	89.0347	279.248	Butanoic acid	[M+H]+	HMDB0000039	C00246	Lipids and lipid-like molecules	Fatty Acyls	Fatty acids and conjugates	2.98336e+06	1.56279e+06	1.87018e+06	2.08945e+06	2.21963e+06	2.01563e+06	2.35577e+06	2.61545e+06	1.71033e+06	2.01882e+06	2.96602e+06	3.19109e+06	3.25851e+06	3.09083e+06	3.16801e+06	3.09253e+06
M310T55	310.21	55.1756	Butorphanol	[M+H-H2O]+		C06863	Benzenoids	Phenanthrenes and derivatives		1.99371e+07	1.73888e+07	2.41496e+07	1.77032e+07	3.24031e+07	3.07573e+07	6.47632e+07	7.18836e+07	1.33391e+07	3.54708e+07	9.50153e+07	6.61884e+07	3.8981e+07	3.90044e+07	3.81564e+07	3.63155e+07
M218T365	218.175	364.77	Butylate	[M+H]+		C14323	Organosulfur compounds	Thiocarbonyl compounds	Thiocarbamic acid derivatives	5.10085e+06	4.65355e+06	4.1353e+06	6.61615e+06	6.68481e+06	6.66995e+06	6.42744e+06	5.79555e+06	6.54659e+06	7.71397e+06	5.40575e+06	6.58159e+06	5.3743e+06	5.24248e+06	5.35798e+06	5.07915e+06
M115T228_2	115.123	227.869	Caldine	[M+H-NH3]+	HMDB0011634	C03375	Organic nitrogen compounds	Organonitrogen compounds	Amines	2.55075e+07	2.06365e+07	2.07737e+07	2.01141e+07	1.95979e+07	2.10507e+07	1.88972e+07	1.96134e+07	1.99526e+07	1.94175e+07	2.09439e+07	2.07058e+07	2.1235e+07	2.01711e+07	2.00445e+07	2.00186e+07
M384T64	384.309	64.4583	Calpain inhibitor i	[M+H]+		C11306	Organic acids and derivatives	Carboxylic acids and derivatives	Amino acids, peptides, and analogues	3.59038e+08	2.21025e+08	2.57879e+08	2.67318e+08	2.64408e+08	3.3827e+08	2.55875e+08	2.55747e+08	2.42939e+08	2.45849e+08	2.51906e+08	2.5165e+08	2.63762e+08	2.55136e+08	2.54364e+08	2.54519e+08
M347T48	347.204	48.2867	Calycanthine	[M+H]+	HMDB0029561	C10573	Organoheterocyclic compounds	Quinolines and derivatives	Aminoquinolines and derivatives	6.16994e+06	2.07029e+08	4.65361e+07	3.03788e+07	2.1781e+08	3.52755e+07	9.18438e+07	2.56573e+07	2.72755e+07	1.82141e+08	3.75209e+07	5.7707e+06	4.05471e+07	7.76993e+07	7.78883e+07	7.43129e+07
M797T37	797.342	37.3216	Camostat	[2M+H]+						6.81329e+06	5.04288e+06	4.98446e+06	5.6521e+06	5.91696e+06	4.07234e+06	5.61658e+06	2.2274e+06	2.60654e+06	6.51716e+06	5.41334e+06	5.85821e+06	4.1276e+06	3.64938e+06	4.11649e+06	3.94098e+06
M116T461	116.071	461.12	Captopril	[M+H-C4H6SO]+	HMDB0015328	C06867	Organic acids and derivatives	Carboxylic acids and derivatives	Amino acids, peptides, and analogues	3.47208e+06	4.21717e+06	3.96479e+06	3.80611e+06	4.24871e+06	3.79365e+06	2.91555e+06	3.19555e+06	4.44082e+06	4.38262e+06	3.65111e+06	4.19349e+06	4.03402e+06	4.03404e+06	3.9262e+06	4.03407e+06
M160T461	160.061	460.818	Carbendazim	[M+H-CH4O]+	HMDB0031769	C10897	Organoheterocyclic compounds	Benzimidazoles	2-benzimidazolylcarbamic acid esters	4.47843e+07	6.90442e+06	4.86601e+06	1.89687e+06	2.48448e+06	4.91178e+06	1.65458e+07	1.80263e+07	4.76343e+06	6.7837e+06	9.37154e+07	4.10452e+07	3.92845e+07	3.8615e+07	3.816e+07	3.81526e+07
M387T192	387.17	191.998	Carbobenzyloxy-l-norvalyl-l-norleucine	[M+Na]+			Organic acids and derivatives	Carboxylic acids and derivatives	Amino acids, peptides, and analogues	865501	472376	912419	448059	512748	272754	617967	473585	795847	457311	980393	565054	2.11366e+06	2.03011e+06	2.03033e+06	2.03034e+06
M355T420_1	355.012	419.751	Carboplatin	[M+H-NH3]+	HMDB0015093		Organic acids and derivatives	Carboxylic acids and derivatives	Dicarboxylic acids and derivatives	1.0689e+08	4.57944e+07	9.64822e+07	9.24712e+07	7.65437e+07	8.31203e+07	8.7308e+07	8.16638e+07	6.15866e+07	6.50543e+07	7.0893e+07	6.86639e+07	1.12701e+08	1.12704e+08	1.12986e+08	1.13458e+08
M407T196	407.197	196.037	Carvedilol	[M+H]+	HMDB0015267	C06875	Organoheterocyclic compounds	Indoles and derivatives	Carbazoles	1.66162e+07	187335	310426	498239	93518.3	1.24149e+07	1.15915e+07	1.28744e+07	187331	100166	1.33337e+07	1.41742e+07	8.57673e+06	8.57844e+06	8.38649e+06	7.88011e+06
M477T395_2	476.999	394.9	Cefazolin	[M+Na]+	HMDB0015422	C06880	Organoheterocyclic compounds	Lactams	Beta lactams	3.05643e+06	1.88281e+06	2.00277e+06	2.17147e+06	3.29697e+06	4.15607e+06	2.66108e+06	2.59453e+06	2.32376e+06	2.66587e+06	2.49277e+06	3.99238e+06	3.42752e+06	3.27859e+06	3.36071e+06	3.29786e+06
M393T32	393.286	31.7886	Chenodeoxycholate	[M+H]+	HMDB0000518	C02528	Lipids and lipid-like molecules	Steroids and steroid derivatives	Bile acids, alcohols and derivatives	1.91948e+08	1.38323e+08	1.24181e+08	1.40616e+08	1.63639e+08	1.97584e+08	2.22206e+08	1.84624e+08	1.93599e+08	1.65639e+08	2.06278e+08	1.95225e+08	3.80162e+08	3.80172e+08	3.80159e+08	3.67107e+08
M361T383	361.02	382.875	Chloropropylate	[M+Na]+		C19027	Benzenoids	Benzene and substituted derivatives	Diphenylmethanes	8.02016e+06	5.66976e+06	5.96213e+06	6.11293e+06	9.43522e+06	1.20451e+07	7.1447e+06	7.65758e+06	8.0962e+06	7.90464e+06	7.53233e+06	1.02084e+07	1.05982e+07	1.03892e+07	1.04253e+07	1.04767e+07
M321T407	320.985	407.423	Chlorthalidone	[M+H-H2O]+	HMDB0014455		Organoheterocyclic compounds	Isoindoles and derivatives	Isoindolines	2.32221e+06	1.25032e+06	172072	336682	446815	107879	1.18333e+06	1.13426e+06	606742	746681	4.16007e+06	2.35991e+06	2.23676e+06	2.14563e+06	2.23827e+06	2.04657e+06
M170T315	169.986	314.843	Chlorzoxazone	[M+H]+	HMDB0014500	C07931	Organoheterocyclic compounds	Benzoxazoles	Benzoxazolones	150282	61393.4	50257.3	92090	45330.7	59227.1	45179	62342.2	2.05886e+06	103771	954710	110328	4.73189e+06	4.54346e+06	4.43574e+06	4.43398e+06
M104T295	104.107	295.151	Choline	[M]+	HMDB0000097	C00114	Organic nitrogen compounds	Organonitrogen compounds	Quaternary ammonium salts	4.61904e+07	3.85328e+07	6.21761e+07	4.55664e+07	4.58259e+07	1.00161e+08	5.07475e+07	7.05307e+07	4.43615e+07	3.29487e+07	3.63616e+07	4.56736e+07	6.32132e+08	5.91911e+08	5.91486e+08	5.91442e+08
M191T395	191.04	395.156	Chorismic acid	[M+H-2H2O]+	HMDB0012199	C00251	Organic acids and derivatives	Carboxylic acids and derivatives	Dicarboxylic acids and derivatives	1.84033e+06	1.46244e+06	1.61784e+06	1.67188e+06	1.59878e+06	1.73451e+06	1.72119e+06	1.48753e+06	1.5099e+06	1.62529e+06	1.69726e+06	1.83915e+06	5.92816e+06	5.10802e+06	5.08835e+06	5.06277e+06
M213T394	213.022	394.491	Chromone-3-carboxylic acid	[M+Na]+			Organoheterocyclic compounds	Benzopyrans	1-benzopyrans	387222	335176	227184	309191	305933	278672	262457	249363	529245	320837	191281	337828	930659	916301	885841	885027
M307T71	307.116	71.044	Cimifugin	[M+H]+		C09000	Organoheterocyclic compounds	Benzopyrans	1-benzopyrans	5.35458e+07	1.2247e+07	8.78792e+06	3.16378e+07	1.12696e+07	2.70925e+07	3.14624e+07	3.55228e+07	2.42109e+07	2.787e+07	5.3937e+07	5.26701e+07	2.36474e+07	2.34989e+07	2.26937e+07	2.15194e+07
M443T154_1	443.233	154.014	Cinobufagin	[M+H]+		C16931	Lipids and lipid-like molecules	Steroids and steroid derivatives	Steroid lactones	6.57894e+06	7.33526e+06	1.39738e+07	4.3066e+06	5.65743e+06	7.21309e+06	1.32091e+07	8.86453e+06	2.52867e+06	1.23207e+07	4.25386e+06	2.60383e+06	3.56486e+08	3.4825e+08	3.41985e+08	3.4199e+08
M293T32	293.284	32.1026	Cis-11-eicosenoic acid	[M+H-H2O]+	HMDB0002231		Lipids and lipid-like molecules	Fatty Acyls	Fatty acids and conjugates	8.81552e+07	1.09648e+08	8.8239e+07	8.52276e+07	7.83875e+07	1.08346e+08	1.07574e+08	8.68841e+07	7.51452e+07	9.42941e+07	7.97181e+07	7.93772e+07	7.76903e+07	8.06164e+07	7.91763e+07	7.77839e+07
M321T32	321.315	31.8646	Cis-13-docosenoic acid	[M+H-H2O]+	HMDB0002068	C08316	Lipids and lipid-like molecules	Fatty Acyls	Fatty acids and conjugates	9.26442e+07	1.55674e+08	1.91619e+08	1.6292e+08	1.12882e+08	1.44167e+08	1.8033e+08	1.93055e+08	9.76111e+07	1.41846e+08	1.19785e+08	1.12399e+08	1.11777e+08	1.14319e+08	1.14328e+08	1.14327e+08
M347T35	347.306	34.5206	Cis-4,10,13,16-docosatetraenoic acid methyl ester	[M+H]+			Lipids and lipid-like molecules	Fatty Acyls	Fatty acid esters	9.21258e+07	6.81626e+07	5.89516e+07	6.75688e+07	6.64822e+07	6.74827e+07	8.06395e+07	8.52989e+07	6.74156e+07	7.45274e+07	7.25538e+07	7.81313e+07	6.92868e+07	6.79517e+07	6.66721e+07	6.80163e+07
M163T32_2	163.148	32.3027	Cis-5-dodecenoic acid	[M+H-2H2O]+	HMDB0000529		Lipids and lipid-like molecules	Fatty Acyls	Fatty acids and conjugates	6.77158e+07	8.34396e+07	6.29404e+07	6.25207e+07	4.23391e+07	6.38636e+07	7.61976e+07	6.15755e+07	4.20848e+07	9.0191e+07	5.81132e+07	5.90813e+07	6.34037e+07	6.46379e+07	6.46271e+07	6.46423e+07
M333T35	333.29	34.7451	Cis-7,10,13,16-docosatetraenoic acid	[M+H]+	HMDB0002226	C16527	Lipids and lipid-like molecules	Fatty Acyls	Fatty acids and conjugates	1.14868e+08	8.44791e+07	1.0087e+08	8.82204e+07	9.42565e+07	9.66632e+07	9.9078e+07	8.46546e+07	9.2762e+07	1.00874e+08	8.78301e+07	1.026e+08	9.02369e+07	8.85041e+07	8.85247e+07	9.03248e+07
M165T716_1	165.113	715.543	Cis-jasmone	[M+H]+	HMDB0035601	C08490	Organic oxygen compounds	Organooxygen compounds	Carbonyl compounds	4.28057e+06	4.59649e+06	1.4974e+07	4.62295e+06	1.7352e+07	6.67511e+06	1.77883e+07	1.50149e+07	5.94462e+06	1.20865e+07	1.38819e+07	1.23011e+07	1.02714e+07	1.15883e+07	8.14212e+06	1.84709e+07
M319T57	319.173	56.5448	Coenzyme q2	[M+H]+	HMDB0006709	C00399	Lipids and lipid-like molecules	Prenol lipids	Quinone and hydroquinone lipids	8.83377e+06	2.65249e+07	2.8402e+07	1.46004e+07	8.50484e+06	1.52797e+07	7.79453e+06	1.01413e+07	1.73803e+07	7.08115e+06	2.59699e+07	6.94355e+06	1.76528e+07	1.74339e+07	1.72003e+07	1.69577e+07
M347T49	347.231	49.2614	Cortexolone	[M+H]+	HMDB0000015	C05488	Lipids and lipid-like molecules	Steroids and steroid derivatives	Hydroxysteroids	1.02754e+08	1.75354e+08	2.53029e+08	1.28927e+08	1.985e+08	2.28872e+08	9.22209e+07	1.79847e+08	1.26967e+08	1.73984e+08	1.53341e+08	7.17643e+07	8.10778e+07	7.3784e+07	7.08803e+07	7.09702e+07
M132T368	132.077	368.11	Creatine	[M+H]+	HMDB0000064	C00300	Organic acids and derivatives	Carboxylic acids and derivatives	Amino acids, peptides, and analogues	3.48312e+07	3.09043e+07	2.79627e+07	3.05816e+07	2.57801e+07	1.52635e+08	2.75444e+07	5.75307e+07	2.18471e+07	2.44393e+07	2.03815e+07	2.61176e+07	2.05731e+09	2.05742e+09	2.06439e+09	1.7691e+09
M172T326	172.072	326.307	Crimidine	[M+H]+		C19138	Organic nitrogen compounds	Organonitrogen compounds	Amines	2.29229e+06	4.75138e+06	450132	538603	469558	405777	1.39928e+06	622432	8.96351e+06	1.16749e+06	3.39002e+06	2.34584e+06	2.61183e+06	2.60662e+06	2.61384e+06	2.22546e+06
M204T342	204.134	342.046	Crotamiton	[M+H]+			Benzenoids	Benzene and substituted derivatives	Anilides	681135	7.74754e+06	3.87393e+06	1.69232e+06	2.30418e+06	4.88298e+06	2.68224e+06	6.6707e+06	1.63511e+07	3.85623e+06	1.37705e+06	2.80258e+06	3.55399e+07	3.31062e+07	3.30979e+07	3.30983e+07
M463T166	463.26	166.443	Cucurbitacin d	[M+H-3H2O]+		C08796	Lipids and lipid-like molecules	Steroids and steroid derivatives	Cucurbitacins	67494.2	9.31374e+06	212662	1.28339e+07	9.01359e+06	7.39331e+06	123189	469187	724543	206411	9.27629e+06	99555.8	6.28871e+06	6.00253e+06	6.00236e+06	6.00357e+06
M467T188	467.302	188.12	Cyasterone	[M+H-3H2O]+		C08816	Lipids and lipid-like molecules	Prenol lipids	Triterpenoids	918727	6.10166e+06	6.76564e+06	3.60113e+06	6.64892e+06	5.52302e+06	7.67926e+06	4.1881e+06	3.32271e+06	5.22922e+06	687165	1.12086e+06	1.1211e+07	1.09508e+07	1.09414e+07	1.09974e+07
M100T37	100.112	36.8818	Cyclohexylamine	[M+H]+	HMDB0031404	C00571	Organic nitrogen compounds	Organonitrogen compounds	Cyclohexylamines	9.1209e+07	8.72055e+07	7.66861e+07	8.64709e+07	6.52791e+07	7.69486e+07	8.357e+07	8.3975e+07	7.94355e+07	8.59926e+07	6.63913e+07	9.10857e+07	8.56371e+07	8.43945e+07	8.43791e+07	8.7622e+07
M412T153	412.321	153.07	Cyclopamine	[M+H]+		C10798	Lipids and lipid-like molecules	Steroids and steroid derivatives	Steroidal alkaloids	1.77037e+07	1.1493e+07	9.36684e+06	9.47376e+06	1.01818e+07	8.73622e+06	8.21379e+06	8.81624e+06	1.12585e+07	9.69906e+06	8.76504e+06	1.19781e+07	1.10385e+07	1.07126e+07	1.08331e+07	1.20295e+07
M292T420	292.127	419.753	Cyproconazole	[M+H]+		C18456				3.27201e+06	1.54825e+06	1.70526e+06	1.52538e+06	1.51156e+06	1.48759e+06	1.98498e+06	1.56181e+06	1.6842e+06	1.3521e+06	1.70896e+06	1.8418e+06	2.26773e+06	1.95941e+06	2.33662e+06	2.33326e+06
M266T261	266.075	261.051	Cytidine	[M+Na]+	HMDB0000089	C00475	Nucleosides, nucleotides, and analogues	Pyrimidine nucleosides		1.66533e+06	2.33881e+06	1.75389e+06	67971.9	302924	1.08489e+06	721411	1.94372e+06	3.61694e+06	536646	1.54887e+06	534712	3.7517e+06	3.77389e+06	3.43168e+06	3.24404e+06
M478T176	478.208	176.267	Cytochalasin e	[M+H-H2O]+						3.6002e+07	3.54374e+07	3.99531e+07	6.42727e+07	3.36611e+07	3.8813e+07	2.56838e+07	3.92379e+07	1.82072e+07	5.13157e+06	6.45231e+07	5.73218e+06	2.25285e+07	2.37347e+07	2.37752e+07	1.75531e+07
M112T332	112.061	331.531	Cytosine	[M+H]+	HMDB0000630	C00380	Organoheterocyclic compounds	Diazines	Pyrimidines and pyrimidine derivatives	3.943e+07	7.46128e+07	8.01774e+07	3.84503e+08	4.60964e+07	4.30096e+07	6.39454e+07	9.18878e+07	7.99133e+07	7.0788e+07	7.33011e+07	5.91225e+07	4.93026e+07	7.13946e+07	6.40247e+07	6.61108e+07
M531T36	531.387	35.9517	D-.alpha.-tocopherol succinate	[M+H]+			Lipids and lipid-like molecules	Prenol lipids	Quinone and hydroquinone lipids	7.64104e+07	4.35796e+07	3.5646e+07	4.20876e+07	4.74468e+07	3.73874e+07	6.16698e+07	1.00717e+08	7.31134e+07	5.26062e+07	5.47753e+07	5.23368e+07	4.31645e+07	4.47617e+07	4.47154e+07	4.05854e+07
M134T216	134.033	215.601	D-aspartic acid	[M+H]+	HMDB0006483	C00402	Organic acids and derivatives	Carboxylic acids and derivatives	Amino acids, peptides, and analogues	53386.7	340998	47376.1	275486	43188.4	135381	277893	44802.2	46444.3	57231.5	157604	410352	788884	720549	691615	682197
M219T168	219.057	167.708	D-gluconate	[M+Na]+	HMDB0000625	C00257	Organic oxygen compounds	Organooxygen compounds	Carbohydrates and carbohydrate conjugates	631929	1.92088e+07	930995	3.29573e+07	1.0541e+06	623614	766674	177343	1.91914e+06	3.17697e+06	1.29271e+08	1.13336e+06	1.11532e+07	1.10232e+07	1.06963e+07	1.06808e+07
M147T395	147.077	395.16	D-glutamine	[M+H]+	HMDB0003423	C00064	Organic acids and derivatives	Carboxylic acids and derivatives	Amino acids, peptides, and analogues	3.07626e+06	1.29286e+07	7.13164e+06	6.41824e+06	4.51017e+06	3.16588e+06	9.7521e+06	1.13236e+07	2.38864e+07	6.95179e+06	2.7916e+06	4.75341e+06	4.35153e+07	4.36202e+07	4.15643e+07	3.76213e+07
M421T420	420.957	419.749	D-myo-inositol-1,4,5-triphosphate	[M+H]+	HMDB0001498	C01245	Organic oxygen compounds	Organooxygen compounds	Alcohols and polyols	1.57541e+07	7.47027e+06	1.2804e+07	1.3206e+07	1.17175e+07	1.3412e+07	1.22459e+07	1.08524e+07	9.87991e+06	1.05631e+07	1.08629e+07	1.14669e+07	1.56614e+07	1.56877e+07	1.52358e+07	1.54708e+07
M331T304	330.933	303.514	Dacthal	[M+H]+		C14744	Benzenoids	Benzene and substituted derivatives	Benzoic acids and derivatives	4.33434e+07	3.25487e+07	1.51855e+07	4.21493e+07	4.00713e+07	3.36719e+07	1.46332e+07	3.82561e+07	1.46469e+07	1.47483e+07	5.91589e+07	5.6728e+07	3.95958e+07	4.36683e+07	4.22658e+07	4.43314e+07
M371T29	371.101	29.3694	Decamethylcyclopentasiloxane	[M+H]+			Organometallic compounds	Organometalloid compounds	Organosilicon compounds	1.16374e+07	2.12184e+07	2.16363e+07	4.25902e+06	1.58929e+07	6.78557e+06	5.31158e+06	1.41855e+07	1.29167e+07	1.42953e+07	1.11788e+07	5.49539e+06	9.47122e+07	9.2236e+07	9.28292e+07	9.35203e+07
M316T33	316.285	33.3008	Dehydrophytosphingosine (not validated, isomer of 1677)	[M+H]+			Organic nitrogen compounds	Organonitrogen compounds	Amines	1.41828e+08	9.04972e+07	6.20629e+09	1.30112e+08	1.38405e+08	1.49284e+08	1.2211e+08	1.35985e+08	1.22879e+08	1.20738e+08	1.44975e+08	1.45866e+08	3.4836e+08	3.52823e+08	3.48366e+08	3.4947e+08
M389T65	389.142	65.3657	Demethylnobiletin	[M+H]+	HMDB0037571		Phenylpropanoids and polyketides	Flavonoids	O-methylated flavonoids	1.07766e+07	1.59027e+07	8.8301e+06	1.49588e+07	1.12549e+07	1.4205e+07	1.60407e+07	7.10098e+06	6.27919e+06	6.83178e+06	1.00857e+07	1.27246e+07	7.72141e+06	7.26802e+06	7.74636e+06	6.29605e+06
M281T577	281.048	577.102	Demeton s	[M+Na]+		C18978				9.03021e+07	6.81658e+07	7.34801e+07	6.95086e+07	8.48821e+07	6.73506e+07	6.6899e+07	6.77409e+07	5.87356e+07	6.57096e+07	6.78348e+07	7.08059e+07	6.92728e+07	6.97691e+07	6.94675e+07	5.19739e+07
M187T392_1	187.071	392.37	Deoxyvasicinone	[M+H]+		C10659	Organoheterocyclic compounds	Diazanaphthalenes	Benzodiazines	2.98008e+08	2.09615e+07	3.38779e+07	5.58179e+07	7.10418e+07	2.8729e+07	1.57519e+08	1.54479e+08	7.88654e+07	1.3257e+08	4.92254e+08	2.75e+08	2.57205e+08	2.57198e+08	2.57148e+08	2.29506e+08
M188T27_2	188.127	26.5667	Deprenyl	[M+H]+		C07245	Benzenoids	Benzene and substituted derivatives	Phenethylamines	580686	957414	9.42598e+06	3.01662e+06	4.25891e+06	3.99653e+06	3.64205e+06	2.89023e+06	661117	1.22878e+07	3.14084e+06	6.96525e+07	9.33514e+06	1.13532e+07	4.40621e+06	1.3146e+07
M252T36	252.196	36.0679	Desoxypipradrol	[M+H]+			Benzenoids	Benzene and substituted derivatives	Diphenylmethanes	7.08879e+06	6.73821e+06	9.49323e+06	1.38036e+07	1.91705e+07	2.69904e+07	1.777e+07	5.96317e+06	9.88201e+06	1.75753e+07	8.91141e+06	2.67453e+07	1.6864e+07	1.85592e+07	1.9437e+07	1.40097e+07
M197T73	197.128	73.1821	Dethiobiotin	[M-H2O+H]+	HMDB0003581	C01909	Lipids and lipid-like molecules	Fatty Acyls	Fatty acids and conjugates	8.62053e+06	1.79703e+07	1.14981e+07	8.68414e+06	1.16042e+07	1.49364e+07	1.516e+07	2.46634e+07	6.79183e+06	2.03789e+07	2.92655e+07	1.89414e+07	1.3711e+07	1.28558e+07	1.3091e+07	1.2852e+07
M87T392	87.0442	392.231	Diacetyl	[M+H]+	HMDB0003407	C00741	Organic oxygen compounds	Organooxygen compounds	Carbonyl compounds	2.51175e+07	2.11555e+06	2.9282e+06	3.38823e+06	3.54743e+06	3.45715e+06	3.86641e+06	3.45564e+06	2.18789e+06	2.96364e+06	2.96534e+06	3.33021e+06	9.83983e+06	9.86748e+06	9.43028e+06	8.66855e+06
M261T23	261.131	22.7172	Diaveridine	[M+H]+			Benzenoids	Benzene and substituted derivatives	Methoxybenzenes	7.46043e+06	6.54102e+06	6.53113e+06	6.08072e+06	6.10572e+06	6.4848e+06	6.46222e+06	6.69927e+06	7.53382e+06	7.00703e+06	6.65221e+06	6.61656e+06	6.62831e+06	6.47997e+06	6.74034e+06	6.87087e+06
M210T279	210.05	279.296	Dichlormid	[M+H+2i]+		C18782	Organic acids and derivatives	Carboxylic acids and derivatives	Carboxylic acid derivatives	4.32581e+06	2.72212e+06	4.74106e+06	5.89818e+06	3.43497e+06	5.33738e+06	3.3268e+06	3.60943e+06	3.05539e+06	3.34626e+06	2.6038e+06	6.16782e+06	2.41929e+06	2.42282e+06	2.36432e+06	2.20756e+06
M401T395	401.013	394.945	Dichlorofluorescein	[M+H]+			Organoheterocyclic compounds	Benzopyrans	1-benzopyrans	9.1463e+06	4.30054e+06	5.42863e+06	5.73503e+06	8.36664e+06	1.05837e+07	7.07101e+06	7.26017e+06	7.27757e+06	7.56903e+06	7.34742e+06	1.04554e+07	1.01887e+07	9.97171e+06	9.9151e+06	9.91585e+06
M100T618	100.112	617.515	Dicyclohexylamine	[M+H-C6H10]+		C14686	Organic nitrogen compounds	Organonitrogen compounds	Cyclohexylamines	3.8752e+08	4.45733e+08	1.32217e+08	2.64541e+08	1.84321e+08	3.69534e+08	2.7449e+08	3.38006e+08	9.29541e+07	2.87804e+08	5.90165e+07	3.29427e+08	3.31282e+08	1.30052e+08	3.33406e+08	2.95974e+08
M106T338	106.086	338.335	Diethanolamine	[M+H]+	HMDB0004437	C06772	Organic nitrogen compounds	Organonitrogen compounds	Amines	5.48288e+08	4.96195e+08	5.21153e+08	6.05797e+08	7.53409e+08	6.26743e+08	7.0762e+08	7.05179e+08	5.97168e+08	6.05091e+08	5.53139e+08	6.78793e+08	5.85993e+08	5.67006e+08	5.79759e+08	5.56054e+08
M393T461	393.057	460.807	Digalacturonic acid	[M+Na]+		C02273				1.11214e+07	6.99624e+06	8.13854e+06	250743	677838	8.5183e+06	7.57009e+06	8.08726e+06	4.19117e+06	4.85408e+06	1.18388e+07	1.04708e+07	1.10351e+07	1.12151e+07	1.08272e+07	1.05028e+07
M308T49	308.222	49.2897	Dihydrocapsaicin	[M+H]+	HMDB0038457	C16952	Benzenoids	Phenols	Methoxyphenols	1.38262e+07	1.72499e+07	2.17083e+07	1.59823e+07	1.66581e+07	2.12716e+07	1.47922e+07	2.17126e+07	1.49321e+07	1.60537e+07	1.80054e+07	8.90292e+06	1.16358e+07	1.16473e+07	1.05367e+07	1.13103e+07
M559T27	559.289	26.8334	Dihydrocelastryl diacetate	[M+Na]+						3.97504e+06	1.78876e+06	2.79704e+06	2.34469e+06	2.9253e+06	3.10482e+06	2.84913e+06	2.68328e+06	1.80177e+06	2.39132e+06	1.30547e+06	2.7234e+06	3.05591e+06	3.06274e+06	2.89306e+06	2.91395e+06
M129T388	129.066	388.26	Dihydrothymine	[M+H]+	HMDB0000079	C00906	Organoheterocyclic compounds	Diazines	Pyrimidines and pyrimidine derivatives	2.22877e+08	1.6929e+07	2.86202e+07	4.26973e+07	5.22569e+07	2.49757e+07	1.28662e+08	1.2274e+08	7.1067e+07	9.44385e+07	3.24733e+08	2.07417e+08	1.75577e+08	1.75618e+08	1.75604e+08	1.69202e+08
M354T665	353.986	664.706	Dihydrozeatin riboside	[M+H]+		C16447				9.20009e+07	6.63552e+07	1.0442e+08	5.17606e+07	8.98395e+07	6.82412e+07	8.94994e+07	2.60929e+07	2.77591e+07	1.02818e+08	8.68589e+07	8.28505e+07	5.65359e+07	5.54429e+07	5.62254e+07	5.65384e+07
M216T25_1	215.979	25.4163	Dimethachlon	[M+H-CO]+		C10987	Organoheterocyclic compounds	Pyrrolidines	Phenylpyrrolidines	1.22287e+06	401613	846224	841984	2.19048e+06	2.61117e+06	1.48778e+06	1.87135e+06	141663	64003.4	1.35006e+06	499139	1.09582e+06	1.09676e+06	1.09071e+06	963502
M203T60	203.121	59.7852	Dinotefuran	[M+H]+		C18509	Organic nitrogen compounds	Organonitrogen compounds	Guanidines	6.10255e+06	7.56831e+06	5.86288e+06	1.53023e+07	1.00793e+07	1.29552e+07	7.23397e+06	1.26764e+07	1.37142e+07	9.46253e+06	2.68482e+07	2.48935e+07	8.02828e+06	7.97443e+06	1.81132e+07	8.02544e+06
M242T170	242.284	170.291	Dioctylamine	[M+H]+			Organic nitrogen compounds	Organonitrogen compounds	Amines	7.66583e+07	6.42121e+07	7.68352e+07	8.01591e+07	7.39196e+07	6.69808e+07	8.93004e+07	7.78796e+07	6.9138e+07	7.86439e+07	8.89593e+07	8.28594e+07	6.60971e+07	6.61331e+07	6.56611e+07	6.37687e+07
M352T166	352.232	166.305	Dipivefrine	[M+H]+	HMDB0014592	C06963				2.83248e+06	4.49722e+06	7.81936e+06	3.90389e+06	3.93541e+06	2.7082e+06	1.03894e+07	3.46981e+07	1.78891e+06	4.87197e+06	1.71645e+07	9.41165e+06	3.17713e+07	2.92087e+07	3.0203e+07	2.91383e+07
M297T716	297.058	715.547	Disulfiram	[M+H]+	HMDB0014960	C01692	Organic nitrogen compounds	Organonitrogen compounds	Amines	4.27984e+06	4.06954e+06	3.72809e+06	6.05331e+06	5.62953e+06	7.99882e+06	3.99446e+06	2.91702e+06	4.65838e+06	4.18013e+06	3.06343e+06	4.4787e+06	3.89008e+06	4.18123e+06	3.42686e+06	3.45265e+06
M135T350	135.044	349.535	Dl-3,4-dihydroxyphenyl glycol	[M+H-2H2O]+	HMDB0000318	C05576	Benzenoids	Phenols	Benzenediols	4.69179e+06	2.95314e+06	3.07885e+06	3.0758e+06	3.33593e+06	2.92398e+06	3.29141e+06	3.85943e+06	4.908e+06	3.30064e+06	2.96114e+06	3.1404e+06	3.46979e+06	3.80234e+06	3.59703e+06	3.46602e+06
M175T550	175.119	549.926	DL-arginine	[M+H]+		C00792	Organic acids and derivatives	Carboxylic acids and derivatives	Amino acids, peptides, and analogues	4.64558e+07	6.83985e+07	6.81828e+07	3.43461e+07	3.72873e+07	5.26664e+07	6.41147e+07	5.10084e+07	1.27825e+08	4.36924e+07	9.39435e+07	6.67863e+07	2.2859e+08	2.04465e+08	2.10796e+08	2.03157e+08
M105T382	104.992	382.109	DL-cysteine	[M+H-NH3]+	HMDB0000574	C00097	Organic acids and derivatives	Carboxylic acids and derivatives	Amino acids, peptides, and analogues	1.12115e+08	3.46127e+07	3.74622e+07	4.31325e+07	5.17558e+07	5.50063e+07	6.72863e+07	7.8717e+07	5.4316e+07	5.79195e+07	2.51465e+08	1.255e+08	1.39019e+08	1.37948e+08	1.3783e+08	1.34497e+08
M148T413	148.061	413.099	DL-Glutamic acid	[M+H]+	HMDB0060475	C00025	Organic acids and derivatives	Carboxylic acids and derivatives	Amino acids, peptides, and analogues	1.67438e+06	2.07865e+07	1.12224e+07	8.22818e+06	8.65169e+06	1.64323e+06	1.63201e+07	2.04458e+07	4.74288e+07	1.09378e+07	272245	1.001e+07	1.65221e+07	1.55247e+07	1.50733e+07	1.50293e+07
M132T375	132.102	374.651	DL-isoleucine	[M+H]+	HMDB0033923	C00407	Organic acids and derivatives	Carboxylic acids and derivatives	Amino acids, peptides, and analogues	1.0326e+07	8.70093e+06	6.28502e+06	8.74482e+06	5.48611e+06	3.23048e+07	9.75116e+06	1.35985e+07	3.39654e+06	6.0784e+06	6.78662e+06	6.89394e+06	1.14941e+07	1.5375e+07	1.08147e+07	1.08478e+07
M376T88	376.342	88.1941	Docosatetraenoyl ethanolamide	[M+H]+	HMDB0013626		Organic nitrogen compounds	Organonitrogen compounds	Amines	6.6884e+06	5.59133e+06	6.2393e+06	6.63611e+06	7.21414e+06	8.56786e+06	9.70775e+06	8.09998e+06	4.27005e+06	5.64556e+06	6.17681e+06	6.28093e+06	5.62856e+06	5.51781e+06	5.63506e+06	4.92508e+06
M198T32	198.185	32.3785	Dodecanoic acid, 12-[[(cyclohexylamino)carbonyl]amino]-	[M+H-C7H13NO2]+			Lipids and lipid-like molecules	Fatty Acyls	Fatty acids and conjugates	1.64261e+08	2.03795e+08	1.74846e+08	1.69663e+08	1.20193e+08	1.72916e+08	1.92244e+08	1.56511e+08	1.13339e+08	2.24062e+08	1.33142e+08	1.66407e+08	1.67544e+08	1.71322e+08	1.71296e+08	1.70426e+08
M318T34	318.24	34.3323	Drofenine	[M+H]+						1.02902e+09	7.62537e+08	7.17375e+08	6.93933e+08	6.42267e+08	7.71367e+08	8.50783e+08	8.9019e+08	7.26995e+08	7.91954e+08	6.58601e+08	7.36212e+08	7.11798e+08	7.1289e+08	7.15974e+08	7.11798e+08
M398T32	398.241	32.2679	Echimidine	[M+H]+		C10299				1.26641e+09	8.04914e+08	8.45527e+08	8.37957e+08	1.01383e+09	1.23784e+09	1.28854e+09	1.09013e+09	1.27743e+09	9.54425e+08	1.27896e+09	1.20667e+09	2.1516e+09	2.0334e+09	2.0401e+09	2.03421e+09
M414T31	414.216	31.4921	Echimidine n-oxide	[M+H]+						5.33317e+07	3.0689e+07	3.07527e+07	3.63599e+07	3.85501e+07	4.79017e+07	4.98896e+07	3.79652e+07	4.96276e+07	3.67852e+07	5.58872e+07	4.47959e+07	8.14635e+07	7.8824e+07	7.48147e+07	7.71396e+07
M278T53	278.184	53.3735	Eddp	[M+H]+		C16659	Benzenoids	Benzene and substituted derivatives	Diphenylmethanes	718100	1.8823e+06	2.59134e+06	1.04767e+06	2.9233e+06	3.41139e+06	6.26357e+06	7.84399e+06	4.6485e+06	3.15495e+06	1.29407e+07	7.22989e+06	4.39278e+06	4.10913e+06	3.6539e+06	4.41818e+06
M285T31	285.221	30.5097	Eicosapentaenoic acid	[M+H-H2O]+	HMDB0001999	C06428	Lipids and lipid-like molecules	Fatty Acyls	Fatty acids and conjugates	5.4439e+06	3.38732e+06	4.31549e+06	2.22834e+08	1.02063e+08	8.85897e+07	6.85913e+06	165642	3.63693e+06	2.40477e+07	1.13942e+08	3.89114e+07	8.02094e+07	8.26866e+07	8.11519e+07	7.96748e+07
M321T66	321.131	66.2982	Enoxacin	[M+H]+	HMDB0014610	C06979	Organoheterocyclic compounds	Diazanaphthalenes	Naphthyridines	5.36455e+07	1.50382e+07	1.18362e+07	4.82342e+07	1.67639e+07	4.46414e+07	3.74557e+07	3.7888e+07	3.18636e+07	3.46786e+07	4.91973e+07	8.31898e+07	3.21885e+07	2.92394e+07	2.89419e+07	2.89208e+07
M516T32_2	516.238	31.6849	Enzastaurin	[M+H]+			Organoheterocyclic compounds	Indoles and derivatives	N-alkylindoles	1.23316e+08	1.11423e+08	2.07375e+06	4.74433e+06	3.49179e+06	1.899e+06	614373	1.17785e+08	668706	9.02559e+07	701553	1.0012e+08	7.92113e+07	7.8333e+07	8.54237e+07	7.83195e+07
M305T630	304.9	629.971	Epoxytricarballylic acid	[M-2H+3K]+			Organic acids and derivatives	Carboxylic acids and derivatives	Tricarboxylic acids and derivatives	1.29262e+07	7.26872e+06	8.15911e+06	8.00138e+06	3.88479e+06	6.8006e+06	3.25769e+06	3.8682e+06	8.39968e+06	3.47784e+06	6.61826e+06	8.07547e+06	6.73938e+06	7.23883e+06	9.2618e+06	6.98894e+06
M425T36	425.136	35.6411	Eprosartan	[M+H]+	HMDB0015014	C07467	Benzenoids	Benzene and substituted derivatives	Benzoic acids and derivatives	2.3403e+08	2.47695e+08	2.01736e+08	1.82038e+08	1.74643e+08	1.92558e+08	2.53894e+08	1.72634e+08	1.70367e+08	2.58329e+08	1.95325e+08	1.73889e+08	2.03513e+08	2.11545e+08	2.03513e+08	2.03513e+08
M338T32_2	338.342	32.1308	Erucamide	[M+H]+			Lipids and lipid-like molecules	Fatty Acyls	Fatty amides	1.61865e+09	2.8022e+09	3.32575e+09	2.79547e+09	1.9455e+09	2.39847e+09	3.16492e+09	3.54216e+09	1.65685e+09	2.40015e+09	1.97745e+09	1.81241e+09	1.88309e+09	1.92729e+09	1.88303e+09	1.89497e+09
M425T150	425.356	149.984	Erythrodiol	[M+H-H2O]+		C20945	Lipids and lipid-like molecules	Prenol lipids	Triterpenoids	1.15197e+06	6.33619e+06	1.65983e+06	3.89975e+06	343099	1.39069e+07	1.12716e+06	1.66329e+06	310404	224993	681456	731165	2.59174e+06	2.5784e+06	2.54317e+06	2.5305e+06
M296T58	296.195	57.8573	Esmolol	[M+H]+	HMDB0014333					9.77208e+06	9.96065e+06	1.20267e+07	1.04963e+07	1.70991e+07	1.7383e+07	3.43779e+07	3.88809e+07	6.8825e+06	2.48043e+07	6.00727e+07	5.1674e+07	2.28893e+07	2.29124e+07	2.18445e+07	2.18439e+07
M145T26	144.982	25.7059	Ethephon	[M+H]+		C18399	Organic acids and derivatives	Organic phosphonic acids and derivatives	Organic phosphonic acids	1.47957e+07	1.07462e+07	1.18409e+07	2.54283e+07	1.56478e+07	1.92322e+07	9.3085e+06	7.91008e+06	3.1546e+06	1.16026e+07	3.54489e+07	1.21371e+07	1.6584e+07	1.66488e+07	1.4942e+07	1.45585e+07
M399T420	398.976	419.752	Ethiprole	[M+H+2i]+		C18552	Organoheterocyclic compounds	Azoles	Pyrazoles	2.46526e+07	1.17431e+07	2.04288e+07	2.02351e+07	1.82088e+07	1.92852e+07	1.92505e+07	1.78885e+07	1.47218e+07	1.54853e+07	1.68074e+07	1.69645e+07	2.49252e+07	2.49624e+07	2.4444e+07	2.4283e+07
M226T407	226.084	407.152	Ethyl 3-indoleacetate	[M+Na]+		C10884	Organoheterocyclic compounds	Indoles and derivatives	Indolyl carboxylic acids and derivatives	993156	6.08824e+06	3.92354e+06	2.88344e+06	3.01455e+06	4.26352e+06	4.81892e+06	5.73939e+06	8.96445e+06	3.00319e+06	1.17936e+06	2.73897e+06	3.00896e+06	3.0008e+06	2.99627e+06	3.20846e+06
M95T33	95.0855	32.8486	Exo-norborneol	[M+H-H2O]+			Lipids and lipid-like molecules	Prenol lipids	Monoterpenoids	1.99232e+08	2.3243e+08	1.79482e+08	1.87911e+08	1.5025e+08	1.91122e+08	2.24866e+08	1.88706e+08	1.52408e+08	2.25407e+08	1.85145e+08	2.07101e+08	1.95259e+08	2.06058e+08	1.95306e+08	1.97561e+08
M375T463	375.009	462.719	Fenazaflor	[M+H]+		C19029				1.14373e+08	2.73836e+07	3.95398e+07	5.8792e+07	6.9924e+07	3.74982e+07	8.11346e+07	8.70074e+07	7.65896e+07	7.92067e+07	1.11448e+08	1.12429e+08	1.1457e+08	1.08859e+08	1.1019e+08	1.08819e+08
M159T186	159.028	185.54	Fenfluramine	[M+H-C4H11N]+		C06996	Benzenoids	Benzene and substituted derivatives	Phenethylamines	2.22244e+06	1.6186e+06	1.86372e+07	1.73726e+06	2.11437e+06	1.86809e+07	1.88816e+07	1.89226e+07	1.76599e+07	1.53201e+06	1.79815e+07	1.83721e+07	2.01245e+08	1.93685e+08	1.85156e+08	1.83093e+08
M274T61_3	274.274	61.2612	Fenpropidin	[M+H]+		C18726				3.95456e+10	2.86168e+10	3.68529e+10	3.4124e+10	3.52342e+10	3.46356e+10	3.72847e+10	3.41392e+10	3.53296e+10	3.55626e+10	3.61478e+10	3.6895e+10	4.00702e+10	3.71471e+10	3.71129e+10	3.71381e+10
M165T666	165.113	665.592	Fenuron	[M+H]+		C11224				3.64025e+07	2.56859e+07	8.70772e+07	4.35682e+07	3.00151e+07	8.4185e+07	1.93521e+07	8.32757e+07	1.62648e+08	1.4649e+08	6.22177e+07	4.39281e+07	3.95506e+07	4.08639e+07	1.74508e+07	3.66017e+07
M502T137	502.281	137.21	Fexofenadine	[M+H]+	HMDB0005030	C06999	Benzenoids	Benzene and substituted derivatives	Diphenylmethanes	47498.2	8.91086e+06	212599	1.18586e+07	1.39455e+07	9.7194e+06	7.17574e+06	186053	82929.6	3.14202e+06	4.59983e+06	4.52582e+06	9.51233e+06	9.52042e+06	9.05524e+06	9.3255e+06
M290T82_4	290.269	81.6107	Fingolimod	[M+H-H2O]+			Organic nitrogen compounds	Organonitrogen compounds	Amines	3.86304e+09	3.15074e+09	2.91884e+09	2.82139e+09	2.89003e+09	2.62495e+09	3.19891e+09	4.44132e+09	2.70905e+09	3.19208e+09	3.62278e+09	3.38169e+09	2.80462e+09	3.03167e+09	2.7119e+09	2.70771e+09
M152T700	152.047	700.282	Flufenacet	[M+H-C6H7F3N2OS]+		C18731	Benzenoids	Benzene and substituted derivatives	Anilides	1.39164e+06	1.95822e+06	2.0975e+06	1.37275e+06	2.09555e+06	2.10612e+06	2.10929e+06	2.12265e+06	1.79489e+06	2.37221e+06	2.43849e+06	1.37614e+06	2.26322e+06	2.41851e+06	2.32705e+06	2.20381e+06
M262T52	262.098	51.797	Flumequine	[M+H]+	HMDB0041895		Organoheterocyclic compounds	Quinolines and derivatives	Quinoline carboxylic acids	1.59965e+07	5.88711e+06	4.67002e+06	7.08942e+06	6.83326e+06	5.666e+06	8.00792e+06	7.24843e+06	6.07613e+06	6.17604e+06	5.47513e+06	7.29908e+06	5.5307e+06	4.65586e+06	4.65343e+06	4.80936e+06
M222T37_3	222.147	36.7604	Formetanate	[M+H]+		C18668	Benzenoids	Benzene and substituted derivatives	Phenyl methylcarbamates	4.92143e+07	4.73627e+07	2.94552e+07	4.59036e+07	3.37072e+07	4.04723e+07	4.14626e+07	3.6407e+07	2.6361e+07	4.92072e+07	4.49641e+07	5.30811e+07	3.62944e+07	3.62154e+07	3.62961e+07	3.53903e+07
M641T21	641.402	20.6843	Fucoxanthin	[M+H-H2O]+	HMDB0002741	C08596	Lipids and lipid-like molecules	Prenol lipids	Tetraterpenoids	9.62147e+06	1.15787e+07	7.90601e+06	1.52456e+07	9.63079e+06	9.18172e+06	4.29027e+06	2.62004e+07	2.95763e+06	973485	6.36343e+06	1.1902e+06	3.2882e+06	3.29433e+06	2.89408e+06	3.12464e+06
M459T221	459.249	220.508	Fumagillin	[M+H]+		C09668	Lipids and lipid-like molecules	Fatty Acyls	Fatty acids and conjugates	379252	140771	724992	92187.5	593621	113119	64907.3	121724	1.15566e+06	138503	58406.8	64848.1	2.72195e+06	2.72173e+06	2.59022e+06	2.65419e+06
M146T377	146.093	376.781	G-guanidinobutyrate	[M+H]+	HMDB0003464	C01035	Organic acids and derivatives	Carboxylic acids and derivatives	Amino acids, peptides, and analogues	1.90583e+07	1.42369e+07	1.35456e+07	1.43024e+07	1.46663e+07	1.4418e+07	1.50982e+07	1.50525e+07	1.3192e+07	1.33862e+07	1.60424e+07	2.44231e+07	1.42786e+08	1.42928e+08	1.40109e+08	1.34093e+08
M154T35	154.123	35.0092	Gabapentin	[M+H-H2O]+	HMDB0005015	C07018	Organic acids and derivatives	Carboxylic acids and derivatives	Amino acids, peptides, and analogues	8.89286e+06	1.88556e+07	1.89597e+07	1.51127e+07	1.30847e+07	2.69458e+07	1.85392e+07	1.62404e+07	1.3919e+07	1.57543e+07	1.83533e+07	1.77079e+07	1.96124e+07	1.95782e+07	1.95965e+07	1.97818e+07
M288T121	288.155	121.46	Galanthamine	[M+H]+	HMDB0014812	C08526				8.85811e+07	7.62334e+07	5.15964e+07	7.59931e+07	1.16133e+08	9.95058e+07	5.69217e+07	1.08172e+08	7.63042e+07	8.79247e+07	5.88208e+07	7.3073e+07	8.15816e+07	7.8773e+07	7.87674e+07	7.87715e+07
M651T37	651.284	36.7331	Gambogic acid	[M+Na]+		C10062	Organoheterocyclic compounds	Benzopyrans	1-benzopyrans	1.60153e+07	1.70236e+07	1.42331e+07	1.31468e+07	1.8554e+07	1.49454e+07	1.57132e+07	1.27667e+07	1.13864e+07	1.67437e+07	1.37642e+07	1.76565e+07	1.33853e+07	1.34034e+07	1.30781e+07	1.23896e+07
M277T376	277.083	376.02	Gamma-l-glutamyl-l-glutamic acid	[M+H]+	HMDB0011737	C05282	Organic acids and derivatives	Carboxylic acids and derivatives	Amino acids, peptides, and analogues	1.66276e+06	1.1071e+06	650231	352858	333177	205744	1.21266e+06	170782	2.03148e+06	434669	25746.7	527793	6.70348e+06	6.09183e+06	6.1092e+06	5.03361e+06
M359T420_2	359.125	419.748	Gardenin b	[M+H]+		C15109	Phenylpropanoids and polyketides	Flavonoids	O-methylated flavonoids	1.86255e+07	1.14549e+07	2.22333e+07	2.43818e+07	2.51907e+07	2.3635e+07	2.41501e+07	4.70109e+07	8.92842e+06	2.09614e+07	2.47377e+07	2.327e+07	3.48305e+07	2.2444e+07	2.24195e+07	2.16946e+07
M497T25	497.28	24.6967	Geneticin	[M+H]+		C17703	Organic oxygen compounds	Organooxygen compounds	Carbohydrates and carbohydrate conjugates	2.19628e+07	1.91984e+07	1.84385e+07	2.31419e+07	1.71146e+07	1.63765e+07	2.03356e+07	2.13092e+07	1.94197e+07	1.55371e+07	1.79262e+07	1.69994e+07	1.51747e+07	1.5504e+07	1.2948e+07	1.46574e+07
M573T90	573.173	90.4305	Genipin-gentiobioside	[M+Na]+		C16965	Lipids and lipid-like molecules	Prenol lipids	Terpene glycosides	1.73614e+07	1.72348e+07	277076	5.76698e+06	1.089e+07	5.62384e+06	1.25314e+07	59676.7	7.17888e+06	1.76596e+06	9.39112e+06	5.37493e+06	1.2527e+07	1.10237e+07	1.13437e+07	1.09903e+07
M333T51_1	333.189	51.2637	Gibberellin a4	[M+H]+		C11864	Lipids and lipid-like molecules	Prenol lipids	Diterpenoids	5.0241e+06	3.39681e+07	3.87975e+07	2.12921e+07	1.32632e+07	2.55069e+07	3.51825e+06	1.70275e+07	3.46739e+07	1.26878e+07	3.13202e+07	4.16964e+06	2.31643e+07	2.23583e+07	2.18519e+07	2.18646e+07
M621T35	621.417	34.9985	Ginsenoside rh1	[M+H-H2O]+		C22129	Lipids and lipid-like molecules	Prenol lipids	Triterpenoids	1.9589e+07	6.58804e+06	6.46313e+06	3.03055e+06	474095	392992	3.84234e+07	5.67914e+07	808126	3.42549e+06	4.98103e+06	4.24479e+06	3.76735e+07	3.7674e+07	3.76738e+07	3.63878e+07
M605T36	605.424	36.4943	Ginsenoside rh2	[M+H-H2O]+		C22128	Lipids and lipid-like molecules	Prenol lipids	Triterpenoids	6.2089e+07	4.18093e+07	4.34921e+07	3.87059e+07	4.88173e+07	2.31545e+07	3.85103e+07	3.26745e+07	3.96164e+07	3.73626e+07	1.55817e+07	2.53627e+07	2.50033e+07	2.33607e+07	2.33621e+07	3.07567e+07
M189T485	189.114	485.349	Glabridin	[M+H-C8H8O2]+		C10421	Phenylpropanoids and polyketides	Isoflavonoids	Pyranoisoflavonoids	2.22243e+06	6.42396e+06	5.88126e+06	6.52466e+06	7.24745e+06	5.99651e+06	4.7744e+06	6.01127e+06	7.15765e+06	6.77454e+06	1.37035e+07	6.80226e+06	2.1449e+06	6.38103e+06	5.34885e+06	6.09744e+06
M432T165	432.239	165.239	Gln-Glu-Arg	[M+H]+			Organic acids and derivatives	Carboxylic acids and derivatives	Amino acids, peptides, and analogues	974149	4.33014e+06	846087	1.92109e+07	2.81823e+06	4.67415e+06	457379	889936	786886	3.20141e+06	7.46444e+06	6.24525e+06	2.29208e+06	1.86652e+06	1.88656e+06	1.85587e+06
M355T29	355.07	29.0033	Glutathione, oxidized	[M+H-C10H14O6N2]+	HMDB0003337	C00127	Organic acids and derivatives	Carboxylic acids and derivatives	Amino acids, peptides, and analogues	1.85594e+07	2.66083e+07	2.87393e+07	8.75747e+06	2.10259e+07	1.51958e+07	9.32332e+06	1.91349e+07	1.55814e+07	2.41997e+07	1.42336e+07	1.30227e+07	1.37658e+08	1.39633e+08	1.39635e+08	1.39103e+08
M189T31	189.128	30.9784	Gly-Leu	[M+H]+	HMDB0000759	C02155	Organic acids and derivatives	Carboxylic acids and derivatives	Amino acids, peptides, and analogues	6.90672e+07	7.40076e+07	6.41022e+07	5.22744e+07	2.5911e+07	2.46789e+07	7.7589e+07	1.10051e+06	2.51029e+08	7.20475e+07	3.91922e+07	2.04199e+07	2.90984e+07	2.95271e+07	2.86402e+07	2.8785e+07
M258T406	258.11	406.473	Glycerophosphocholine	[M+H]+	HMDB0000086	C00670	Lipids and lipid-like molecules	Glycerophospholipids	Glycerophosphocholines	848089	1.3436e+06	1.06631e+06	832731	983602	5.41968e+06	1.22487e+06	2.37882e+06	1.89801e+06	873380	794998	1.13544e+06	6.53597e+07	6.55087e+07	6.52891e+07	5.69493e+07
M488T53	488.289	53.0929	Glycocholate	[M+Na]+	HMDB0000138	C01921	Lipids and lipid-like molecules	Steroids and steroid derivatives	Bile acids, alcohols and derivatives	1.24142e+07	9.54206e+06	9.15342e+06	8.85078e+06	1.04941e+07	1.10005e+07	1.06293e+07	9.51626e+06	8.85829e+06	8.28968e+06	9.19922e+06	9.15418e+06	8.25531e+06	7.43862e+06	7.72229e+06	7.36483e+06
M501T463	501.199	463.412	Gossypol	[M+H-H2O]+	HMDB0040723	C07667	Lipids and lipid-like molecules	Prenol lipids	Sesquiterpenoids	4.78326e+06	1.23404e+06	2.11036e+06	4.81166e+06	4.94324e+06	1.61873e+06	4.21362e+06	3.87318e+06	3.10938e+06	5.66288e+06	2.80028e+06	4.60837e+06	4.89574e+06	4.06715e+06	3.65265e+06	3.46932e+06
M313T24_3	313.18	24.4005	Granisetron	[M+H]+		C07023	Organoheterocyclic compounds	Benzopyrazoles	Indazoles	2.97043e+06	2.34795e+06	2.22127e+06	1.2684e+07	4.70111e+06	3.71444e+06	3.07399e+06	2.48298e+06	2.4917e+06	3.55397e+06	3.63508e+07	2.9285e+06	6.39999e+06	6.34946e+06	6.4039e+06	5.67949e+06
M214T413	214.006	413.068	Guanabenz	[M+H-NH3]+		C07034	Benzenoids	Benzene and substituted derivatives	Halobenzenes	889292	827062	830891	991453	169997	651877	191995	908855	820880	730957	167765	155734	7.36678e+06	6.57758e+06	6.57438e+06	6.56906e+06
M152T588	152.047	588.427	Guanine	[M+H]+	HMDB0000132	C00242	Organoheterocyclic compounds	Imidazopyrimidines	Purines and purine derivatives	4.79617e+07	1.00339e+07	4.82992e+07	4.392e+07	5.14412e+07	4.83758e+07	1.31505e+07	4.67528e+07	4.74989e+07	4.83155e+07	6.00592e+07	6.10339e+07	5.32617e+07	5.78612e+07	5.18347e+07	5.17774e+07
M403T383	403.008	382.875	Halosulfuron-methyl	[M+H-CH4O]+	HMDB0034859	C18442	Organoheterocyclic compounds	Azoles	Pyrazoles	9.99979e+06	6.51675e+06	6.87896e+06	7.43561e+06	1.16586e+07	1.49847e+07	9.1912e+06	9.16168e+06	9.14494e+06	1.02061e+07	8.75899e+06	1.20357e+07	1.27011e+07	1.2704e+07	1.20904e+07	1.25657e+07
M213T68	213.114	68.3899	Harmine	[M+H]+	HMDB0030311	C06538	Alkaloids and derivatives	Harmala alkaloids		3.06158e+07	3.41684e+07	2.09335e+07	4.39397e+07	2.61786e+07	3.1513e+07	3.80086e+07	4.13853e+07	4.01043e+07	3.5462e+07	3.76637e+07	4.93241e+07	3.33139e+07	8.20046e+07	4.29697e+07	5.02859e+07
M437T64	437.236	63.8503	Hc toxin	[M+H]+		C15676	Organic acids and derivatives	Carboxylic acids and derivatives	Amino acids, peptides, and analogues	3.02873e+07	1.49816e+07	2.10001e+07	2.84057e+07	2.33129e+07	2.23654e+08	5.906e+07	1.28202e+07	1.4739e+07	1.01049e+07	6.33096e+06	3.17651e+07	2.77382e+07	2.77514e+07	2.72658e+07	2.72669e+07
M268T32	268.264	32.1912	Heptadecasphing-4-enine	[M+H-H2O]+			Organic nitrogen compounds	Organonitrogen compounds	Amines	1.77236e+07	2.73262e+07	3.04772e+07	2.79762e+07	2.35641e+07	2.56808e+07	3.58964e+07	3.23733e+07	1.91694e+07	2.62552e+07	2.47879e+07	2.20528e+07	2.08095e+07	2.08084e+07	2.32989e+07	2.08382e+07
M288T60	288.29	59.8406	Heptadecasphinganine	[M+H]+			Organic nitrogen compounds	Organonitrogen compounds	Amines	4.40327e+08	5.25193e+08	4.5789e+08	4.35628e+08	4.6474e+08	6.33994e+08	5.42287e+08	4.68607e+08	4.02561e+08	5.50962e+08	5.59619e+08	5.24573e+08	4.00216e+08	3.96294e+08	4.0926e+08	3.96235e+08
M283T66	283.175	65.7859	Hexaethylene glycol	[M+H]+	HMDB0061822		Organic oxygen compounds	Organooxygen compounds	Ethers	5.08491e+07	4.00978e+07	2.8362e+07	4.54144e+07	2.91509e+07	2.3722e+07	3.3819e+07	3.20679e+07	2.13877e+07	1.87996e+07	1.91908e+07	3.18359e+07	4.93837e+07	4.42569e+07	4.46415e+07	4.40265e+07
M223T29	223.064	29.3986	Hexamethylcyclotrisiloxane	[M+H]+			Organometallic compounds	Organometalloid compounds	Organosilicon compounds	4.16191e+06	8.8283e+06	1.12224e+07	2.44606e+06	7.14354e+06	2.70391e+06	2.05529e+06	8.02338e+06	7.02816e+06	6.612e+06	6.01166e+06	3.28938e+06	3.91125e+07	3.91284e+07	3.95737e+07	4.06122e+07
M102T36	102.128	35.8299	Hexylamine	[M+H]+	HMDB0032323	C08306	Organic nitrogen compounds	Organonitrogen compounds	Amines	1.03112e+08	9.0813e+07	8.96969e+07	9.23056e+07	2.81497e+08	2.67407e+08	8.8085e+07	9.2819e+07	7.86779e+07	9.62925e+07	9.61064e+07	1.04931e+08	9.1213e+07	9.12367e+07	8.58965e+07	9.02697e+07
M293T107	293.159	106.644	His-His	[M+H]+			Organic acids and derivatives	Carboxylic acids and derivatives	Amino acids, peptides, and analogues	1.53655e+06	433931	3.8799e+06	2.43999e+06	2.18112e+06	1.5456e+06	2.35332e+06	1.16744e+07	8.48425e+06	5.18535e+06	3.1302e+06	1.9555e+06	1.44263e+07	1.3165e+07	1.28941e+07	1.28371e+07
M235T154	235.119	153.701	His-Pro	[M+H-H2O]+			Organic acids and derivatives	Carboxylic acids and derivatives	Amino acids, peptides, and analogues	5.28403e+06	2.75089e+06	5.14279e+06	4.19734e+06	3.78096e+06	4.0694e+06	4.97282e+06	3.99769e+06	5.00366e+06	3.16182e+06	4.00931e+06	4.04325e+06	1.51622e+07	1.41525e+07	1.41442e+07	1.41385e+07
M156T553	156.076	553.256	Histidine	[M+H]+	HMDB0000177	C00135	Organic acids and derivatives	Carboxylic acids and derivatives	Amino acids, peptides, and analogues	3.05622e+07	1.20015e+07	1.21678e+07	1.78869e+07	1.44409e+07	1.16113e+07	3.43546e+07	2.06821e+07	1.62916e+07	1.77888e+07	3.46214e+07	3.85539e+07	3.17553e+07	2.97674e+07	3.02691e+07	2.97339e+07
M222T87	222.121	87.3662	Hydrocotarnine	[M+H]+	HMDB0033701	C00353				884242	7.00288e+06	1.17136e+06	7.41934e+06	6.95876e+06	7.25567e+06	2.43263e+06	3.28238e+06	5.43327e+06	1.28427e+06	4.21085e+06	3.31648e+06	3.95819e+06	5.38673e+06	1.54148e+06	4.81643e+06
M111T51	111.055	51.2693	Hydroquinone	[M+H]+	HMDB0002434	C00530	Benzenoids	Phenols	Benzenediols	1.06528e+07	8.09579e+07	2.10922e+07	3.38292e+07	4.08778e+07	3.80402e+07	1.76283e+07	1.41464e+07	1.01752e+08	7.69728e+07	2.48947e+07	2.24244e+07	5.32627e+07	1.25493e+08	1.1457e+08	1.35477e+08
M137T185	137.046	185.454	Hypoxanthine	[M+H]+	HMDB0000157	C00262	Organoheterocyclic compounds	Imidazopyrimidines	Purines and purine derivatives	6.9967e+06	5.71056e+06	5.04226e+06	6.17234e+06	5.48504e+06	6.25401e+06	7.30397e+06	1.26578e+07	6.2377e+06	5.24487e+06	4.01388e+06	3.85616e+06	5.25144e+08	5.27496e+08	5.15405e+08	4.94727e+08
M494T193	494.27	193.304	Imatinib	[M+H]+	HMDB0014757		Benzenoids	Benzene and substituted derivatives	Anilides	192463	2.81334e+06	1.7613e+06	101854	3.06656e+06	118639	2.22056e+06	2.22829e+06	3.12186e+06	109488	1.4647e+06	3.05067e+06	4.57655e+06	4.1657e+06	4.57922e+06	4.57809e+06
M289T49_1	289.162	49.2422	Imazamethabenz-methyl	[M+H]+	HMDB0034913	C11083	Benzenoids	Benzene and substituted derivatives	Benzoic acids and derivatives	3.49854e+07	1.42379e+08	1.77732e+08	8.71289e+07	1.25416e+08	1.34573e+08	6.33793e+07	1.12631e+08	1.2112e+08	1.0155e+08	8.00437e+07	5.68948e+07	4.75213e+07	4.47302e+07	4.54803e+07	4.47262e+07
M194T37	194.115	37.1703	Iminostilbene	[M+H]+	HMDB0005030	C06999	Organoheterocyclic compounds	Benzazepines	Dibenzazepines	1.64814e+08	2.15716e+08	2.25156e+08	1.04563e+08	1.70649e+08	1.7705e+08	1.42479e+08	9.82031e+07	1.41399e+08	1.7406e+08	1.87072e+08	1.0257e+08	1.41279e+08	1.41016e+08	1.38732e+08	1.37233e+08
M175T415	175.071	415.104	Indole-3-acetamide	[M+H]+	HMDB0029739	C02693	Organoheterocyclic compounds	Indoles and derivatives	Indoles	390324	4.56513e+06	3.42457e+06	5.19396e+06	4.75659e+06	3.1898e+06	2.9268e+06	4.4038e+06	9.3871e+06	5.57958e+06	620917	5.16215e+06	5.01289e+06	4.50922e+06	4.39536e+06	5.88482e+06
M186T38	186.113	38.438	Indole-3-butyric acid	[M+H-H2O]+	HMDB0002096	C11284	Organoheterocyclic compounds	Indoles and derivatives	Indoles	2.82654e+07	1.35217e+06	4.34313e+06	3.64084e+06	9.11336e+06	3.64082e+06	2.45728e+07	4.89295e+06	2.56611e+07	2.38949e+06	3.33174e+06	1.91832e+06	1.37081e+07	1.35451e+07	1.30627e+07	1.32768e+07
M331T24	331.191	24.389	Ingenol	[M+H-H2O]+		C09112	Lipids and lipid-like molecules	Prenol lipids	Diterpenoids	337565	301586	1.57866e+06	8.10654e+07	2.30662e+07	1.25946e+07	828948	780502	843496	6.02588e+06	5.98753e+07	1.2172e+07	4.09006e+07	4.11631e+07	3.78677e+07	3.80277e+07
M291T236	291.07	236.484	Inosine	[M+Na]+	HMDB0000195	C00294	Nucleosides, nucleotides, and analogues	Purine nucleosides		563985	1.09843e+06	240580	260776	215395	596662	580530	445472	1.48185e+06	375612	45945	7.27886e+06	1.9079e+07	1.76186e+07	1.65722e+07	1.64416e+07
M732T206_1	731.507	206.085	Ionomycin	[M+Na]+			Lipids and lipid-like molecules	Prenol lipids	Terpene glycosides	74551.6	78385.8	178141	2.88473e+06	1.37544e+06	1.208e+06	981788	119746	1.00659e+06	623136	691442	901065	947089	1.05651e+06	976262	946126
M321T124	321.206	124.131	Iprovalicarb	[M+H]+		C18866	Benzenoids	Benzene and substituted derivatives	Toluenes	446932	2.25459e+06	1.04075e+06	609692	1.56291e+06	1.45358e+06	5.59074e+06	6.34603e+06	2.73424e+06	6.23218e+06	409977	97196.4	1.35864e+06	1.98312e+06	2.392e+06	2.36935e+06
M429T69	429.257	69.195	Irbesartan	[M+H]+	HMDB0015163	C07469	Benzenoids	Benzene and substituted derivatives	Biphenyls and derivatives	1.87374e+07	1.46606e+07	1.41486e+07	3.22861e+07	4.0144e+07	2.92193e+07	1.49874e+07	1.83458e+07	1.55805e+07	1.52268e+07	2.95756e+07	2.53464e+07	5.8622e+07	4.14709e+07	5.30407e+07	3.90339e+07
M254T88	254.148	87.5301	Irgarol	[M+H]+		C10927	Organoheterocyclic compounds	Triazines	1,3,5-triazines	2.75617e+07	3.18244e+07	3.01156e+07	3.13745e+07	3.87931e+07	4.23185e+07	5.80956e+07	8.50822e+07	1.65479e+07	4.06181e+07	1.00569e+08	7.43722e+07	4.78379e+07	4.56829e+07	5.07849e+07	4.23432e+07
M148T390	148.042	389.906	Isatin	[M+H]+	HMDB0061933	C11129	Organoheterocyclic compounds	Indoles and derivatives	Indolines	397690	624390	529904	501935	501217	510373	541069	399858	399559	474971	315554	382215	5.51072e+06	5.15092e+06	5.26539e+06	5.0472e+06
M187T363_2	187.144	362.83	Isoalantolactone	[M+H-CH2O2]+		C09484	Lipids and lipid-like molecules	Prenol lipids	Terpene lactones	2.13648e+06	2.03507e+06	2.15679e+06	1.96367e+06	2.26716e+06	2.49979e+06	1.83585e+06	1.87985e+06	2.18066e+06	2.2063e+06	1.91671e+06	2.10839e+06	2.41263e+06	2.30657e+06	2.30646e+06	2.30576e+06
M89T56	89.071	56.0286	Isobutyric acid	[M+H]+	HMDB0001873	C02632	Organic acids and derivatives	Carboxylic acids and derivatives	Carboxylic acids	7.85608e+06	7.73991e+06	1.39614e+07	1.00363e+07	1.11054e+07	8.76219e+06	6.02013e+06	1.0385e+07	7.07604e+06	7.73759e+06	8.7279e+06	8.48747e+06	2.45804e+07	2.36581e+07	2.30762e+07	2.30813e+07
M232T281	232.155	280.617	Isobutyryl-l-carnitine	[M+H]+	HMDB0000736		Lipids and lipid-like molecules	Fatty Acyls	Fatty acid esters	1.48473e+06	1.01569e+06	321807	149532	61379.3	1.04114e+06	364651	654709	1.63219e+06	435640	64987.8	143768	4.04294e+06	3.99926e+06	4.02131e+06	5.92431e+06
M207T172	207.123	171.854	Isoeugenyl acetate	[M+H]+	HMDB0032348					5.06143e+07	4.11859e+07	4.74746e+07	4.41635e+07	702865	4.78477e+07	4.5086e+07	5.30333e+07	3.93637e+07	4.48463e+07	4.53488e+07	4.89344e+07	5.0887e+07	5.04022e+07	7.28137e+07	5.02407e+07
M250T190	250.142	190.075	Isopropalin	[M+H-C3H8O]+		C19063	Benzenoids	Benzene and substituted derivatives	Aniline and substituted anilines	1.04433e+07	7.65352e+06	1.09107e+07	9.9875e+06	9.43559e+06	1.04774e+07	1.02797e+07	1.06531e+07	6.49473e+06	8.06466e+06	1.00234e+07	1.08128e+07	1.02073e+07	1.01673e+07	9.6682e+06	9.44309e+06
M589T663	589.429	662.873	Isopropyl dodecylfluorophosphonate	[2M+H]+			Organic acids and derivatives	Organic phosphonic acids and derivatives	Phosphonic acid esters	4.98052e+06	4.40823e+06	4.87532e+06	7.81977e+06	8.20991e+06	1.25165e+07	8.90055e+06	2.95917e+06	9.23781e+06	1.80781e+07	6.28392e+06	3.36356e+06	7.57493e+06	8.73485e+06	6.04276e+06	5.88664e+06
M194T350_2	194.118	350.065	Isoproterenol	[M+H-H2O]+	HMDB0015197	C07056	Benzenoids	Phenols	Benzenediols	1.63329e+08	1.53947e+08	1.44962e+08	2.34088e+08	1.48822e+08	1.54455e+08	1.465e+08	1.54362e+08	1.41378e+08	1.54119e+08	1.5178e+08	1.51472e+08	1.56102e+08	1.49893e+08	1.59537e+08	1.53808e+08
M103T591	103.086	591.031	Isovaleric acid	[M+H]+	HMDB0000718	C08262	Lipids and lipid-like molecules	Fatty Acyls	Fatty acids and conjugates	7.38886e+07	5.65556e+07	5.24946e+07	5.87502e+07	5.3974e+07	5.46999e+07	5.42682e+07	1.65801e+07	5.22211e+07	6.09861e+07	7.46639e+07	4.52698e+07	2.17396e+07	5.34379e+07	5.30786e+07	5.36602e+07
M246T555	246.181	554.658	Isovaleryl-l-carnitine	[M+H]+			Lipids and lipid-like molecules	Fatty Acyls	Fatty acid esters	1.53037e+06	1.81181e+06	1.91388e+06	1.81654e+06	1.80237e+06	1.68291e+06	1.73828e+06	1.8127e+06	1.56495e+06	1.76061e+06	1.98318e+06	1.83249e+06	2.35723e+06	2.21491e+06	2.37352e+06	1.84354e+06
M261T326	261.088	325.601	Khellin	[M+H]+		C09010	Organoheterocyclic compounds	Benzopyrans	1-benzopyrans	499939	753653	618312	713124	1.12041e+06	1.11889e+06	2.30787e+06	1.10399e+06	1.28377e+06	537800	216958	346420	5.97081e+07	6.01043e+07	5.51069e+07	4.4633e+07
M148T261	147.992	261.397	Kinetin	[M+H]+	HMDB0012245	C08272	Organoheterocyclic compounds	Imidazopyrimidines	Purines and purine derivatives	8.10454e+06	8.10565e+06	2.35825e+06	5.29507e+06	6.82099e+06	6.14614e+06	4.65295e+06	5.87315e+06	5.8004e+06	3.54676e+06	8.11837e+06	3.26659e+06	7.25919e+06	6.33232e+06	6.34006e+06	6.33147e+06
M188T349	188.092	349.449	L-abrine	[M+H-CH3NH2]+		C02983	Organic acids and derivatives	Carboxylic acids and derivatives	Amino acids, peptides, and analogues	1.25447e+07	1.6615e+07	1.68399e+07	1.70694e+07	1.71397e+07	1.64148e+07	1.53751e+07	1.32249e+07	1.69507e+07	1.69104e+07	1.62142e+07	1.63389e+07	1.81091e+07	1.29836e+07	1.65738e+07	1.69368e+07
M203T285	203.139	285.157	L-alanyl-l-norleucine	[M+H]+			Organic acids and derivatives	Carboxylic acids and derivatives	Amino acids, peptides, and analogues	2.14374e+06	5.32275e+06	933486	123110	1.52579e+06	2.54075e+06	1.76899e+06	3.80752e+06	7.93275e+06	2.74661e+06	499157	2.07437e+06	587374	632167	688515	683132
M292T170_3	292.181	169.662	L-bunolol	[M+H]+	HMDB0015341	C07914				1.4695e+07	1.51594e+07	5.26269e+07	1.25686e+07	1.63265e+07	1.77789e+07	8.20486e+07	1.37986e+08	5.86951e+07	2.77791e+07	2.759e+07	1.01695e+07	2.87169e+08	2.79775e+08	2.74601e+08	2.74553e+08
M162T374	162.113	374.057	L-carnitine	[M+H]+	HMDB0062496	C00318	Organic nitrogen compounds	Organonitrogen compounds	Quaternary ammonium salts	3.86644e+07	6.23248e+06	5.44986e+06	6.26112e+06	5.27532e+06	1.02743e+07	6.99844e+06	1.70059e+07	2.60961e+07	6.32684e+06	5.1003e+06	9.58397e+06	4.41369e+08	4.14607e+08	4.08015e+08	4.07916e+08
M198T412	198.085	412.221	L-citrulline	[M+Na]+	HMDB0000904	C00327	Organic acids and derivatives	Carboxylic acids and derivatives	Amino acids, peptides, and analogues	976419	1.14381e+06	1.39845e+06	517919	2.0867e+06	749175	724427	941443	1.07592e+06	943251	574874	812716	3.56041e+06	3.41403e+06	3.44542e+06	3.31043e+06
M165T541_1	165.051	540.931	L-Fucose	[M+H]+	HMDB0062489	C01019	Organic oxygen compounds	Organooxygen compounds	Carbohydrates and carbohydrate conjugates	1.58403e+07	5.30132e+07	1.56194e+07	1.43605e+07	1.56179e+07	1.54592e+07	1.21763e+07	1.54546e+07	1.62138e+07	1.5473e+07	1.61903e+07	1.50779e+07	1.6026e+07	1.58616e+07	1.54467e+07	1.6024e+07
M308T238_1	308.078	237.901	L-glutathione, reduced	[M+H]+	HMDB0062697	C00051	Organic acids and derivatives	Carboxylic acids and derivatives	Amino acids, peptides, and analogues	8.36093e+06	1.46854e+07	1.48752e+07	1.28958e+07	1.64738e+07	1.4491e+07	8.17733e+06	1.19652e+07	1.36178e+07	9.63528e+06	1.15579e+07	7.17624e+06	8.41131e+06	8.18616e+06	8.18613e+06	8.18436e+06
M229T325	229.155	324.573	L-leucyl-l-proline	[M+H]+	HMDB0011175		Organic acids and derivatives	Carboxylic acids and derivatives	Amino acids, peptides, and analogues	752954	567002	527441	492383	474689	1.84134e+06	814573	615684	939211	558695	833838	1.05605e+06	5.14464e+06	5.09946e+06	5.04672e+06	5.25608e+06
M118T322	118.086	322.251	L-norvaline	[M+H]+	HMDB0013716	C01826	Organic acids and derivatives	Carboxylic acids and derivatives	Amino acids, peptides, and analogues	9.23029e+06	5.42729e+06	1.15811e+07	1.21148e+07	1.37032e+07	6.85291e+06	6.75766e+06	5.67184e+06	4.75114e+06	5.83996e+06	5.89545e+06	6.32633e+06	4.33159e+07	4.21104e+07	4.01992e+07	3.98025e+07
M218T303	218.139	302.767	L-propionylcarnitine	[M+H]+	HMDB0062514		Lipids and lipid-like molecules	Fatty Acyls	Fatty acid esters	1.93997e+06	2.09407e+06	222296	282321	412475	1.6126e+06	295618	1.6495e+06	4.21316e+06	1.16629e+06	167109	522815	5.46725e+06	5.05386e+06	5.68592e+06	5.7578e+06
M365T420	365.106	420.264	Lactose	[M+Na]+	HMDB0000186	C00243	Organic oxygen compounds	Organooxygen compounds	Carbohydrates and carbohydrate conjugates	2.32662e+06	921998	1.00942e+06	887532	2.34931e+06	944488	756061	752493	57474.5	547540	920339	569248	1.63551e+07	1.57664e+07	1.64001e+07	1.4019e+07
M585T168	585.296	167.643	Lappaconitine	[M+H]+		C08694	Lipids and lipid-like molecules	Prenol lipids	Diterpenoids	130786	1.18465e+06	2.65749e+06	4.15646e+06	2.33439e+06	1.95055e+06	546334	1.02774e+06	753285	811245	191667	5.4714e+07	5.43282e+07	5.30712e+07	5.24372e+07	5.24002e+07
M343T180_2	343.296	180.013	Lauramidopropylbetaine	[M]+			Organic acids and derivatives	Carboxylic acids and derivatives	Amino acids, peptides, and analogues	9.60686e+06	4.84876e+06	7.12807e+06	5.56358e+06	8.72449e+06	1.07038e+07	6.55465e+06	6.6618e+06	6.21345e+06	1.28653e+07	3.04009e+06	6.19291e+06	1.53216e+07	1.44477e+07	1.42193e+07	1.61667e+07
M288T140	288.254	139.55	Lauric acid diethanolamide	[M+H]+	HMDB0032358		Lipids and lipid-like molecules	Fatty Acyls	Fatty amides	1.95049e+07	1.36872e+07	1.11727e+07	1.18138e+07	1.49152e+07	1.45584e+07	1.36581e+07	1.32722e+07	1.27679e+07	1.28082e+07	1.37842e+07	1.43527e+07	1.34648e+07	1.2526e+07	1.24869e+07	1.24786e+07
M230T173_3	230.248	172.779	Lauryldimethylamine oxide	[M+H]+			Organic nitrogen compounds	Organonitrogen compounds	Aminoxides	3.70898e+09	2.5731e+09	2.80135e+09	3.42404e+09	3.27993e+09	3.09586e+09	3.3496e+09	4.00771e+09	2.96872e+09	3.77537e+09	3.56319e+09	3.52999e+09	2.9584e+09	2.84919e+09	2.90962e+09	2.82632e+09
M416T183	416.252	183.075	Leu-Gln-Arg	[M+H]+			Organic acids and derivatives	Carboxylic acids and derivatives	Amino acids, peptides, and analogues	636059	330968	181531	2.57992e+06	4.50808e+06	4.53773e+06	239203	257779	228607	262025	1.64123e+06	311765	1.01575e+07	1.00084e+07	9.56571e+06	9.40451e+06
M427T40	427.303	40.2679	Leupeptin	[M+H]+	HMDB0001190	C01591	Organic acids and derivatives	Carboxylic acids and derivatives	Amino acids, peptides, and analogues	8.55277e+07	7.71019e+07	1.60326e+08	1.3119e+08	1.40424e+08	1.49928e+08	1.69139e+08	1.43698e+08	5.00674e+07	7.6309e+07	1.53155e+08	1.78581e+08	8.21293e+07	7.49932e+07	1.21675e+08	8.99658e+07
M205T400	205.082	400.344	Levamisole	[M+H]+	HMDB0014986	C07070	Organoheterocyclic compounds	Imidazothiazoles		7.94648e+06	9.94233e+06	4.79538e+06	1.49534e+06	1.79705e+06	6.30794e+06	4.62994e+06	4.99485e+06	3.55403e+06	7.11887e+06	2.57019e+07	7.87641e+06	1.25194e+07	1.25036e+07	1.25148e+07	9.82408e+06
M126T565	126.076	565.03	Levetiracetam	[M+H-CH3ON]+	HMDB0015333	C07841	Organic acids and derivatives	Carboxylic acids and derivatives	Amino acids, peptides, and analogues	9.1135e+06	1.9829e+07	1.87962e+07	3.39934e+07	3.23066e+07	5.15737e+07	1.19564e+08	5.82526e+07	4.2487e+07	3.47966e+07	1.7021e+07	2.50177e+07	1.4654e+07	2.45835e+07	3.29635e+07	3.70372e+07
M235T101	235.169	100.579	Lidocaine	[M+H]+	HMDB0014426	C07073	Benzenoids	Benzene and substituted derivatives	Xylenes	9.0722e+06	5.729e+06	7.81714e+06	1.2498e+07	6.07715e+06	7.74472e+06	7.0844e+06	7.23767e+06	3.17191e+06	5.9772e+06	6.03422e+06	9.65703e+06	7.32585e+06	7.35409e+06	7.0781e+06	6.07334e+06
M369T115	369.384	114.877	Lignoceric acid	[M+H]+	HMDB0002003	C08320	Lipids and lipid-like molecules	Fatty Acyls	Fatty acids and conjugates	1.13654e+08	5.43268e+07	5.45445e+07	6.16185e+07	3.40449e+07	3.35586e+07	2.90717e+07	2.72648e+07	2.71702e+07	3.54534e+07	4.82449e+07	4.84021e+07	5.60519e+07	5.56342e+07	5.73387e+07	5.60992e+07
M137T710_3	137.107	710.429	Ligustrazine hcl	[M+H]+			Organoheterocyclic compounds	Diazines	Pyrazines	8.20219e+06	3.20976e+06	1.0824e+07	7.58455e+06	8.93232e+06	6.34476e+06	1.04291e+07	5.16466e+06	1.68765e+07	8.97038e+06	6.70798e+06	8.90706e+06	6.08682e+06	6.73999e+06	1.08487e+07	1.15709e+07
M320T53	320.257	53.2391	Linoleoylglycine	[M+H-H2O]+			Organic acids and derivatives	Carboxylic acids and derivatives	Amino acids, peptides, and analogues	4.36721e+07	5.38249e+07	5.75239e+07	5.41028e+07	4.55251e+07	6.21579e+07	5.92251e+07	5.23817e+07	6.19552e+07	6.57712e+07	4.35353e+07	5.50501e+07	6.85419e+07	5.29342e+07	6.86291e+07	6.62105e+07
M202T162	202.18	161.755	Lobelanidine	[M+H-C8H10O2]+		C10156	Organic nitrogen compounds	Organonitrogen compounds	Amines	1.59697e+07	1.49129e+07	1.47894e+07	1.9092e+07	2.23796e+07	1.55078e+07	1.78813e+07	1.94324e+07	1.6342e+07	1.50014e+07	1.47571e+07	1.56195e+07	1.63101e+07	1.55739e+07	1.59503e+07	1.55117e+07
M611T73	611.361	73.1132	Lopinavir	[M+H-H2O]+	HMDB0015539	C12871	Organic acids and derivatives	Carboxylic acids and derivatives	Amino acids, peptides, and analogues	850012	1.10913e+06	1.6716e+06	592102	695110	2.16178e+06	3.39007e+06	449452	245266	438380	455595	1.74784e+06	2.59632e+06	2.66895e+06	2.48999e+06	2.52155e+06
M324T52	324.226	52.4569	Lsd	[M+H]+	HMDB0000802	C00715	Alkaloids and derivatives	Ergoline and derivatives	Lysergic acids and derivatives	1.73331e+07	1.43235e+07	2.32239e+07	1.72768e+07	3.06041e+07	2.41882e+07	4.82228e+07	6.25329e+07	1.10572e+07	3.26832e+07	6.25336e+07	4.77002e+07	3.85938e+07	3.67835e+07	3.55817e+07	3.55855e+07
M513T463	512.97	463.463	Lufenuron	[M+H+2i]+		C18434	Benzenoids	Benzene and substituted derivatives	N-phenylureas	1.05397e+07	3.43235e+06	4.49136e+06	5.81837e+06	6.19389e+06	3.8315e+06	7.6016e+06	8.20428e+06	7.42675e+06	7.26547e+06	6.71828e+06	8.10041e+06	5.84815e+06	5.55692e+06	6.45772e+06	5.55917e+06
M369T25_2	369.298	24.8469	Luffariellolide	[M+H-H2O]+		C19901	Lipids and lipid-like molecules	Prenol lipids	Terpene lactones	1.71839e+07	1.27927e+07	1.66891e+07	1.28061e+07	1.61997e+07	1.35157e+07	1.733e+07	1.72352e+07	1.24019e+07	1.60264e+07	9.84313e+06	1.3726e+07	1.61492e+07	1.6032e+07	1.57626e+07	1.57193e+07
M460T192	460.223	191.936	Lunarine	[M+Na]+		C10603				4.79465e+06	85265.5	3.03393e+06	2.53468e+06	1.10503e+06	4.91052e+06	3.2896e+06	5.16591e+06	3.39311e+06	3.55409e+06	410573	4.91052e+06	2.84571e+06	2.68912e+06	2.60939e+06	2.60512e+06
M266T420	266.1	419.752	Lycobetaine	[M+]+		C12189	Organoheterocyclic compounds	Quinolines and derivatives	Benzoquinolines	157181	563743	446550	749161	869806	478155	350453	566389	1.07528e+06	770767	169767	830875	543678	448357	627214	713058
M403T46_2	403.293	46.0036	Lys-Lys-Lys	[M+H]+			Organic acids and derivatives	Carboxylic acids and derivatives	Amino acids, peptides, and analogues	1.57776e+07	1.64074e+07	2.04988e+07	1.82023e+07	2.52049e+07	2.16234e+07	1.50433e+07	1.50825e+07	1.38439e+07	3.14146e+07	1.35408e+07	1.30582e+07	1.59356e+07	1.52674e+07	1.46088e+07	1.5126e+07
M406T149	406.224	149.327	Lys-Met-Lys	[M+H]+			Organic acids and derivatives	Carboxylic acids and derivatives	Amino acids, peptides, and analogues	78295.6	1.24832e+07	395908	3.11413e+07	2.3407e+07	3.17331e+07	201695	54778.8	798869	1.21701e+07	1.6066e+07	7.66402e+06	9.28143e+06	9.06658e+06	8.92601e+06	8.92583e+06
M246T420	246.181	419.753	Lys-Val	[M+H]+			Organic acids and derivatives	Carboxylic acids and derivatives	Amino acids, peptides, and analogues	591345	631083	672174	684350	689589	582415	652275	798080	800314	706399	651796	564593	673971	645228	677142	566276
M130T80	130.086	80.314	Lysine	[M+H-NH3]+	HMDB0000182	C00047	Organic acids and derivatives	Carboxylic acids and derivatives	Amino acids, peptides, and analogues	6.97608e+06	6.2819e+06	6.49287e+06	8.80111e+06	5.17932e+06	5.18333e+06	8.58435e+06	1.37513e+07	6.15182e+06	3.5619e+06	8.05097e+06	4.27012e+06	8.56049e+06	7.75233e+06	7.74173e+06	7.68576e+06
M127T292	127.05	291.796	Maltol	[M+H]+	HMDB0030776	C11918	Organoheterocyclic compounds	Pyrans	Pyranones and derivatives	2.69571e+07	2.39659e+06	3.38712e+06	5.83618e+06	5.99971e+06	3.38788e+06	1.45546e+07	1.10569e+07	6.73197e+06	1.16418e+07	3.32286e+07	2.63623e+07	1.66965e+07	1.6703e+07	1.6204e+07	1.48509e+07
M533T33	533.255	32.5252	Manumycin a	[M+H-H2O]+		C12111	Organic oxygen compounds	Organooxygen compounds	Carbonyl compounds	4.64662e+07	1.19391e+07	9.84859e+07	2.07018e+06	6.60694e+06	7.17436e+06	6.34535e+06	9.83703e+06	1.66183e+07	4.32547e+06	6.08981e+06	4.29925e+06	5.99955e+07	6.13006e+07	5.8923e+07	5.82449e+07
M315T31	315.196	31.4892	Marrubiin	[M+H-H2O]+		C09128	Organoheterocyclic compounds	Lactones	Gamma butyrolactones	9.39171e+06	1.26582e+07	4.42762e+06	1.17614e+08	4.14543e+07	4.63781e+07	1.23474e+07	1.53368e+07	1.73847e+07	1.36339e+07	8.14527e+07	1.62341e+07	5.54385e+07	5.59258e+07	5.72914e+07	5.54314e+07
M473T35_2	473.345	35.0454	Maslinic acid	[M+H]+	HMDB0002392	C16939	Lipids and lipid-like molecules	Prenol lipids	Triterpenoids	1.18828e+08	6.54783e+07	5.07331e+07	4.69877e+07	8.44609e+07	6.13584e+07	1.00705e+08	1.11265e+08	4.64304e+07	3.69668e+07	4.43245e+07	3.93803e+07	5.24151e+07	5.23128e+07	5.20047e+07	7.80218e+07
M249T36	249.196	35.8333	Matrine	[M+H]+		C10774	Alkaloids and derivatives	Lupin alkaloids	Matrine alkaloids	2.24258e+07	2.26746e+07	1.9666e+07	1.89296e+07	2.01575e+07	1.95926e+07	1.71876e+07	1.70136e+07	1.99067e+07	1.86146e+07	2.22088e+07	2.10804e+07	2.22641e+07	2.10782e+07	2.13224e+07	2.09232e+07
M248T343	248.15	342.779	Mefenoxam	[M+H-CH4O]+		C18626	Organic acids and derivatives	Carboxylic acids and derivatives	Amino acids, peptides, and analogues	159945	959293	650347	245510	157827	522029	164325	739571	1.63183e+06	573624	311150	495000	9.35726e+06	8.99226e+06	9.12983e+06	8.87736e+06
M325T167	325.231	167.049	Megestrol acetate	[M+H-C2H4O2]+		C08151	Lipids and lipid-like molecules	Steroids and steroid derivatives	Pregnane steroids	6.01516e+06	5.17568e+06	5.2401e+06	1.63465e+07	5.31936e+06	1.64815e+07	7.44452e+06	6.3605e+06	6.93866e+06	5.56637e+06	8.09582e+06	4.80905e+06	6.69448e+06	7.05977e+06	7.35895e+06	5.78911e+06
M127T716	127.072	716.235	Melamine	[M+H]+	HMDB0041922	C08737	Organoheterocyclic compounds	Triazines	1,3,5-triazines	7.77165e+07	9.88599e+07	1.50106e+07	1.11792e+07	3.95761e+07	1.28319e+07	2.59437e+07	4.63698e+07	7.15163e+07	2.13731e+07	1.89803e+07	2.51283e+07	1.79289e+07	3.25516e+07	2.34069e+07	3.08825e+07
M543T132	543.147	132.446	Melezitose	[M+K]+	HMDB0011730	C08243	Organic oxygen compounds	Organooxygen compounds	Carbohydrates and carbohydrate conjugates	428967	3.48234e+06	1.54875e+06	3.16791e+06	5.15533e+06	1.21713e+06	1.44671e+06	2.06155e+06	3.12309e+06	670849	2.47748e+06	3.66585e+06	1.45492e+07	1.40742e+07	1.35323e+07	1.31067e+07
M173T59	173.079	58.5789	Menadione	[M+H]+	HMDB0001892	C05377	Benzenoids	Naphthalenes	Naphthoquinones	3.941e+07	3.48149e+07	4.2003e+07	3.24711e+07	3.46216e+07	2.74071e+07	3.28731e+07	3.66435e+07	4.59286e+07	4.53843e+07	2.69409e+07	3.93019e+07	6.6257e+07	6.62321e+07	6.62784e+07	7.39055e+07
M437T35	437.193	34.745	Met-Met-Arg	[M+H]+			Organic acids and derivatives	Carboxylic acids and derivatives	Amino acids, peptides, and analogues	2.89261e+09	2.99378e+09	3.14008e+09	2.44397e+09	3.03543e+09	2.88903e+09	3.36115e+09	2.68256e+09	3.40918e+09	3.23123e+09	3.1499e+09	2.47213e+09	2.08227e+09	2.08251e+09	1.98256e+09	2.02923e+09
M203T393	203.114	392.866	Metamitron	[M+H]+		C10930	Organoheterocyclic compounds	Triazines	1,2,4-triazines	2.25612e+06	2.88401e+06	2.82737e+06	2.36875e+06	1.57012e+06	3.13237e+06	3.10876e+06	7.44588e+06	1.56111e+07	2.05719e+06	1.5281e+06	2.90515e+06	1.2371e+07	1.23804e+07	1.2126e+07	1.17998e+07
M246T365	246.109	365.399	Methanone, [1-(6-fluorohexyl)-1h-indol-3-yl]-1-naphthalenyl-	[M+H-C10H8]+			Organoheterocyclic compounds	Indoles and derivatives	Naphthoylindoles	38997.7	1.02339e+06	554381	118465	341271	656331	1.18255e+06	1.04197e+06	1.80654e+06	466942	127763	340703	2.03123e+06	1.95978e+06	1.96044e+06	2.15125e+06
M319T35	319.275	35.2568	Methasterone	[M+H]+		C15099	Lipids and lipid-like molecules	Steroids and steroid derivatives	Androstane steroids	1.7355e+08	1.35611e+08	2.33139e+08	1.2888e+08	1.16305e+08	2.77332e+08	2.82188e+08	2.92588e+08	2.82708e+08	2.64724e+08	2.43628e+08	1.52639e+08	2.25227e+08	1.70175e+08	2.25322e+08	2.25259e+08
M166T390	166.054	389.919	Methionine sulfoxide	[M+H]+		C02989	Organic acids and derivatives	Carboxylic acids and derivatives	Amino acids, peptides, and analogues	3.79357e+06	9.71464e+06	5.19168e+06	4.61743e+06	4.68291e+06	7.06503e+06	8.23548e+06	9.64101e+06	1.58776e+07	7.03565e+06	3.88554e+06	6.03282e+06	7.27974e+06	6.73798e+06	6.93058e+06	6.66425e+06
M371T80	371.228	79.6629	Methyl (1-(cyclohexylmethyl)-1h-indole-3-carbonyl)-l-valinate	[M+H]+			Organic acids and derivatives	Carboxylic acids and derivatives	Amino acids, peptides, and analogues	3.22034e+07	1.30751e+07	1.60861e+07	2.28008e+07	1.70553e+07	1.90032e+07	4.37633e+07	1.69592e+07	1.22425e+07	1.12849e+07	1.19721e+07	2.26463e+07	2.38195e+07	2.45503e+07	2.34155e+07	2.34066e+07
M208T124	208.118	123.754	Miglitol	[M+H]+	HMDB0014634	C07708				4.38585e+07	3.10004e+07	6.07226e+07	5.90395e+07	3.63164e+07	6.50648e+07	3.19437e+07	5.32002e+07	2.33989e+07	2.24616e+07	2.79981e+07	6.98692e+07	6.15001e+07	5.74827e+07	5.70707e+07	5.69961e+07
M212T325	212.103	324.855	Milrinone	[M+H]+	HMDB0014380	C07224	Organoheterocyclic compounds	Pyridines and derivatives	Bipyridines and oligopyridines	123931	6.07867e+06	2.26255e+06	7.25466e+06	1.9218e+06	3.28248e+06	1.97658e+06	5.80205e+06	1.02947e+07	3.0789e+06	1.17959e+06	2.03124e+06	3.82647e+06	3.77153e+06	3.63645e+06	3.29354e+06
M184T504	184.073	504.027	Miltefosine	[M+H-C16H32]+			Organic nitrogen compounds	Organonitrogen compounds	Quaternary ammonium salts	1.0364e+06	9.09546e+06	3.86532e+06	8.51995e+06	660880	2.75504e+06	1.27696e+07	7.97648e+06	2.59095e+07	6.62488e+06	2.55653e+07	8.41449e+06	2.6826e+07	2.25147e+07	2.3509e+07	2.24048e+07
M326T36_1	326.139	36.3305	Monocrotaline	[M+H]+		C10350				4.33756e+07	5.23109e+07	2.60098e+07	4.44321e+07	4.51485e+07	4.35137e+07	2.90861e+07	4.53144e+07	2.83461e+07	2.75014e+07	1.26069e+06	4.35137e+07	2.13398e+07	2.63105e+07	2.23416e+07	2.15135e+07
M353T47_2	353.28	47.4606	Monolinolenin (9c,12c,15c)	[M+H]+			Lipids and lipid-like molecules	Fatty Acyls	Lineolic acids and derivatives	9.72507e+06	7.85334e+06	8.37228e+06	9.1178e+06	1.02149e+07	1.06412e+07	6.28923e+06	8.26159e+06	4.4029e+06	8.15598e+06	1.07818e+07	5.07794e+06	5.5263e+06	7.13563e+06	5.51318e+06	5.57435e+06
M285T448	284.87	447.56	Monomethyl tetrachloroterephthalate	[M+H-CH4O]+			Benzenoids	Benzene and substituted derivatives	Benzoic acids and derivatives	5.70534e+07	5.49335e+07	5.1324e+07	5.29885e+07	5.50225e+07	5.30558e+07	5.36922e+07	5.51102e+07	5.59387e+07	5.25919e+07	5.3691e+07	5.15781e+07	5.60326e+07	5.47932e+07	5.50776e+07	5.48117e+07
M88T339	88.0758	338.678	Morpholine	[M+H]+	HMDB0031581	C14452	Organoheterocyclic compounds	Oxazinanes	Morpholines	6.81229e+07	6.21256e+07	6.74703e+07	7.35552e+07	8.99416e+07	7.73575e+07	8.55329e+07	8.51736e+07	7.15186e+07	7.38387e+07	7.08259e+07	8.21246e+07	7.17301e+07	7.04136e+07	7.17766e+07	6.83839e+07
M206T594	206.103	593.667	Moxonidine	[M+H-HCl]+	HMDB0041938	C07451	Organoheterocyclic compounds	Diazines	Pyrimidines and pyrimidine derivatives	1.02593e+07	1.29798e+07	1.1384e+07	1.27701e+07	1.19431e+07	1.347e+07	1.35145e+07	2.26393e+07	1.23804e+07	1.34349e+07	1.25788e+07	1.40071e+07	1.10744e+07	1.37299e+07	1.51018e+07	1.47575e+07
M258T166_3	258.279	166.391	Myristamine oxide	[M+H]+			Organic nitrogen compounds	Organonitrogen compounds	Aminoxides	1.65876e+09	1.54162e+09	1.52396e+09	1.73324e+09	1.80035e+09	1.62314e+09	1.98806e+09	1.8336e+09	1.53193e+09	1.55398e+09	1.61334e+09	1.65016e+09	1.58834e+09	1.54737e+09	1.59299e+09	1.46602e+09
M272T35	272.258	34.745	Myristoyl ethanolamide	[M+H]+			Organic nitrogen compounds	Organonitrogen compounds	Amines	3.79931e+08	2.70554e+08	2.95056e+08	3.88488e+08	3.23037e+08	3.33325e+08	3.443e+08	4.15473e+08	3.57836e+08	3.12124e+08	4.01666e+08	2.83571e+08	3.14213e+08	2.95136e+08	2.92217e+08	3.02927e+08
M175T155	174.995	154.798	N-.alpha.-acetyl-l-ornithine	[M+H]+	HMDB0003357	C00437	Organic acids and derivatives	Carboxylic acids and derivatives	Amino acids, peptides, and analogues	1.05051e+07	9.53105e+06	8.08909e+06	8.85349e+06	9.87543e+06	8.35585e+06	5.6379e+06	7.92967e+06	7.75322e+06	8.21981e+06	8.73311e+06	1.00614e+07	8.51091e+06	8.51554e+06	7.74275e+06	8.29915e+06
M327T73	327.202	73.0983	N-(1-amino-3,3-dimethyl-1-oxobutan-2-yl)-1-pentyl-1h-indole-3-carboxamide	[M+H-NH3]+			Organic acids and derivatives	Carboxylic acids and derivatives	Amino acids, peptides, and analogues	3.46183e+07	2.23933e+07	2.5532e+07	3.6284e+07	2.76272e+07	2.22913e+07	4.61776e+07	2.81201e+07	2.02908e+07	1.71605e+07	1.93505e+07	3.47951e+07	3.69565e+07	3.65825e+07	3.71113e+07	3.38461e+07
M255T400	255.098	399.784	N-(4-fluorobenzoyl)-5-amino-1h-indole	[M+H]+			Benzenoids	Benzene and substituted derivatives	Benzoic acids and derivatives	635697	8.49418e+06	3.64801e+06	2.28439e+06	2.99039e+06	5.75769e+06	6.93201e+06	8.00397e+06	1.53839e+07	3.51031e+06	813284	3.696e+06	1.59525e+07	1.52169e+07	1.52271e+07	1.61936e+07
M380T37	380.247	37.395	N-(methylsulfonyl)-13-(3-pentyloxiranyl)-5z,8z,11z-tridecatrienamide	[M+H-H2O]+			Organic acids and derivatives	Organic sulfonic acids and derivatives	Organosulfonic acids and derivatives	2.55569e+07	2.92744e+07	2.28869e+07	2.09119e+07	2.17259e+07	2.48428e+07	3.14551e+07	2.46075e+07	2.9928e+07	2.46097e+07	2.27813e+07	3.10425e+07	1.9976e+07	1.99333e+07	1.84596e+07	2.07533e+07
M238T178	238.142	178.148	N-(phenylacetyl)-l-phenylalanine	[M+H-CH2O2]+	HMDB0002372		Organic acids and derivatives	Carboxylic acids and derivatives	Amino acids, peptides, and analogues	2.66337e+07	2.19691e+07	2.31091e+07	2.66565e+07	2.36087e+07	2.92872e+07	2.26235e+07	2.36789e+07	1.67387e+07	2.7567e+07	2.61416e+07	2.48914e+07	2.60554e+07	2.61182e+07	2.62322e+07	2.17684e+07
M352T33_1	352.246	33.3087	N-3-oxohexadec-11z-enoyl-l-homoserine lactone	[M+H]+			Organic acids and derivatives	Carboxylic acids and derivatives	Amino acids, peptides, and analogues	8.24653e+07	7.91364e+07	5.71319e+07	7.38494e+07	5.69131e+07	5.83277e+07	6.39518e+07	6.98294e+07	7.02899e+07	6.92664e+07	6.72551e+07	7.25909e+07	6.36056e+07	6.43258e+07	6.36417e+07	6.43191e+07
M244T278	244.079	277.975	N-acetyl-d-galactosamine	[M+Na]+	HMDB0000212	C01074	Organic oxygen compounds	Organooxygen compounds	Carbohydrates and carbohydrate conjugates	61469.9	2.35403e+06	155450	1.16731e+06	239412	803977	216728	94809.3	2.96812e+06	685841	34326.1	273959	2.20902e+06	2.41164e+06	1.06421e+06	2.37059e+06
M204T436	204.098	436.289	N-acetyl-d-glucosamine	[M+H-H2O]+	HMDB0000215	C00140	Organic oxygen compounds	Organooxygen compounds	Carbohydrates and carbohydrate conjugates	2.80639e+06	3.50911e+06	2.86678e+06	3.08249e+06	3.53917e+06	5.97878e+06	4.23714e+06	4.51663e+06	4.17696e+06	3.73949e+06	4.2459e+06	4.62801e+06	3.08543e+06	3.53471e+06	3.13445e+06	4.45707e+06
M198T334	198.087	334.215	N-acetylhistidine	[M+H]+	HMDB0014748	C02997	Organic acids and derivatives	Carboxylic acids and derivatives	Amino acids, peptides, and analogues	816014	457318	2.25278e+06	1.43604e+06	749014	779848	792950	571798	1.0695e+07	683802	585846	628775	4.83029e+06	4.80174e+06	4.55455e+06	4.17931e+06
M324T59	324.288	59.1584	N-acetylsphingosine	[M+H-H2O]+			Lipids and lipid-like molecules	Sphingolipids	Ceramides	2.64101e+07	1.86263e+07	1.83574e+07	2.10403e+07	2.16144e+07	2.36917e+07	2.47988e+07	1.67467e+07	1.77684e+07	2.46246e+07	2.38858e+07	2.25706e+07	1.62839e+07	1.62861e+07	1.50668e+07	1.60397e+07
M188T365	188.103	364.75	N-acetylsulfamethoxazole	[M+H-C2H4O3S]+	HMDB0013854	C13061	Benzenoids	Benzene and substituted derivatives	Benzenesulfonamides	251197	1.33131e+07	7.1703e+06	5.34443e+06	4.05436e+06	7.79927e+06	1.29833e+07	9.04992e+06	1.91567e+07	6.2437e+06	236118	5.17991e+06	661049	625454	660386	587082
M189T536	189.114	535.961	N-alpha-acetyl-l-lysine	[M+H]+		C12989	Organic acids and derivatives	Carboxylic acids and derivatives	Amino acids, peptides, and analogues	3.44635e+06	1.40927e+07	5.76794e+06	1.12643e+07	1.0622e+07	1.35942e+07	1.00433e+07	8.76799e+06	1.4172e+07	8.44241e+06	9.58324e+06	1.1708e+07	3.82362e+06	1.03065e+07	7.67349e+06	9.80396e+06
M338T44	338.267	43.9672	N-cis-hexadec-9-enoyl-l-homoserine lactone	[M+H]+			Organic acids and derivatives	Carboxylic acids and derivatives	Amino acids, peptides, and analogues	9.41752e+07	6.19241e+07	8.04369e+07	8.13699e+07	6.65488e+07	6.67395e+07	8.02306e+07	7.64363e+07	5.26489e+07	7.71013e+07	7.74979e+07	7.25962e+07	5.69646e+07	5.55408e+07	5.43021e+07	5.43359e+07
M338T55	338.342	54.9353	N-cyclohexanecarbonylpentadecylamine	[M+H]+			Organic acids and derivatives	Carboxylic acids and derivatives	Carboxylic acid derivatives	8.71715e+06	9.36868e+06	1.07726e+07	1.00239e+07	1.00814e+07	8.7711e+06	9.49488e+06	1.31602e+07	6.90342e+06	3.07029e+07	7.17154e+06	8.22342e+06	8.45207e+06	1.70529e+07	8.2356e+06	8.23661e+06
M324T115	324.327	115.081	N-cyclohexanecarbonyltetradecylamine	[M+H]+			Organic acids and derivatives	Carboxylic acids and derivatives	Carboxylic acid derivatives	1.13503e+07	6.01589e+06	5.74712e+06	6.06158e+06	3.5337e+06	3.40502e+06	3.5706e+06	3.21629e+06	2.58006e+06	3.4724e+06	4.91816e+06	3.67865e+06	6.23983e+06	5.80552e+06	5.90617e+06	5.80803e+06
M186T183	186.222	183.314	N-dodecylamine	[M+H]+			Organic nitrogen compounds	Organonitrogen compounds	Amines	7.95265e+07	3.25787e+07	5.33188e+07	5.55263e+07	6.1919e+07	5.63576e+07	5.55288e+07	6.60734e+07	5.67206e+07	7.09499e+07	6.91749e+07	7.62678e+07	1.20706e+08	1.1764e+08	1.15651e+08	1.1554e+08
M340T63	340.282	63.2388	N-hexadecanoyl-l-homoserine lactone	[M+H]+			Organic acids and derivatives	Carboxylic acids and derivatives	Amino acids, peptides, and analogues	8.61643e+08	5.50645e+08	6.40734e+08	6.40321e+08	5.75301e+08	7.34924e+08	6.25e+08	6.36202e+08	5.55599e+08	5.78077e+08	6.15568e+08	6.68206e+08	6.08554e+08	5.96384e+08	5.86515e+08	5.86618e+08
M484T31	484.473	30.5586	N-lauroyl-d-erythro-sphinganine	[M+H]+	HMDB0011758		Lipids and lipid-like molecules	Sphingolipids	Ceramides	1.30073e+08	8.99851e+07	9.00417e+07	8.73316e+07	1.00352e+08	9.37413e+07	1.14359e+08	1.28572e+08	1.04006e+08	9.6897e+07	1.14118e+08	1.16914e+08	8.91783e+07	8.87024e+07	8.76099e+07	8.66303e+07
M648T101	647.534	100.821	N-lauroyl-d-erythro-sphingosylphosphorylcholine	[M+H]+	HMDB0012096		Lipids and lipid-like molecules	Sphingolipids	Phosphosphingolipids	6.09816e+06	6.45536e+06	5.00811e+06	6.19165e+06	7.97815e+06	4.66283e+06	8.67248e+06	8.13412e+06	1.05605e+07	5.03659e+06	6.72975e+06	5.74271e+06	5.33061e+06	5.21465e+06	5.16576e+06	5.1654e+06
M240T35	240.196	34.9941	N-mesitylbicyclo[2.2.1]heptane-2-carboxamide	[M+H-H2O]+			Lipids and lipid-like molecules	Prenol lipids	Monoterpenoids	1.92509e+07	1.72491e+07	5.52198e+07	2.38122e+07	1.5386e+07	2.12522e+07	2.239e+07	1.92672e+07	4.6345e+07	1.84927e+07	8.90208e+06	2.49307e+07	2.00849e+07	2.13547e+07	2.04763e+07	2.07452e+07
M144T365	144.077	365.372	N-methyl-l-glutamic acid	[M+H-H2O]+	HMDB0062660	C01046	Organic acids and derivatives	Carboxylic acids and derivatives	Amino acids, peptides, and analogues	4.32513e+07	6.90238e+06	1.04644e+07	1.29233e+07	1.36656e+07	9.72611e+06	2.69306e+07	2.58898e+07	1.68447e+07	2.20807e+07	6.09041e+07	4.22861e+07	3.57524e+07	3.60899e+07	3.57602e+07	3.77698e+07
M200T179	200.236	179.057	N-methyldodecylamine	[M+H]+			Organic nitrogen compounds	Organonitrogen compounds	Amines	5.70812e+07	3.19681e+07	2.54303e+07	3.99146e+07	4.39949e+07	5.28716e+07	5.08084e+07	4.80755e+07	5.37805e+07	3.70533e+07	4.58776e+07	4.6572e+07	4.53979e+07	4.45945e+07	4.54556e+07	4.22244e+07
M510T170	510.5	170.318	N-myristoyl-d-erythro-sphingosine	[M+H]+	HMDB0011773		Lipids and lipid-like molecules	Sphingolipids	Ceramides	2.35464e+07	227828	189093	2.77204e+07	96174.7	644290	1.08842e+06	1.2323e+06	687008	464594	88772.8	7.85448e+06	1.49959e+07	1.53784e+07	1.47774e+07	1.46046e+07
M513T31	512.504	30.6968	N-myristoylsphinganine	[M+H]+	HMDB0011759		Lipids and lipid-like molecules	Sphingolipids	Ceramides	1.53033e+09	1.0551e+09	1.12782e+09	1.14734e+09	1.23089e+09	1.23492e+09	1.44558e+09	1.45174e+09	1.26564e+09	1.14426e+09	1.38348e+09	1.37904e+09	1.09127e+09	1.0843e+09	1.06558e+09	1.06515e+09
M368T60_1	368.313	60.4751	N-octadecanoyl-l-homoserine lactone	[M+H]+			Organic acids and derivatives	Carboxylic acids and derivatives	Amino acids, peptides, and analogues	3.36994e+07	1.8734e+07	1.95007e+07	2.71796e+07	2.4084e+07	2.35128e+07	2.57654e+07	1.47244e+07	2.46751e+07	3.00252e+07	3.0169e+07	2.2904e+07	2.12382e+07	2.12451e+07	2.12737e+07	1.93024e+07
M270T166	270.316	166.369	N-octadecylamine	[M+H]+	HMDB0029586		Organic nitrogen compounds	Organonitrogen compounds	Amines	1.17753e+08	8.76638e+07	1.07156e+08	1.23471e+08	1.03629e+08	9.23795e+07	1.31871e+08	1.22058e+08	9.22519e+07	1.04226e+08	1.35047e+08	1.18317e+08	1.07785e+08	1.0643e+08	1.05847e+08	1.03002e+08
M210T217	210.134	217.205	N-octanoyl-l-homoserine lactone	[M+H-H2O]+		C21199	Organic acids and derivatives	Carboxylic acids and derivatives	Amino acids, peptides, and analogues	6.96842e+07	3.03543e+07	6.30357e+07	7.82824e+07	6.07619e+07	8.18045e+07	4.56215e+07	7.63874e+07	2.10873e+07	3.11159e+07	4.00498e+07	6.36425e+07	8.39184e+07	7.75734e+07	8.34263e+07	6.69809e+07
M390T61	390.358	61.2109	N-octanoylsphingosine	[M+H-2H2O]+			Lipids and lipid-like molecules	Sphingolipids	Ceramides	5.64584e+07	3.7811e+07	4.22417e+07	4.51573e+07	3.90461e+07	3.61299e+07	3.94502e+07	3.70789e+07	3.90862e+07	3.46575e+07	4.64078e+07	3.74894e+07	3.88373e+07	3.95423e+07	4.11536e+07	3.64924e+07
M412T46	412.415	45.905	N-octylsphingosine	[M+H]+			Organic nitrogen compounds	Organonitrogen compounds	Amines	4.44879e+06	2.25463e+06	2.75989e+06	3.35809e+06	3.77292e+06	4.02353e+06	6.20099e+06	7.86404e+06	9.4565e+06	5.58532e+06	6.49944e+06	7.10467e+06	5.42344e+06	5.52136e+06	5.22713e+06	5.18233e+06
M569T31	568.567	30.6968	N-stearoylsphinganine	[M+H]+	HMDB0011761		Lipids and lipid-like molecules	Sphingolipids	Ceramides	3.86042e+08	2.57153e+08	2.52428e+08	3.92203e+08	3.55352e+08	4.31853e+08	5.01336e+08	3.20026e+08	2.50456e+08	3.7673e+08	3.20816e+08	3.29507e+08	2.40785e+08	2.35201e+08	2.30477e+08	2.30284e+08
M310T85	310.311	84.8842	N,n-dimethylsphingosine	[M+H-H2O]+	HMDB0013645		Organic nitrogen compounds	Organonitrogen compounds	Amines	4.24237e+06	2.79419e+06	3.28699e+06	2.99492e+06	4.07187e+06	2.62021e+06	3.62141e+06	3.10171e+06	2.41606e+06	2.54917e+06	2.59733e+06	2.74633e+06	9.61012e+06	5.84071e+06	5.85248e+06	5.67166e+06
M189T550	189.16	549.95	N,n,n-trimethyllysine	[M+H]+	HMDB0001325	C03793	Organic acids and derivatives	Carboxylic acids and derivatives	Amino acids, peptides, and analogues	1.45362e+06	251261	329377	346259	569990	163230	523692	497726	149425	171703	525388	144893	1.01801e+07	9.26118e+06	8.27005e+06	8.84449e+06
M261T61	261.131	61.2595	N,n'-diphenyl-p-phenylenediamine	[M+H]+		C14501	Benzenoids	Benzene and substituted derivatives	Aniline and substituted anilines	8.95034e+07	9.69979e+07	1.17766e+08	1.11602e+08	9.17275e+07	8.6992e+07	6.95652e+07	9.56327e+07	8.25783e+07	7.46782e+07	6.32425e+07	6.68811e+07	1.40858e+08	1.3661e+08	1.3661e+08	1.36612e+08
M189T371	189.123	370.684	N.epsilon.-acetyl-l-lysine	[M+H]+	HMDB0000206	C02727	Organic acids and derivatives	Carboxylic acids and derivatives	Amino acids, peptides, and analogues	182089	1.59887e+06	1.5242e+06	2.97073e+06	2.7068e+06	1.46512e+06	1.71424e+06	1.91195e+06	3.60039e+06	3.60943e+06	508669	3.98537e+06	931359	832835	816503	1.62493e+06
M210T238	210.11	237.78	N6-(1-iminoethyl)-l-lysine	[M+Na]+			Organic acids and derivatives	Carboxylic acids and derivatives	Amino acids, peptides, and analogues	7.80324e+07	8.23544e+07	1.08262e+08	9.76697e+07	1.16828e+08	9.68106e+07	6.66433e+07	7.3796e+07	5.70135e+07	6.50062e+07	8.68427e+07	6.32161e+07	5.79706e+07	5.5462e+07	5.47533e+07	4.5218e+07
M171T36	171.148	35.7784	N8-acetylspermidine	[M+H-NH3]+	HMDB0002189	C01029	Organic acids and derivatives	Carboximidic acids and derivatives	Carboximidic acids	2.3468e+08	2.06915e+08	4.53915e+08	4.80448e+08	2.63771e+08	5.31298e+08	3.12263e+08	4.01226e+08	2.00259e+08	4.6382e+08	2.88516e+08	5.01565e+08	4.86116e+08	4.95772e+08	4.95713e+08	4.93048e+08
M257T131	257.205	130.701	Nandrolone	[M+H-H2O]+	HMDB0002725	C07254	Lipids and lipid-like molecules	Steroids and steroid derivatives	Estrane steroids	1.18365e+07	9.818e+06	8.35047e+06	2.61761e+07	7.85343e+06	1.42666e+07	9.88815e+06	1.10862e+07	8.61466e+06	8.47581e+06	9.80701e+06	1.05851e+07	1.09785e+07	1.0493e+07	1.05024e+07	1.04866e+07
M603T89	603.185	88.9541	Narirutin	[M+Na]+		C09793	Phenylpropanoids and polyketides	Flavonoids	Flavonoid glycosides	3.82926e+06	4.38101e+06	3.95624e+06	2.30885e+06	3.3636e+06	1.55748e+06	2.84163e+06	5.76015e+06	2.08529e+06	168856	2.32339e+06	1.82655e+06	3.16449e+06	2.80645e+06	2.88095e+06	2.80046e+06
M87T269	87.0918	268.65	Neopentyl glycol	[M+H-H2O]+			Organic oxygen compounds	Organooxygen compounds	Alcohols and polyols	7.57095e+06	9.7406e+06	4.95617e+06	5.7191e+06	6.78529e+06	2.44982e+07	7.15163e+06	7.79666e+06	1.25603e+07	8.69255e+06	6.24745e+06	7.6005e+06	1.1235e+07	1.16534e+07	1.21935e+07	1.24525e+07
M429T182	429.297	181.514	Neoruscogenin	[M+H]+			Lipids and lipid-like molecules	Prenol lipids	Triterpenoids	1.3179e+08	7.97907e+07	1.06923e+08	1.65617e+08	1.16233e+08	1.26005e+08	1.15318e+08	9.94602e+07	1.03301e+08	7.90367e+07	1.08788e+08	8.13476e+07	7.80202e+07	7.80724e+07	7.67344e+07	7.6732e+07
M267T77	267.132	77.0619	Nevirapine	[M+H]+	HMDB0014383	C07263	Organic nitrogen compounds	Organonitrogen compounds	Amines	3.02605e+06	6.15325e+06	1.93036e+06	2.29581e+06	2.25588e+06	2.23059e+06	2.57727e+06	2.16806e+06	9.67364e+06	7.77899e+06	1.29595e+06	3.75283e+06	9.35748e+06	9.12399e+06	9.17188e+06	1.23037e+07
M203T524	203.15	523.992	Ng,ng-dimethyl-l-arginine	[M+H]+	HMDB0001539	C03626	Organic acids and derivatives	Carboxylic acids and derivatives	Amino acids, peptides, and analogues	4.44829e+06	1.81704e+07	595043	1.62543e+07	6.93272e+06	1.30745e+07	1.77019e+07	9.90572e+06	3.63972e+07	9.46332e+06	665766	1.59065e+07	3.5885e+07	3.5882e+07	3.58858e+07	3.07522e+07
M123T59	123.055	58.5281	Niacinamide	[M+H]+	HMDB0001406	C00153	Organoheterocyclic compounds	Pyridines and derivatives	Pyridinecarboxylic acids and derivatives	9.69794e+06	8.59502e+06	1.00643e+07	1.38558e+07	7.89525e+06	1.07679e+07	6.169e+06	9.84424e+06	1.47368e+07	1.0959e+07	8.77072e+06	1.16119e+07	1.19008e+08	1.18961e+08	1.11451e+08	1.17043e+08
M283T326	283.07	326.21	Niflumic acid	[M+H]+	HMDB0015573	C13698	Benzenoids	Benzene and substituted derivatives	Trifluoromethylbenzenes	1.38837e+06	780928	176639	79491.5	242894	101499	514673	374274	1.34987e+06	44001.7	799683	95921.7	5.29327e+06	4.88758e+06	4.68241e+06	4.67775e+06
M403T45	403.158	44.8438	Nobiletin	[M+H]+	HMDB0029540	C10112	Phenylpropanoids and polyketides	Flavonoids	O-methylated flavonoids	7.80273e+07	1.48764e+07	7.30153e+07	6.83086e+07	1.29069e+07	2.19574e+07	1.98505e+07	2.56947e+07	5.3645e+07	3.2518e+07	7.65696e+07	2.48949e+07	2.93803e+07	4.22405e+07	3.10379e+07	2.87468e+07
M184T33_2	184.17	32.7319	Nonanamide, n-[(4-hydroxy-2-iodo-5-methoxyphenyl)methyl]-8-methyl-	[M+H-C7H7IO2]+			Benzenoids	Phenols	Methoxyphenols	6.01288e+07	7.48458e+07	6.09263e+07	6.07502e+07	5.4393e+07	6.79009e+07	6.91264e+07	6.02035e+07	5.00538e+07	6.92921e+07	6.39681e+07	6.75548e+07	5.88955e+07	6.17471e+07	5.89079e+07	5.93055e+07
M219T34	219.174	34.1036	Nootkatone	[M+H]+		C17914	Lipids and lipid-like molecules	Prenol lipids	Sesquiterpenoids	5.13489e+07	4.14298e+07	4.42861e+07	6.85307e+07	3.99072e+07	3.31516e+07	7.76376e+07	4.11718e+07	4.37826e+07	4.84341e+07	5.01295e+07	5.42988e+07	5.17563e+07	4.81618e+07	5.06361e+07	4.64571e+07
M313T120	313.231	120.105	Norgestrel	[M+H]+		C08153	Lipids and lipid-like molecules	Steroids and steroid derivatives	Estrane steroids	2.35461e+07	1.0961e+07	1.32242e+07	3.49098e+07	2.42919e+07	2.42586e+07	2.1257e+07	2.26283e+07	1.64552e+07	1.58789e+07	2.59924e+07	2.75485e+07	1.45017e+07	1.432e+07	1.40937e+07	1.39503e+07
M213T30	213.127	30.4135	O-tolidine	[M+H]+		C14443	Benzenoids	Benzene and substituted derivatives	Biphenyls and derivatives	2.47254e+07	4.33308e+07	1.89895e+07	3.93683e+07	1.38958e+07	2.65872e+07	3.45621e+07	1.92526e+07	3.87569e+07	4.36395e+07	1.5928e+07	7.13706e+06	1.13572e+07	1.15519e+07	1.18402e+07	1.17909e+07
M91T33	91.0541	33.0299	O-toluidine	[M+H-NH3]+	HMDB0041965	C14403	Benzenoids	Benzene and substituted derivatives	Toluenes	2.65604e+08	2.68582e+08	2.40122e+08	2.77839e+08	3.55451e+08	2.70264e+08	3.00998e+08	3.54902e+08	4.34931e+08	2.6677e+08	3.35861e+08	3.43082e+08	3.11925e+08	3.20215e+08	3.19811e+08	3.20216e+08
M393T80	393.21	79.6835	Octaethylene glycol	[M+Na]+	HMDB0094680		Organic oxygen compounds	Organooxygen compounds	Ethers	7.89305e+07	3.62252e+07	4.57323e+07	1.11104e+08	4.79812e+07	3.94048e+07	1.31965e+08	4.7051e+07	3.41137e+07	3.36851e+07	2.91147e+07	6.78731e+07	7.35152e+07	7.16252e+07	7.30293e+07	7.13261e+07
M575T36	575.413	36.1287	Octanoylcarnitine	[2M+H]+	HMDB0000791		Lipids and lipid-like molecules	Fatty Acyls	Fatty acid esters	7.71275e+07	3.42682e+07	3.59068e+07	3.58737e+07	4.8232e+07	3.64897e+07	4.42839e+07	8.55903e+07	6.38156e+07	3.37682e+07	5.21856e+07	3.84298e+07	3.35184e+07	3.14715e+07	3.23208e+07	3.75304e+07
M843T152	843.434	151.582	Okadaic acid	[M+K]+		C01945	Organic oxygen compounds	Organooxygen compounds	Ethers	8.38265e+06	6.56896e+06	6.17916e+06	9.07315e+06	74872.4	5.0719e+06	6.93973e+06	5.43873e+06	4.74859e+06	56397.5	8.85884e+06	5.7884e+06	3.9811e+06	3.983e+06	3.98475e+06	3.4399e+06
M282T33	282.279	32.9239	Oleamide	[M+H]+	HMDB0002117	C19670	Lipids and lipid-like molecules	Fatty Acyls	Fatty amides	4.30341e+09	4.99956e+09	4.32132e+09	4.59494e+09	4.02886e+09	4.94538e+09	5.3835e+09	4.56866e+09	4.57789e+09	4.70956e+09	4.7676e+09	4.6883e+09	4.08259e+09	4.21779e+09	4.17182e+09	4.2173e+09
M265T33	265.253	32.8034	Oleic acid	[M+H-H2O]+	HMDB0000207	C00712	Lipids and lipid-like molecules	Fatty Acyls	Fatty acids and conjugates	1.93891e+08	2.08603e+08	1.98488e+08	2.02364e+08	1.92182e+08	2.21721e+08	2.47547e+08	2.04423e+08	2.0281e+08	2.15141e+08	2.17491e+08	2.13477e+08	1.81363e+08	1.94318e+08	1.77552e+08	1.8398e+08
M311T195	311.306	194.601	Oleic acid ethyl ester	[M+H]+			Lipids and lipid-like molecules	Fatty Acyls	Fatty acid esters	276791	307763	169598	1.25214e+06	811860	738072	1.22354e+06	1.49305e+06	1.31768e+06	1.56729e+06	1.04511e+06	808009	1.00635e+07	9.81761e+06	9.67903e+06	9.67397e+06
M247T32	247.242	32.3329	Oleic acid methyl ester	[M+H-CH6O2]+		C03425	Lipids and lipid-like molecules	Fatty Acyls	Fatty acid esters	9.99356e+07	1.06605e+08	8.74372e+07	9.64792e+07	9.05791e+07	1.86559e+06	1.22493e+08	1.02069e+08	9.81043e+07	1.01816e+08	9.56414e+07	1.2088e+08	8.26094e+07	8.61407e+07	8.70494e+07	8.46751e+07
M310T33	310.31	32.6996	Oleoyl ethylamide	[M+H]+			Lipids and lipid-like molecules	Fatty Acyls	Fatty amides	1.85758e+09	2.16775e+09	1.63487e+09	1.71828e+09	1.50058e+09	1.94515e+09	2.19412e+09	1.63927e+09	1.5013e+09	1.97509e+09	1.59105e+09	1.6361e+09	1.47614e+09	1.51304e+09	1.49134e+09	1.50568e+09
M774T29	773.533	28.7014	Oligomycin a	[M+H-H2O]+		C11311				2.91207e+07	2.92137e+07	2.08256e+07	2.59254e+07	3.49838e+07	2.01321e+07	3.13584e+07	5.80353e+07	4.53436e+07	2.87212e+07	4.36026e+07	4.14654e+07	2.15184e+07	1.90422e+07	1.90658e+07	1.90602e+07
M245T38	245.136	37.9452	Osthole	[M+H]+		C09280				1.41859e+08	1.58542e+08	2.11374e+08	1.25223e+08	1.56277e+08	1.51116e+08	1.49083e+08	1.32358e+08	1.45112e+08	3.20525e+06	7.1676e+07	1.74927e+08	4.19284e+07	4.09786e+07	4.24924e+07	3.96633e+07
M287T461	287.055	460.834	Oxazepam	[M+H]+	HMDB0014980	C07359	Organoheterocyclic compounds	Benzodiazepines	1,4-benzodiazepines	5.64372e+07	4.59083e+06	8.00091e+06	1.36299e+07	1.76859e+07	6.37685e+06	4.07434e+07	4.06e+07	2.86374e+07	2.7003e+07	1.04437e+08	5.53737e+07	5.6885e+07	5.75324e+07	5.68905e+07	5.85084e+07
M336T37	336.251	36.8779	Oxethazaine	[M+H-C10H12]+		C12552	Benzenoids	Benzene and substituted derivatives	Phenethylamines	1.96438e+08	1.28875e+08	1.05437e+08	1.30694e+08	8.64308e+07	1.29244e+08	1.62543e+08	1.67047e+08	1.22789e+08	1.36997e+08	9.87599e+07	1.2054e+08	1.37842e+08	1.37866e+08	1.34125e+08	1.3667e+08
M358T175	358.228	174.94	Oxybutynin	[M+H]+	HMDB0015195	C07360				8.69441e+06	809747	2.94839e+06	953487	1.1793e+06	1.70865e+06	9.05311e+06	7.78568e+06	4.91878e+06	3.2793e+06	2.28771e+06	2.89243e+07	1.2188e+07	1.15445e+07	1.14307e+07	1.14175e+07
M256T62	256.264	62.4297	Palmitamide	[M+H]+	HMDB0012273		Lipids and lipid-like molecules	Fatty Acyls	Fatty amides	6.5151e+08	4.28786e+08	5.23319e+08	6.02693e+08	5.62578e+08	5.9815e+08	5.69558e+08	6.00657e+08	5.81638e+08	5.76665e+08	5.81352e+08	5.71072e+08	5.61738e+08	5.61875e+08	5.19206e+08	5.56703e+08
M285T146	285.29	145.603	Palmitic acid ethyl ester	[M+H]+	HMDB0029811		Lipids and lipid-like molecules	Fatty Acyls	Fatty acid esters	1.36023e+07	6.48201e+06	2.43105e+07	2.69066e+07	7.7726e+06	7.28968e+06	9.73583e+06	1.33751e+07	7.46266e+06	7.43046e+06	5.0488e+06	1.36269e+07	1.42646e+07	1.36134e+07	1.36237e+07	1.3869e+07
M280T161	280.264	161.142	Palmitoleoyl ethanolamide	[M+H-H2O]+	HMDB0013648		Organic nitrogen compounds	Organonitrogen compounds	Amines	1.27914e+07	7.67847e+06	8.4785e+06	7.79478e+06	7.62297e+06	8.70666e+06	8.47191e+06	8.28057e+06	9.24775e+06	7.91836e+06	7.82e+06	9.70246e+06	1.54705e+07	1.52182e+07	1.43418e+07	1.54689e+07
M300T51	300.29	50.7035	Palmitoyl ethanolamide	[M+H]+	HMDB0002100	C16512	Organic acids and derivatives	Carboximidic acids and derivatives	Carboximidic acids	7.3748e+07	5.13671e+07	1.34642e+08	7.63453e+07	9.30572e+07	7.17267e+07	1.02041e+08	1.05392e+08	1.43482e+08	8.84678e+07	9.01789e+07	1.04864e+08	7.47539e+07	7.47587e+07	7.38963e+07	7.3202e+07
M242T348	242.114	347.645	Pantothenic acid	[M+Na]+	HMDB0000210	C00864	Organic acids and derivatives	Carboxylic acids and derivatives	Amino acids, peptides, and analogues	84343.6	1.72378e+06	2.30748e+06	1.46745e+06	1.60835e+06	2.3629e+06	1.31164e+06	1.60392e+06	2.30273e+06	1.77074e+06	249786	1.99976e+06	990892	1.33984e+06	1.94645e+06	1.78653e+06
M340T33	340.155	33.3472	Papaverine hcl	[M+H]+		C03209	Organoheterocyclic compounds	Isoquinolines and derivatives	Benzylisoquinolines	6.71058e+07	1.12015e+06	3.30273e+06	1.73804e+06	1.25938e+06	2.10029e+06	4.62154e+07	1.39711e+06	3.97091e+07	416917	4.6062e+06	4.99757e+07	3.55637e+07	3.55659e+07	3.85143e+07	3.55709e+07
M231T50	231.12	50.247	Parthenolide	[M+H-H2O]+		C07609	Lipids and lipid-like molecules	Prenol lipids	Terpene lactones	1.47525e+08	1.86429e+08	2.68384e+08	1.40602e+08	1.78494e+08	1.70636e+08	1.55722e+08	1.46119e+08	1.79271e+08	1.41212e+08	8.3377e+07	2.0586e+08	4.99451e+07	4.59246e+07	4.59285e+07	4.59354e+07
M428T76	428.335	75.7096	Peimisine	[M+H]+			Lipids and lipid-like molecules	Steroids and steroid derivatives	Steroidal alkaloids	6.31976e+07	4.31115e+07	4.84457e+07	4.93555e+07	5.6041e+07	6.28828e+07	5.23808e+07	5.11281e+07	5.47806e+07	5.84291e+07	5.40881e+07	4.66716e+07	5.32835e+07	5.05166e+07	5.04968e+07	5.12401e+07
M239T61	239.149	61.4872	Pentaethylene glycol	[M+H]+			Organic oxygen compounds	Organooxygen compounds	Ethers	3.27604e+07	5.42269e+07	4.91188e+07	3.00883e+07	4.93909e+07	4.94811e+07	2.80981e+07	3.4848e+07	2.96726e+07	2.95827e+07	2.02146e+07	2.62462e+07	4.99674e+07	4.90822e+07	4.65854e+07	4.99959e+07
M174T711_2	174.128	711.495	Pentedrone	[M+H-H2O]+			Organic oxygen compounds	Organooxygen compounds	Carbonyl compounds	7.84308e+06	1.91254e+07	2.09878e+07	6.37496e+06	5.52472e+06	6.749e+06	4.7309e+06	2.193e+07	2.00198e+07	7.45825e+06	1.49211e+07	5.91491e+06	9.85196e+06	1.26836e+07	1.02391e+07	1.74492e+07
M286T279	286.036	279.381	Pentoxazone	[M+H-C5H8]+		C18592				1.11352e+06	613541	784719	1.19676e+06	1.06284e+06	884285	513454	780896	362604	580562	661704	402386	6.56526e+06	5.69561e+06	5.87838e+06	5.68231e+06
M307T448	306.852	447.561	Perchloroterephthalic acid	[M+H+4i]+	HMDB0029628		Benzenoids	Benzene and substituted derivatives	Benzoic acids and derivatives	4.35965e+07	3.89747e+07	3.60132e+07	3.83967e+07	3.86897e+07	3.83158e+07	3.79928e+07	3.90875e+07	4.00761e+07	3.95642e+07	3.69539e+07	3.84607e+07	3.99362e+07	3.90927e+07	3.9273e+07	4.01161e+07
M192T222	192.138	221.975	Phendimetrazine	[M+H]+	HMDB0015519	C07904	Organoheterocyclic compounds	Oxazinanes	Morpholines	2.59631e+06	2.50604e+06	2.44209e+06	2.48353e+06	2.55044e+06	2.53223e+06	2.30363e+06	2.45621e+06	4.44743e+06	2.58104e+06	2.49598e+06	2.50647e+06	2.46645e+06	2.14808e+06	2.40165e+06	2.46696e+06
M103T369	103.05	369.485	Phenylacetaldehyde	[M+H-H2O]+	HMDB0006236	C00601	Benzenoids	Benzene and substituted derivatives	Phenylacetaldehydes	3.29996e+07	3.95572e+06	6.16889e+06	7.98765e+06	9.76595e+06	5.96605e+06	1.84166e+07	1.78505e+07	1.09434e+07	1.55916e+07	4.65196e+07	3.01653e+07	2.54648e+07	2.54722e+07	2.54675e+07	2.32702e+07
M265T5	265.117	4.7382	Phenylacetyl-l-glutamine	[M+H]+	HMDB0006344	C04148	Organic acids and derivatives	Carboxylic acids and derivatives	Amino acids, peptides, and analogues	9.83732e+06	8.621e+06	1.45268e+07	8.89099e+06	7.91372e+06	1.61087e+07	8.46057e+06	9.08825e+06	9.36558e+06	1.13542e+07	8.47991e+06	1.04766e+07	9.24327e+06	1.19238e+07	1.22154e+07	1.23896e+07
M593T36	593.276	35.8723	Pheophorbide a	[M+H]+		C18021	Organoheterocyclic compounds	Tetrapyrroles and derivatives	Chlorins	382592	2.21768e+06	8.94673e+06	3.72051e+07	2.68098e+07	1.24429e+07	785353	4.37705e+06	7.34053e+06	2.87985e+07	3.37889e+07	1.09857e+07	1.66721e+07	1.66764e+07	1.77646e+07	1.69048e+07
M639T40	639.408	40.0936	Phorbol 12-myristate 13-acetate	[M+Na]+		C05151	Lipids and lipid-like molecules	Prenol lipids	Diterpenoids	3.76392e+07	1.01255e+07	9.81926e+06	1.11922e+07	4.56217e+06	1.51447e+07	4.17922e+06	7.76832e+06	8.33004e+06	4.21021e+06	4.68317e+06	8.09633e+06	3.89989e+06	7.29749e+06	5.42657e+06	5.73137e+06
M368T367	367.994	366.694	Phosalone	[M+H]+	HMDB0041985	C11028	Organoheterocyclic compounds	Benzoxazoles	Benzoxazolones	437404	106401	339460	438642	397159	603543	571151	380634	50433.2	199560	179126	211474	5.77086e+06	5.47362e+06	5.65209e+06	5.32435e+06
M318T331	318.024	330.91	Phosmet	[M+H]+		C18756	Organoheterocyclic compounds	Isoindoles and derivatives	Isoindolines	33484	36775.7	102528	99970	86201.3	352527	41179.7	206336	1.75116e+06	58513.8	582084	306065	4.43993e+06	4.05882e+06	4.05691e+06	4.0542e+06
M318T63_1	318.3	63.2735	Phytosphingosine	[M+H]+	HMDB0004610	C12144	Organic nitrogen compounds	Organonitrogen compounds	Amines	9.74169e+09	6.67205e+09	8.39276e+09	8.61118e+09	8.57196e+09	1.00148e+10	8.18334e+09	8.67909e+09	8.46437e+09	8.37955e+09	8.66382e+09	8.73117e+09	8.54119e+09	8.49153e+09	8.40752e+09	8.39073e+09
M241T493	240.916	493.241	Picloram	[M+H]+		C14310	Organoheterocyclic compounds	Pyridines and derivatives	Pyridinecarboxylic acids and derivatives	7.0262e+07	5.81232e+07	1.39801e+07	5.30317e+07	1.94014e+07	6.41389e+07	7.7702e+07	9.65487e+07	1.03934e+08	7.61664e+07	3.10932e+07	1.45011e+08	1.00234e+08	1.00692e+08	9.18249e+07	9.25087e+07
M311T24	311.127	24.2157	Picrotin	[M+H]+		C09528				5.46208e+07	3.61244e+07	4.29716e+07	4.54217e+07	4.25752e+07	4.9288e+07	5.09299e+07	5.58012e+07	3.49e+07	4.80356e+07	3.56808e+07	4.61909e+07	5.01208e+07	5.00988e+07	4.91625e+07	4.91026e+07
M231T397	231.17	396.513	Pindolol	[M+H-H2O]+	HMDB0015095	C07445	Organoheterocyclic compounds	Indoles and derivatives	Indoles	1.56257e+06	1.15757e+06	164167	78930.5	231558	1.21569e+06	1.12808e+06	1.39985e+06	2.9569e+06	571355	1.23159e+06	604894	3.91362e+06	3.84777e+06	3.89608e+06	3.71475e+06
M401T188	401.266	187.849	Pinoxaden	[M+H]+			Organoheterocyclic compounds	Azoles	Pyrazoles	3.89479e+07	2.31834e+07	4.21051e+07	4.50541e+07	4.11447e+07	4.07313e+07	3.73899e+07	3.45667e+07	3.1031e+07	2.79094e+07	3.68983e+07	3.43543e+07	2.51313e+07	2.43194e+07	2.43083e+07	2.43037e+07
M376T32	376.26	32.1833	Pipamperone	[M+H]+			Organic oxygen compounds	Organooxygen compounds	Carbonyl compounds	1.67645e+09	1.19088e+09	1.19183e+09	1.28566e+09	1.5167e+09	1.75101e+09	2.06708e+09	1.66562e+09	1.98387e+09	1.41127e+09	1.90999e+09	1.70954e+09	3.41206e+09	3.3806e+09	3.43593e+09	3.31714e+09
M86T290	86.0965	289.715	Piperidine	[M+H]+	HMDB0034301	C01746				3.9695e+06	4.88209e+06	3.41616e+06	3.16962e+06	5.24654e+06	4.02214e+06	8.83519e+06	1.12617e+07	9.73372e+06	8.62319e+06	1.84927e+07	6.72481e+06	2.19171e+07	2.06291e+07	2.06133e+07	2.06196e+07
M189T179	189.073	178.743	Plumbagine	[M+H]+		C10387	Benzenoids	Naphthalenes	Naphthoquinones	4.54838e+07	3.2943e+07	4.33483e+07	4.65057e+07	4.32703e+07	4.67709e+07	5.04852e+07	3.95715e+07	2.55633e+07	4.37355e+07	4.10343e+07	3.91699e+07	3.11476e+07	3.0425e+07	2.92974e+07	2.83332e+07
M593T160	593.45	159.784	Podototarin	[M+Na]+			Lipids and lipid-like molecules	Prenol lipids	Diterpenoids	1.24944e+06	754408	685087	897341	739223	436907	1.11204e+06	1.22724e+06	1.08428e+06	667378	1.69887e+06	952696	846257	675508	727843	679438
M235T74	235.169	73.6705	Polygodial	[M+H]+		C09712				6.19708e+06	2.9333e+06	5.05115e+06	5.16525e+06	5.11294e+06	4.33998e+06	5.45235e+06	4.86799e+06	3.13927e+06	3.80999e+06	6.03798e+06	5.16288e+06	5.02327e+06	4.81777e+06	5.0408e+06	4.04893e+06
M210T580	210.074	579.816	Porphobilinogen	[M+H-NH3]+	HMDB0000245	C00931	Organic nitrogen compounds	Organonitrogen compounds	Amines	1.02896e+07	9.14918e+06	9.9456e+06	6.85954e+06	8.99496e+06	9.82733e+06	8.77104e+06	1.04108e+07	9.45897e+06	9.33682e+06	1.06622e+07	9.40325e+06	1.02663e+07	1.02911e+07	1.03703e+07	1.17157e+07
M294T92_2	294.204	92.2505	Pramoxine	[M+H]+	HMDB0000852	C07892				1.02418e+07	8.01509e+06	8.85058e+06	7.58665e+06	1.04083e+07	8.42373e+06	7.86903e+06	8.32606e+06	5.25115e+06	7.73961e+06	8.855e+06	8.08835e+06	8.09278e+06	8.09289e+06	7.85255e+06	7.23608e+06
M203T51	203.102	51.2637	Praziquantel	[M+H-C7H10O]+	HMDB0015191	C07367				2.58172e+07	1.73323e+07	2.41181e+07	2.44474e+07	2.663e+07	2.62166e+07	3.63697e+07	2.80566e+07	2.32553e+07	2.24341e+07	2.48673e+07	2.07357e+07	1.90791e+07	2.03249e+07	2.26552e+07	2.40446e+07
M221T49	221.165	49.1955	Prilocaine	[M+H]+	HMDB0014888	C07531	Organic acids and derivatives	Carboxylic acids and derivatives	Amino acids, peptides, and analogues	6.17102e+07	4.37094e+07	4.48699e+07	4.00522e+07	4.99892e+07	4.41952e+07	4.92363e+07	4.74834e+07	4.23994e+07	4.61677e+07	5.36001e+07	5.11255e+07	4.22822e+07	4.16349e+07	4.23114e+07	4.05173e+07
M254T413	253.999	413.099	Primisulfuron-methyl	[M+H-C8H9SO4N]+			Organic nitrogen compounds	Organonitrogen compounds	Sulfonylureas	249407	850021	31164.7	53098.1	26764	386668	27260	30540.5	1.2094e+06	958562	388731	78404	2.8338e+06	2.58673e+06	2.6442e+06	2.5842e+06
M187T359	187.108	359.491	Pro-Ala	[M+H]+			Organic acids and derivatives	Carboxylic acids and derivatives	Amino acids, peptides, and analogues	1.11372e+06	1.88754e+07	1.18203e+07	980059	1.06865e+06	1.73125e+06	4.00411e+07	1.62407e+07	3.34835e+07	1.64063e+06	1.00298e+06	1.41561e+06	8.91058e+06	8.25747e+06	8.45064e+06	8.2209e+06
M229T390	229.155	389.889	Pro-leu	[M+H]+			Organic acids and derivatives	Carboxylic acids and derivatives	Amino acids, peptides, and analogues	227978	277183	247147	382771	133178	644732	208800	335652	620705	282681	301477	555502	3.37146e+06	3.32156e+06	3.27762e+06	4.18557e+06
M217T390	217.13	389.583	Pro-Thr	[M+H]+	HMDB0004620		Organic acids and derivatives	Carboxylic acids and derivatives	Amino acids, peptides, and analogues	458277	1.17153e+06	4.65817e+06	266075	408481	686811	2.79586e+06	3.31042e+06	6.64526e+06	1.37642e+06	436662	760743	3.37869e+06	3.22342e+06	3.26999e+06	3.37532e+06
M302T59_2	302.305	58.8818	Pro-Trp	[M+H]+	HMDB0000269	C00836	Organic nitrogen compounds	Organonitrogen compounds	Amines	4.91277e+09	3.94586e+09	4.14418e+09	4.4663e+09	4.92083e+09	3.9649e+09	6.05729e+09	4.68402e+09	4.03095e+09	4.29326e+09	4.06505e+09	5.39749e+09	4.24596e+09	4.24958e+09	4.09709e+09	4.0955e+09
M218T77_2	218.211	76.6179	Prolintane	[M+H]+						7.59583e+08	5.81501e+08	7.28677e+08	7.81111e+08	8.10262e+08	7.51245e+08	1.30398e+09	9.03839e+08	7.50574e+08	7.82078e+08	8.86006e+08	8.15816e+08	7.83831e+08	7.84001e+08	7.66065e+08	7.60619e+08
M230T80_1	230.14	79.9584	Propazine	[M+H]+		C14312	Organoheterocyclic compounds	Triazines	Aminotriazines	2.16083e+07	3.1111e+07	2.15601e+07	1.66704e+07	2.36658e+07	2.3535e+07	2.25993e+07	2.18027e+07	3.46829e+07	390524	2.19806e+07	5.6732e+07	3.07624e+07	3.31569e+07	3.07043e+07	3.4737e+07
M260T437	260.172	436.996	Propranolol	[M+H]+	HMDB0001849	C07407				1.0971e+06	1.20099e+06	94210.1	47919.5	326310	735001	420952	1.75167e+06	2.71017e+06	273295	889846	568530	2.58119e+06	1.65047e+06	2.59957e+06	2.57844e+06
M377T37	377.244	36.618	Prostaglandin d1	[M+Na]+	HMDB0005102	C06438	Lipids and lipid-like molecules	Fatty Acyls	Eicosanoids	7.56516e+07	4.67807e+07	1.02881e+08	8.22345e+07	6.50841e+07	2.39957e+07	6.71961e+07	5.60391e+07	6.56983e+07	6.99475e+07	9.38268e+07	4.18235e+07	8.20441e+07	8.20796e+07	8.34236e+07	8.34225e+07
M325T24_2	325.272	23.6898	Prostaglandin f1.alpha. alcohol	[M+H-H2O]+			Lipids and lipid-like molecules	Fatty Acyls	Fatty alcohols	5.99728e+06	3.21941e+06	4.84437e+06	3.37716e+06	4.38321e+06	3.88511e+06	5.08773e+06	5.76542e+06	3.4733e+06	3.78335e+06	2.06936e+06	3.83945e+06	6.00981e+06	5.81778e+06	5.91794e+06	5.81797e+06
M252T150	252.157	150.481	Prosulfocarb	[M+H]+		C18760				5.31208e+07	3.49762e+07	4.73106e+07	4.2419e+07	5.39898e+07	4.08695e+07	4.1801e+07	5.22023e+07	2.09514e+07	3.95026e+07	4.43369e+07	5.99633e+07	5.69462e+07	5.41032e+07	4.97797e+07	4.97339e+07
M257T24_1	257.117	23.9889	Pterostilbene	[M+H]+	HMDB0130987	C10287	Phenylpropanoids and polyketides	Stilbenes		330743	293834	2.58687e+06	2.22726e+06	866179	614532	182955	458849	2.98763e+06	2.6013e+06	2.24605e+06	815018	2.57505e+06	2.74972e+06	2.52507e+06	3.75262e+06
M121T193	121.039	192.78	Purine	[M+H]+	HMDB0001366	C15587	Organoheterocyclic compounds	Imidazopyrimidines	Purines and purine derivatives	2.85258e+07	2.21012e+07	4.64824e+07	4.38294e+07	4.25455e+07	5.34683e+07	4.80318e+07	4.18787e+07	2.8356e+07	3.07058e+07	2.91668e+07	4.35505e+07	6.85723e+07	6.86435e+07	6.7168e+07	6.17186e+07
M487T35_2	487.361	34.8987	Pygenic acid c	[M+H-H2O]+			Lipids and lipid-like molecules	Prenol lipids	Triterpenoids	5.95836e+07	3.59382e+07	4.4397e+07	4.19981e+07	6.46825e+07	4.21845e+07	6.03418e+07	8.16465e+07	5.97048e+07	4.78159e+07	5.25178e+07	4.61103e+07	5.51143e+07	4.85928e+07	4.85207e+07	4.8698e+07
M415T29	415.038	28.8672	Pyraflufen-ethyl	[M+H+2i]+		C18554	Organoheterocyclic compounds	Azoles	Pyrazoles	1.05306e+07	3.45903e+07	2.09283e+07	9.95642e+06	8.8203e+06	2.12956e+07	8.05093e+06	8.53904e+06	1.09446e+07	1.47683e+07	9.34538e+06	1.20104e+07	3.57674e+07	3.6023e+07	3.74263e+07	3.46111e+07
M365T9	365.136	9.22182	Pyridaben	[M+H]+		C18614	Benzenoids	Benzene and substituted derivatives	Phenylpropanes	880449	501412	170871	552680	390040	430373	634343	672891	312824	404971	357280	523147	498773	470803	433153	434905
M72T322	72.0811	321.628	Pyrrolidine	[M+H]+	HMDB0031641		Organoheterocyclic compounds	Pyrrolidines		7.05015e+06	7.59564e+06	5.5221e+06	6.23406e+06	7.22908e+06	7.40768e+06	7.14522e+06	7.36364e+06	1.30882e+07	6.94526e+06	6.34969e+06	6.82258e+06	2.643e+07	2.49506e+07	2.41044e+07	2.40978e+07
M131T462	131.082	462.151	Quinoxaline	[M+H]+		C18575	Organoheterocyclic compounds	Diazanaphthalenes	Benzodiazines	5.01013e+07	8.88666e+06	1.19217e+07	2.49356e+07	3.38624e+07	1.40558e+07	4.1542e+07	3.78092e+07	1.78394e+07	3.98017e+07	4.99268e+07	4.09211e+07	3.72435e+07	3.56597e+07	3.74325e+07	2.91542e+07
M609T80	609.271	80.3706	Reserpine	[M+H]+	HMDB0014351	C06539				3.37915e+06	1.47813e+07	4.48033e+06	2.5759e+07	1.79263e+07	9.62418e+06	1.34424e+06	1.47085e+06	1.09242e+06	2.24115e+07	2.14095e+07	8.58919e+06	1.29449e+07	1.24357e+07	1.29417e+07	1.02333e+07
M119T639	119.086	639.394	Retinene	[M+H-C11H18O]+	HMDB0001358	C00376	Lipids and lipid-like molecules	Prenol lipids	Retinoids	3.46205e+06	3.47106e+06	5.5111e+06	4.73299e+06	3.35448e+06	1.77316e+07	1.1418e+06	1.6222e+06	8.43478e+06	2.45146e+06	4.21311e+06	2.01223e+06	2.7483e+06	3.59463e+06	3.4412e+06	4.347e+06
M368T93	368.195	93.0124	Retrorsine n-oxide	[M+H]+		C10333				3.59246e+07	2.17746e+07	3.54192e+07	3.0116e+07	5.55147e+07	3.41504e+07	2.65162e+07	1.89867e+07	2.32376e+07	4.05303e+07	3.71402e+07	2.47277e+07	3.16036e+07	2.03254e+07	3.1635e+07	3.17304e+07
M235T186	235.014	186.135	Riluzole	[M+H]+	HMDB0014878	C07937				187273	98694.3	85928.1	74400	148885	133199	352398	662020	118375	449424	165508	143770	4.48053e+07	4.48155e+07	4.40552e+07	4.48163e+07
M406T30	406.187	30.0849	Roseoflavin	[M+H]+		C21647	Organoheterocyclic compounds	Pteridines and derivatives	Alloxazines and isoalloxazines	2.08491e+07	3.77289e+07	1.2119e+06	4.06166e+07	1.41319e+08	2.15754e+07	1.50731e+07	3.63359e+07	681966	2.78618e+06	2.83545e+07	1.47252e+07	1.70121e+07	1.8192e+07	1.66392e+07	1.65569e+07
M356T122	356.195	122.272	Rotundine	[M+H]+		C02890				5.17518e+07	5.17804e+07	5.62296e+07	1.97616e+07	3.76879e+07	3.80311e+07	2.4238e+07	3.06088e+07	3.48965e+07	3.17432e+07	3.7344e+07	3.54767e+07	3.18086e+07	3.18244e+07	3.10109e+07	3.09877e+07
M438T580	438.283	579.778	Salmeterol	[M+Na]+	HMDB0015073	C07241	Benzenoids	Benzene and substituted derivatives	Benzyl alcohols	3.42242e+06	4.68241e+06	6.95907e+06	2.14006e+06	9.39968e+06	4.64059e+06	6.20525e+06	5.45767e+06	7.32743e+06	1.79198e+06	3.0555e+06	6.59745e+06	8.29275e+06	6.7178e+06	8.39225e+06	3.28123e+06
M386T420	386.124	419.748	Sarafloxacin	[M+H]+	HMDB0039526		Organoheterocyclic compounds	Quinolines and derivatives	Phenylquinolines	8.06603e+06	3.96494e+06	8.47297e+06	8.78062e+06	8.92735e+06	7.96173e+06	8.63499e+06	7.79389e+06	3.2547e+06	6.62286e+06	8.33331e+06	7.29155e+06	1.39485e+07	7.86207e+06	7.86616e+06	7.53287e+06
M90T368	90.0551	367.629	Sarcosine	[M+H]+	HMDB0000271	C00213	Organic acids and derivatives	Carboxylic acids and derivatives	Amino acids, peptides, and analogues	3.80287e+06	2.28884e+06	2.58741e+06	3.15404e+06	3.40712e+06	5.92277e+06	3.49147e+06	3.19899e+06	1.99154e+06	2.44044e+06	1.95746e+06	2.58282e+06	5.84148e+07	5.85357e+07	5.62765e+07	5.0308e+07
M399T194	399.308	193.917	Sarsasapogenin	[M+H-H2O]+	HMDB0030024	C03963	Lipids and lipid-like molecules	Prenol lipids	Triterpenoids	2.46775e+07	1.87005e+07	2.17322e+07	1.75505e+07	1.45783e+07	1.99154e+07	2.19418e+07	2.16063e+07	1.82643e+07	1.97591e+07	1.98322e+07	1.96541e+07	1.78226e+07	1.80202e+07	1.72978e+07	1.76679e+07
M495T29	495.266	28.8255	Schweinfurthin e	[M+H]+			Organoheterocyclic compounds	Benzopyrans	1-benzopyrans	5.04099e+07	5.15689e+07	5.49271e+07	5.79397e+07	5.04619e+07	4.77972e+07	4.78899e+07	5.56128e+07	3.68985e+07	4.73342e+07	4.62314e+07	4.77454e+07	4.89749e+07	4.69618e+07	4.78291e+07	4.60086e+07
M501T35	501.377	34.6818	Sclareolide	[2M+H]+						3.74493e+07	2.40854e+07	2.57508e+07	2.29625e+07	3.3539e+07	4.75534e+07	2.04972e+07	3.38326e+07	2.39709e+07	2.28397e+07	2.31511e+07	6.43068e+07	3.9668e+07	3.90887e+07	3.69079e+07	3.82144e+07
M226T121_2	226.18	121.112	Secbumeton	[M+H]+		C19106	Organoheterocyclic compounds	Triazines	1,3,5-triazines	2.22423e+08	1.86519e+08	1.66145e+08	2.10351e+08	5.0679e+08	2.31023e+08	1.79384e+08	2.07449e+08	1.78787e+08	2.84909e+08	1.74747e+08	2.99258e+08	2.08057e+08	2.0843e+08	2.08944e+08	1.82203e+08
M448T38	448.234	37.5111	Ser-Trp-Arg	[M+H]+			Organic acids and derivatives	Carboxylic acids and derivatives	Amino acids, peptides, and analogues	9.66119e+07	1.77479e+06	4.74419e+06	2.29537e+08	2.41627e+08	2.70858e+08	1.1999e+06	1.75787e+06	3.84361e+06	4.03835e+07	3.18239e+08	2.93266e+07	9.28524e+07	8.3607e+07	1.47402e+08	8.21357e+07
M253T264	253.086	263.533	Shikonin	[M+H-2H2O]+	HMDB0030579	C17412	Benzenoids	Naphthalenes	Naphthoquinones	165117	445808	386619	229944	714010	961005	432216	1.12455e+06	2.22669e+06	616921	347773	457320	701477	679334	838734	724167
M202T407	202.082	407.195	Simazine	[M+H]+		C11172	Organoheterocyclic compounds	Triazines	1,3,5-triazines	1.16292e+07	9.81669e+06	1.04475e+07	5.55128e+06	7.85917e+06	2.44248e+06	1.43582e+07	1.55892e+07	1.69229e+07	1.08582e+07	1.24985e+07	8.98704e+06	1.14952e+07	1.14457e+07	1.14508e+07	1.24154e+07
M380T56	380.35	55.8743	Solanidine	[M+H-H2O]+	HMDB0003236	C06543	Lipids and lipid-like molecules	Steroids and steroid derivatives	Steroidal alkaloids	1.83948e+07	1.44452e+07	1.42512e+07	1.49901e+07	1.31946e+07	1.54231e+07	2.02756e+07	1.73886e+07	9.79296e+06	1.76661e+07	1.31799e+07	1.29263e+07	1.07549e+07	1.07754e+07	1.04194e+07	1.04046e+07
M396T59	396.345	58.5287	Solasodine	[M+H-H2O]+	HMDB0035282	C10822	Lipids and lipid-like molecules	Steroids and steroid derivatives	Steroidal alkaloids	3.25234e+07	2.13754e+07	2.31799e+07	2.27546e+07	2.32285e+07	2.30504e+07	3.22821e+07	2.33185e+07	2.18985e+07	2.67488e+07	2.85688e+07	2.2778e+07	1.80366e+07	1.77926e+07	1.74458e+07	1.74557e+07
M430T189	430.39	188.524	Sorbitane monostearate - polysorbate 60 in-source fragment	[M+H]+	HMDB0029888		Lipids and lipid-like molecules	Fatty Acyls	Fatty acid esters	6.32815e+06	7.11288e+06	4.94523e+06	2.16627e+06	9.40036e+06	4.10856e+06	1.45452e+07	4.61468e+06	5.21086e+06	6.0562e+06	4.54475e+06	5.35389e+06	6.22932e+06	5.94486e+06	5.81401e+06	5.81406e+06
M146T585	146.165	585.451	Spermidine	[M+H]+	HMDB0001257	C00315	Organic nitrogen compounds	Organonitrogen compounds	Amines	5.68112e+07	4.10498e+07	4.4881e+07	4.14693e+07	3.50694e+07	3.89554e+07	4.62438e+07	2.69063e+07	4.13325e+07	3.90014e+07	4.14438e+07	3.85154e+07	5.08723e+07	3.96832e+07	3.85971e+07	3.89393e+07
M300T247	300.278	246.645	Sphingosine	[M+H]+	HMDB0000252	C00319	Organic nitrogen compounds	Organonitrogen compounds	Amines	5.12866e+07	1.37646e+08	7.15463e+07	5.4618e+07	2.74326e+07	3.89906e+07	1.88837e+08	1.02704e+08	1.64642e+08	5.16944e+07	3.59156e+08	1.14625e+08	2.35113e+08	2.31379e+08	2.31018e+08	2.28158e+08
M284T59	284.295	59.2164	Stearamide	[M+H]+	HMDB0034146	C13846	Organic acids and derivatives	Carboximidic acids and derivatives	Carboximidic acids	2.77464e+07	3.01674e+07	5.76195e+07	3.06438e+07	3.13882e+07	3.4148e+07	3.31911e+07	3.35319e+07	3.05289e+07	3.38033e+07	3.12727e+07	3.389e+07	3.30675e+07	3.29569e+07	3.2825e+07	3.93657e+07
M328T50_2	328.321	50.0085	Stearoyl ethanolamide	[M+H]+	HMDB0013078		Organic nitrogen compounds	Organonitrogen compounds	Amines	4.86261e+07	4.46555e+07	4.76851e+07	4.94066e+07	5.82625e+07	3.74395e+07	6.1494e+07	7.06947e+07	9.24678e+07	5.09454e+07	5.61361e+07	6.61417e+07	4.35624e+07	4.27964e+07	4.6248e+07	4.03535e+07
M531T27	531.258	27.0699	Strictosidine	[M+H]+		C03470	Lipids and lipid-like molecules	Prenol lipids	Terpene glycosides	1.23891e+07	5.60008e+06	8.75312e+06	7.74933e+06	1.05111e+07	9.47864e+06	9.28309e+06	9.5889e+06	6.75787e+06	9.61179e+06	5.6267e+06	8.80402e+06	1.07547e+07	1.03598e+07	1.0858e+07	8.35896e+06
M111T697	111.091	697.496	Suberic acid	[M+H-CH4O3]+	HMDB0000893	C08278	Lipids and lipid-like molecules	Fatty Acyls	Fatty acids and conjugates	6.68037e+07	1.86496e+07	5.45719e+07	4.35959e+07	3.36494e+07	2.56477e+07	3.20391e+07	3.04477e+07	1.47019e+08	4.461e+07	5.04223e+07	3.316e+07	2.03417e+07	6.01491e+07	2.72377e+07	5.52388e+07
M143T355	143.082	354.781	Succinic acid n,n-dimethylhydrazide	[M+H-H2O]+		C10996	Lipids and lipid-like molecules	Fatty Acyls	Fatty acids and conjugates	4.53796e+06	4.07439e+06	4.61439e+06	5.72238e+06	5.0086e+06	4.78829e+06	6.53814e+06	9.40983e+06	3.83111e+06	3.5196e+06	3.8428e+06	5.51766e+06	8.11755e+06	1.07341e+07	8.11453e+06	8.56586e+06
M251T25	251.047	24.5627	Sulfadiazine	[M+H]+	HMDB0014503	C07658	Benzenoids	Benzene and substituted derivatives	Benzenesulfonamides	1.47644e+07	9.75395e+06	1.11222e+07	1.39676e+07	1.06884e+07	8.08296e+06	1.12053e+07	1.52961e+07	1.01428e+07	7.8156e+06	1.10661e+07	1.07013e+07	1.03532e+07	9.71937e+06	1.01398e+07	8.70613e+06
M116T30	116.053	30.2829	Sulfallate	[M+H-C3H5ClS]+		C19096	Organic acids and derivatives	Dithiocarbamic acids and derivatives	Dithiocarbamic acid esters	4.30018e+07	3.24456e+07	4.26324e+07	5.04441e+07	4.82146e+07	4.45204e+07	3.74755e+07	3.11151e+07	3.06372e+07	4.5294e+07	3.246e+07	3.08794e+07	4.80553e+07	4.67123e+07	4.80756e+07	3.9627e+07
M279T35	279.093	35.4213	Sulfamethazine	[M+H]+	HMDB0015522	C19530	Benzenoids	Benzene and substituted derivatives	Benzenesulfonamides	5.26722e+07	4.41779e+07	2.09505e+07	2.00728e+07	1.98136e+07	2.07404e+07	1.63804e+07	2.01675e+07	1.92044e+07	8.18009e+06	2.08761e+07	3.7342e+07	7.20768e+07	6.91316e+07	5.78013e+07	7.82961e+07
M305T77	305.184	77.0084	Tabersonine	[M+H-CH4O]+		C09244				5.87645e+06	3.96626e+06	4.13694e+06	4.94681e+06	5.39838e+06	4.85213e+06	5.30473e+06	5.60899e+06	4.00942e+06	2.95681e+06	4.13988e+06	6.66299e+06	1.29343e+07	1.08561e+07	8.92145e+06	1.17529e+07
M372T165	372.244	164.749	Tamoxifen	[M+H]+	HMDB0014813	C07108	Phenylpropanoids and polyketides	Stilbenes		9.49165e+06	1.29447e+06	3.30222e+06	710896	628920	1.28002e+06	9.73045e+06	7.6981e+06	5.66639e+06	4.58407e+06	983663	3.94489e+07	1.12104e+07	1.10508e+07	1.07798e+07	1.07769e+07
M126T315	126.022	314.561	Taurine	[M+H]+	HMDB0000251	C00245	Organic acids and derivatives	Organic sulfonic acids and derivatives	Organosulfonic acids and derivatives	1.74022e+06	1.02593e+06	1.45309e+06	1.79435e+06	1.57764e+06	1.75898e+06	1.27707e+06	1.70486e+06	1.45095e+06	1.46664e+06	1.53943e+06	1.29896e+06	3.1246e+07	3.12509e+07	3.08218e+07	3.0401e+07
M234T130	234.207	130.195	Tebutam	[M+H]+		C18896				6.16407e+07	4.1939e+07	4.02216e+07	7.81154e+07	6.4034e+07	6.01852e+07	6.80096e+07	5.28951e+07	5.56771e+07	8.57204e+07	6.36122e+07	7.74098e+07	6.58703e+07	6.11569e+07	6.10828e+07	6.09786e+07
M288T420	288.088	419.648	Tenofovir	[M+H]+	HMDB0014445	C17407	Organoheterocyclic compounds	Imidazopyrimidines	Purines and purine derivatives	8.99757e+06	6.38016e+06	1.30841e+07	1.12872e+07	1.09174e+07	1.17948e+07	2.46631e+07	2.33162e+07	4.79593e+06	9.36926e+06	8.52074e+06	9.7127e+06	1.19632e+07	1.05688e+07	1.66889e+07	1.0298e+07
M208T37	208.131	36.7604	Terbutaline	[M+H-H2O]+	HMDB0015009	C07129	Benzenoids	Phenols	Benzenediols	4.05646e+07	3.54115e+07	2.47367e+07	3.04084e+07	2.54795e+07	3.20043e+07	2.65569e+07	2.93019e+07	2.60351e+07	3.36629e+07	3.57085e+07	4.12722e+07	3.06494e+07	2.95886e+07	3.0254e+07	3.0681e+07
M413T26_2	413.324	25.7541	Testosterone cypionate	[M+H]+		C08156	Lipids and lipid-like molecules	Steroids and steroid derivatives	Steroid esters	2.90716e+07	2.08372e+07	2.89229e+07	2.09686e+07	3.04215e+07	2.53367e+07	2.60632e+07	2.6201e+07	2.76275e+07	2.75687e+07	1.6234e+07	2.41752e+07	2.73091e+07	2.73291e+07	2.68896e+07	2.63578e+07
M443T34	443.335	33.5966	Testosterone decanoate	[M+H]+		C14607	Lipids and lipid-like molecules	Steroids and steroid derivatives	Steroid esters	3.33621e+07	3.44847e+07	3.28691e+07	3.01646e+07	5.20251e+07	2.10325e+07	2.28346e+07	4.36053e+07	3.61725e+07	2.90006e+07	3.34453e+07	3.22402e+07	3.98334e+07	3.85184e+07	4.04809e+07	4.04694e+07
M214T108	214.253	107.529	Tetradecylamine	[M+H]+			Organic nitrogen compounds	Organonitrogen compounds	Amines	7.3642e+08	2.99375e+08	3.07433e+08	9.34374e+08	2.9404e+08	5.80954e+08	4.77798e+08	5.88702e+08	6.18328e+08	6.31413e+08	5.73505e+08	7.05481e+08	5.88551e+08	5.88539e+08	5.83571e+08	5.77988e+08
M279T49	279.204	48.6383	Tetradecylphosphonate	[M+H]+			Organic acids and derivatives	Organic phosphonic acids and derivatives	Organic phosphonic acids	3.19002e+07	5.82084e+06	2.30996e+07	2.91291e+07	2.25566e+07	3.07451e+07	2.55082e+07	4.22765e+07	1.97983e+07	2.90241e+07	1.80768e+07	2.23372e+07	2.61771e+07	1.2228e+07	2.62766e+07	2.54422e+07
M195T58	195.123	57.8496	Tetraethylene glycol	[M+H]+	HMDB0094708		Organic oxygen compounds	Organooxygen compounds	Ethers	4.40719e+07	6.23283e+07	7.88993e+07	5.49971e+07	6.70839e+07	6.31902e+07	5.02156e+07	6.41184e+07	6.23726e+07	4.69292e+07	4.35614e+07	6.19632e+07	6.32921e+07	6.20824e+07	6.87168e+07	6.14345e+07
M201T31	201.127	30.6354	Tetrahydrozoline	[M+H]+		C07912				4.45407e+06	1.30272e+07	5.86457e+07	3.57172e+07	1.9582e+07	1.7219e+07	4.23058e+06	4.06543e+06	4.02858e+06	2.12121e+06	2.13912e+07	9.4472e+06	1.49954e+07	1.50772e+07	1.55137e+07	1.34294e+07
M623T83	623.251	82.9592	Thalsimidine	[M+H]+						1.30176e+06	1.01542e+06	1.79904e+06	988068	1.24164e+06	1.00555e+06	968635	736747	250557	810813	910596	990004	3.1568e+06	3.1638e+06	2.92173e+06	1.95848e+06
M637T37	637.269	37.4297	Thalsimine	[M+H]+		C09661				5.42293e+06	5.637e+06	5.69749e+06	5.51717e+06	7.28212e+06	4.89102e+06	3.9556e+06	4.78523e+06	4.03204e+06	5.12296e+06	4.94753e+06	6.24338e+06	3.66258e+06	3.40732e+06	3.665e+06	3.10273e+06
M565T133	565.128	132.512	Theaflavin	[M+H]+			Phenylpropanoids and polyketides	Flavonoids	Flavans	477138	55179.1	88399.1	50282.7	86073.3	356953	523855	722857	363526	562460	99846.6	155537	8.96811e+06	8.6304e+06	8.26958e+06	8.24946e+06
M202T181	202.014	181.404	Thiabendazole	[M+H]+	HMDB0014868	C07131				2.42728e+07	1.09046e+07	1.61521e+07	2.39429e+07	2.50356e+07	2.70195e+07	9.57319e+06	2.06226e+07	1.55289e+07	1.90895e+07	2.19733e+07	1.846e+07	1.5474e+07	1.49874e+07	1.52119e+07	1.32096e+07
M410T286	410.041	286.243	Thifensulfuron-methyl	[M+Na]+		C10957	Organoheterocyclic compounds	Thiophenes	Thiophene carboxylic acids and derivatives	82672.1	4.77377e+06	60251.3	285725	201036	520116	348283	208719	5.72835e+06	4.41147e+06	1.56785e+06	184461	1.45018e+07	1.37835e+07	1.37905e+07	1.37735e+07
M281T29	281.052	28.9368	Thunalbene	[M+K]+						6.37325e+06	2.88438e+06	2.17098e+06	6.48319e+06	2.298e+06	387827	4.35291e+06	6.57864e+06	5.12997e+06	6.94109e+06	3.78336e+06	6.36913e+06	1.01264e+07	1.12085e+07	1.09946e+07	1.12101e+07
M568T126	568.239	125.785	Tracheloside	[M+NH4]+						1.19153e+07	1.10964e+07	44423.9	2.99142e+06	2.03154e+06	1.61602e+06	1.05344e+07	1.71972e+07	8.99357e+06	60280	2.2202e+06	1.12629e+06	9.30222e+06	1.21737e+07	8.584e+06	8.6428e+06
M117T380	117.066	379.597	Trans-2-phenylcyclopropylamine	[M+H-NH3]+		C07155	Organic nitrogen compounds	Organonitrogen compounds	Amines	1.44654e+07	1.46964e+07	1.18141e+07	1.24084e+07	1.3836e+07	1.19821e+07	1.24933e+07	1.49559e+07	1.403e+07	1.18811e+07	1.25509e+07	1.52518e+07	1.43529e+07	1.4654e+07	1.37172e+07	1.36795e+07
M291T36	291.243	36.0438	Trans-androsterone	[M+H]+		C07635	Lipids and lipid-like molecules	Steroids and steroid derivatives	Androstane steroids	1.252e+08	1.02389e+08	1.14074e+08	9.66865e+07	1.24057e+08	1.20903e+08	1.06053e+08	9.4531e+07	1.07952e+08	1.06938e+08	1.03407e+08	1.36522e+08	1.21548e+08	1.14012e+08	1.13882e+08	1.14039e+08
M283T49	283.263	48.5376	Trans-vaccenic acid	[M+H]+	HMDB0003231	C08367	Lipids and lipid-like molecules	Fatty Acyls	Fatty acids and conjugates	7.07527e+07	4.58086e+07	4.97168e+07	6.14978e+07	6.47905e+07	5.66276e+07	7.19453e+07	7.07247e+07	8.19546e+07	8.25475e+07	6.36706e+07	7.22585e+07	6.52577e+07	5.56309e+07	6.52594e+07	6.35715e+07
M186T121	186.222	121.059	Tributylamine	[M+H]+			Organic nitrogen compounds	Organonitrogen compounds	Amines	3.43251e+06	1.89276e+06	2.72943e+06	4.75341e+06	3.08401e+06	2.52394e+06	3.2357e+06	4.35356e+06	4.16988e+06	3.45625e+06	4.91191e+06	5.75793e+06	7.22391e+06	6.99163e+06	7.11858e+06	6.85559e+06
M219T127	219.174	126.844	Tributylphosphine oxide	[M+H]+		C10955	Organophosphorus compounds	Organic phosphines and derivatives	Organophosphine oxides	5.5385e+06	3.50478e+06	1.96302e+07	7.21059e+06	4.33419e+06	2.51643e+06	4.64133e+06	5.20945e+06	6.78669e+06	6.719e+06	7.44442e+06	4.46421e+06	4.30199e+06	4.05941e+06	4.07071e+06	4.99485e+06
M258T448_1	257.933	447.561	Triclopyr	[M+H+2i]+		C11032	Organoheterocyclic compounds	Pyridines and derivatives	Halopyridines	9.49658e+07	9.55978e+07	9.43588e+07	9.48113e+07	9.37664e+07	9.65066e+07	9.38568e+07	9.49934e+07	9.60136e+07	9.47525e+07	9.39122e+07	9.54467e+07	9.52891e+07	9.33535e+07	9.476e+07	9.52774e+07
M150T166	150.113	165.804	Triethanolamine	[M+H]+	HMDB0032538	C06771	Organic nitrogen compounds	Organonitrogen compounds	Amines	7.06589e+07	1.19348e+07	3.44624e+07	4.75204e+07	1.48781e+07	2.04958e+07	1.45944e+07	1.94429e+07	4.46142e+07	4.57281e+06	8.87919e+06	3.02083e+07	3.5412e+07	3.46786e+07	3.48394e+07	4.42467e+07
M151T59	151.097	58.7993	Triethylene glycol monobutyl ether	[M+H-C4H8]+			Organic oxygen compounds	Organooxygen compounds	Ethers	4.36397e+06	7.6723e+06	7.25068e+06	6.41123e+06	3.76902e+06	3.6537e+06	4.09744e+06	8.65035e+06	1.65013e+07	9.72516e+06	4.91213e+06	8.59225e+06	2.05257e+07	4.48284e+07	2.52772e+07	2.28108e+07
M662T92	661.513	91.6769	Trilaurin	[M+Na]+	HMDB0011188	C00422	Lipids and lipid-like molecules	Glycerolipids	Triradylcglycerols	1.92548e+07	1.83716e+07	1.54043e+07	1.58892e+07	1.84141e+07	1.66832e+07	2.32076e+07	2.08479e+07	2.06942e+07	1.59443e+07	2.12824e+07	1.67856e+07	1.42061e+07	1.42193e+07	1.38807e+07	1.30782e+07
M122T516	122.081	516.458	Tris(hydroxymethyl)aminomethane	[M+H]+	HMDB0240288	C07182	Organic nitrogen compounds	Organonitrogen compounds	Amines	4.77714e+07	3.67391e+07	4.63254e+07	2.64457e+07	5.24795e+07	3.50014e+07	2.97421e+07	1.91056e+07	6.33428e+07	5.08882e+07	6.6141e+07	3.39462e+07	5.43053e+07	4.95322e+07	5.24024e+07	7.0678e+07
M142T33_1	142.123	32.7684	Tropine	[M+H]+	HMDB0029367	C00729				5.0533e+07	8.42997e+07	6.35518e+07	5.63493e+07	4.28767e+07	5.65694e+07	6.42435e+07	6.23543e+07	3.97264e+07	6.49298e+07	6.09227e+07	7.4707e+07	6.0265e+07	6.13182e+07	6.7038e+07	6.02671e+07
M464T32	464.229	31.7886	Trp-Cys-Arg	[M+H]+			Organic acids and derivatives	Carboxylic acids and derivatives	Amino acids, peptides, and analogues	2.24128e+08	1.04811e+08	2.34743e+08	2.32934e+08	1.39007e+08	1.11767e+08	2.16438e+08	1.32243e+08	9.0077e+07	2.28841e+07	9.88381e+08	3.62616e+07	1.18564e+08	1.12015e+08	1.11989e+08	1.11978e+08
M436T31	436.197	30.5097	Trp-Cys-Lys	[M+H]+			Organic acids and derivatives	Carboxylic acids and derivatives	Amino acids, peptides, and analogues	434164	2.3935e+07	2.27703e+07	9.36475e+07	2.43771e+07	3.74981e+07	1.65052e+07	2.7075e+07	383334	5.44425e+06	1.81628e+07	688045	1.48327e+07	1.48299e+07	1.44566e+07	1.35765e+07
M490T198	490.226	198.079	Trp-Glu-Arg	[M+H]+			Organic acids and derivatives	Carboxylic acids and derivatives	Amino acids, peptides, and analogues	5.53284e+06	8.09731e+06	1.13973e+06	1.69e+07	1.10265e+07	1.51336e+07	380987	246826	93625.8	4.02219e+06	5.12704e+06	2.07318e+06	2.68893e+06	2.84168e+06	2.73072e+06	2.68923e+06
M492T145	492.224	145.483	Trp-Met-Arg	[M+H]+			Organic acids and derivatives	Carboxylic acids and derivatives	Amino acids, peptides, and analogues	94512.6	112704	71981	6.99929e+06	2.83031e+06	4.32685e+06	2.81168e+06	52954.8	1.73857e+06	2.07541e+06	6.06913e+06	1.25802e+06	2.0784e+06	1.97366e+06	2.01135e+06	1.96527e+06
M480T513	480.244	512.968	Trp-Phe-Lys	[M+H]+			Organic acids and derivatives	Carboxylic acids and derivatives	Amino acids, peptides, and analogues	2.83945e+06	2.21564e+06	3.02531e+06	2.83749e+06	3.23932e+06	2.47643e+06	3.11238e+06	3.06155e+06	1.43245e+06	2.66643e+06	2.13241e+06	2.69021e+06	3.16202e+06	2.91313e+06	3.03003e+06	2.0799e+06
M467T23	467.205	23.2901	Tyr-Glu-Arg	[M+H]+			Organic acids and derivatives	Carboxylic acids and derivatives	Amino acids, peptides, and analogues	5.74711e+06	6.68917e+06	3.48904e+06	5.13439e+06	3.65451e+06	4.72606e+06	1.92249e+07	5.9012e+06	5.47503e+06	1.15403e+07	4.83627e+06	4.02199e+06	3.65402e+06	3.41115e+06	3.40711e+06	3.40394e+06
M449T33_1	449.288	33.3582	Umbelliferyl arachidonate	[M+H]+						7.92645e+07	5.8925e+07	5.67188e+07	5.3549e+07	6.54941e+07	7.63865e+07	7.37121e+07	1.20135e+08	2.20156e+06	5.51952e+07	6.52479e+07	6.10937e+07	8.03681e+07	8.044e+07	7.59696e+07	7.84448e+07
M365T196	365.278	195.896	Unoprostone	[M+H-H2O]+			Lipids and lipid-like molecules	Fatty Acyls	Eicosanoids	2.49108e+07	7.35963e+06	1.03614e+07	8.13736e+06	1.36042e+07	1.41643e+07	1.00166e+07	9.2823e+06	9.31111e+06	1.86696e+07	4.92617e+06	1.18604e+07	2.35036e+07	2.40784e+07	2.29433e+07	2.27426e+07
M113T174	113.035	174.239	Uracil	[M+H]+	HMDB0000300	C00106	Organoheterocyclic compounds	Diazines	Pyrimidines and pyrimidine derivatives	2.98165e+06	2.38227e+06	2.48282e+06	2.7609e+06	2.50029e+06	2.95592e+06	2.42884e+06	2.45799e+06	2.05573e+06	2.45631e+06	2.64273e+06	2.50265e+06	4.94686e+06	4.51917e+06	4.73861e+06	4.27953e+06
M709T48	709.327	48.4829	Valganciclovir	[2M+H]+	HMDB0015548		Organic acids and derivatives	Carboxylic acids and derivatives	Amino acids, peptides, and analogues	2.10668e+06	3.27435e+06	3.06191e+06	3.04638e+06	4.48254e+06	6.77602e+06	2.19153e+06	2.66483e+06	1.74148e+06	4.97877e+06	2.83418e+06	3.76959e+06	1.69754e+06	1.69386e+06	1.93324e+06	1.79063e+06
M392T34	392.314	33.801	Veratramine	[M+H-H2O]+		C10829				1.16842e+08	7.9851e+07	5.86301e+07	5.21497e+07	3.54456e+07	6.46889e+07	1.26982e+08	9.8212e+07	7.51614e+07	5.42351e+07	4.85697e+07	5.21579e+07	6.27367e+07	5.55256e+07	6.20252e+07	6.07313e+07
M656T200	656.334	199.996	Veratridine	[M+H-H2O]+		C06544	Lipids and lipid-like molecules	Steroids and steroid derivatives	Steroidal alkaloids	1.46102e+07	119675	261460	179352	132975	140337	1.10393e+07	91213.8	79900.5	6.89793e+06	1.22608e+07	9.36786e+06	7.90272e+06	7.53456e+06	7.53241e+06	7.53248e+06
M128T33	128.107	32.5316	Vernolate	[M+H-C3H8S]+		C19097	Organosulfur compounds	Thiocarbonyl compounds	Thiocarbamic acid derivatives	3.05314e+07	3.9062e+07	2.80564e+07	3.04814e+07	2.41117e+07	2.84234e+07	3.51165e+07	3.16655e+07	2.18366e+07	4.39573e+07	3.1326e+07	3.63465e+07	3.40398e+07	3.48257e+07	3.93114e+07	3.2735e+07
M270T367	270.064	366.76	Wogonin	[M+H-CH3]+		C10197	Phenylpropanoids and polyketides	Flavonoids	O-methylated flavonoids	1.4343e+06	1.67967e+06	923666	194914	595140	1.15778e+06	1.71022e+06	1.65576e+06	2.70094e+06	789515	163665	478781	3.57717e+06	3.57808e+06	3.22832e+06	3.53386e+06
M301T592	301.141	591.687	Zearalenone	[M+H-H2O]+		C09981	Phenylpropanoids and polyketides	Macrolides and analogues	Zearalenones	5.06121e+07	4.68074e+07	4.59044e+07	3.9391e+07	3.35729e+07	4.54436e+07	3.78918e+07	4.39734e+07	6.59543e+07	8.27304e+07	7.79124e+07	6.75659e+07	7.09731e+07	6.30003e+07	9.86889e+07	6.74481e+07
M119T34_2	119.087	34.1378	Zerumbone	[M+H-C6H12O]+		C20262	Lipids and lipid-like molecules	Prenol lipids	Sesquiterpenoids	8.89273e+08	9.24923e+08	9.34367e+08	8.68877e+08	8.65575e+08	1.01427e+09	1.00543e+09	9.54904e+08	1.01507e+09	9.6279e+08	9.99843e+08	1.06079e+09	9.67528e+08	9.77221e+08	9.53778e+08	9.77389e+08
M271T401	271.028	401.493	Zinophos	[M+Na]+		C19036	Organic acids and derivatives	Organic thiophosphoric acids and derivatives	Thiophosphoric acid esters	3.57956e+06	32861.1	236479	516753	756339	284466	1.58357e+06	1.62731e+06	1.05083e+06	1.42854e+06	4.72536e+06	3.10689e+06	2.80904e+06	2.6104e+06	2.5649e+06	2.56386e+06
M603T33	603.405	33.1309	.alpha.-hederin	[M-H-C6H10O4]-		C08954	Lipids and lipid-like molecules	Prenol lipids	Triterpenoids	6.01995e+06	7.75807e+06	4.09295e+07	2.30446e+07	2.46199e+07	1.66816e+07	3.47096e+06	2.13794e+07	3.24365e+07	1.2634e+07	7.01888e+06	1.42123e+07	1.49372e+07	1.57539e+07	1.44047e+07	1.52791e+07
M171T112	170.997	111.662	(-)-hydroxycitric acid lactone	[M-H-H2O]-			Organic acids and derivatives	Carboxylic acids and derivatives	Tricarboxylic acids and derivatives	5.88729e+07	7.94369e+07	5.4521e+06	3.19882e+07	6.71332e+06	1.47317e+07	1.30311e+07	3.66994e+07	4.92236e+06	5.15015e+06	5.31922e+06	2.43192e+07	3.20693e+07	3.29235e+07	3.31946e+07	3.27488e+07
M375T25	375.145	24.641	(-)-riboflavin	[M-H]-	HMDB0000244	C00255	Organoheterocyclic compounds	Pteridines and derivatives	Alloxazines and isoalloxazines	1.0216e+07	2.95909e+06	6.43273e+06	2.02922e+07	2.05055e+07	1.65501e+07	6.02609e+06	8.79384e+06	2.95836e+06	1.61156e+07	3.0436e+07	2.29604e+07	3.63284e+07	3.238e+07	3.23982e+07	3.23932e+07
M289T26	289.072	25.607	(+)-catechin	[M-H]-	HMDB0002780	C06562	Phenylpropanoids and polyketides	Flavonoids	Flavans	1.75269e+06	1.1473e+06	1.83313e+06	6.2362e+06	4.75143e+06	4.52249e+06	3.16815e+06	1.45497e+06	2.55354e+06	4.52598e+06	5.34746e+06	8.94379e+06	8.85715e+07	8.7365e+07	8.81977e+07	8.79991e+07
M425T24	425.258	24.4952	(2e,6e,10e)-13-[(2r)-6-hydroxy-2,8-dimethyl-3,4-dihydrochromen-2-yl]-2,6,10-trimethyltrideca-2,6,10-trienoic acid	[M-H]-			Lipids and lipid-like molecules	Prenol lipids	Quinone and hydroquinone lipids	9.44241e+07	5.50464e+07	9.75511e+07	5.91458e+07	8.59805e+07	6.49166e+07	8.26925e+07	7.79886e+07	6.50804e+07	8.35508e+07	3.96788e+07	6.44137e+07	1.27335e+08	1.30211e+08	1.31531e+08	1.31529e+08
M349T178	349.063	178.195	(phenoxymethyl)penicilloic acid	[M-H-H2O]-			Organic acids and derivatives	Carboxylic acids and derivatives	Amino acids, peptides, and analogues	6.98698e+06	1.15576e+06	7.64061e+06	1.29466e+07	7.51207e+06	1.56274e+07	8.689e+06	8.65316e+06	7.71897e+06	1.42235e+07	9.05787e+06	1.74797e+07	1.50262e+07	1.50272e+07	1.52227e+07	1.52233e+07
M299T36	299.259	35.8529	(r)-2-hydroxystearic acid	[M-H]-			Lipids and lipid-like molecules	Fatty Acyls	Fatty acids and conjugates	4.20086e+07	2.64599e+07	1.32878e+07	1.83184e+07	2.75625e+07	1.68064e+07	2.68556e+07	4.17383e+07	3.38501e+07	2.93691e+07	2.84988e+07	2.4333e+07	3.50162e+07	3.50055e+07	3.48799e+07	3.45834e+07
M445T35	445.187	35.2499	(z)-2,6-dimethyl-7-(4-methyl-5-oxooxolan-2-yl)-3-[[3,4,5-trihydroxy-6-(hydroxymethyl)oxan-2-yl]oxymethyl]hept-5-enoic acid	[M-H]-						1.25338e+08	1.5547e+08	6.46467e+07	1.16087e+08	1.24609e+08	1.3489e+08	1.4681e+08	1.16468e+08	1.72885e+08	1.41817e+08	1.26169e+08	1.32077e+08	6.38297e+07	6.49064e+07	6.49195e+07	6.09135e+07
M483T36	483.152	36.0361	[(2r,3s,4s,5r,6r)-3,4,5-trihydroxy-6-[2-(3-hydroxy-5-oxooxolan-3-yl)propoxy]oxan-2-yl]methyl (e)-3-(3,4-dihydroxyphenyl)prop-2-enoate	[M-H]-			Phenylpropanoids and polyketides	Cinnamic acids and derivatives	Hydroxycinnamic acids and derivatives	1.22588e+06	1.83187e+06	915985	839760	229805	576956	1.36116e+06	1.22588e+06	413751	1.19883e+06	1.19274e+06	1.91207e+06	3.85975e+06	3.86042e+06	4.53116e+06	3.86575e+06
M293T36_1	293.176	35.9689	[6]-gingerol	[M-H]-		C10462	Benzenoids	Phenols	Methoxyphenols	3.66306e+08	3.46644e+08	1.91879e+08	4.59237e+08	3.98752e+08	3.68296e+08	4.85588e+08	4.40384e+08	3.05256e+08	5.17625e+08	3.3445e+08	3.87305e+08	1.48205e+08	1.43627e+08	1.46329e+08	1.47478e+08
M250T153	250.143	153.211	[dala2] .alpha.-neo-endorphin (1-2), amide	[M-H]-			Organic acids and derivatives	Carboxylic acids and derivatives	Amino acids, peptides, and analogues	4.75165e+07	3.47257e+07	3.11118e+07	4.34852e+07	5.82047e+07	5.41896e+07	3.44469e+07	3.56838e+07	3.56154e+07	4.12229e+07	3.88811e+07	4.16305e+07	5.15603e+07	5.46938e+07	5.41479e+07	5.36251e+07
M519T36	519.149	36.0361	1-[4,5-dihydroxy-6-(hydroxymethyl)-3-[(e)-3-(4-hydroxyphenyl)prop-2-enoyl]oxyoxan-2-yl]oxy-6-hydroxy-7-methylidene-4a,5,6,7a-tetrahydro-1h-cyclopenta[c]pyran-4-carboxylic acid	[M-H]-			Phenylpropanoids and polyketides	Cinnamic acids and derivatives	Hydroxycinnamic acids and derivatives	4.73629e+06	3.86464e+06	2.93385e+06	1.25977e+06	4.47959e+06	8.50808e+06	9.92101e+06	9.30141e+06	9.36579e+06	9.49426e+06	3.40945e+06	5.04807e+06	5.80921e+07	5.53703e+07	6.00542e+07	5.89002e+07
M624T176_1	624.43	176.325	1-behenoyl-2-hydroxy-sn-glycero-3-phosphocholine	[M+HCO2]-	HMDB0010398		Lipids and lipid-like molecules	Glycerophospholipids	Glycerophosphocholines	1.10919e+06	1.1101e+06	1.16058e+06	7.32104e+06	1.16109e+06	185073	1.14938e+06	1.10919e+06	340647	1.14866e+06	981376	808784	1.16837e+06	986188	1.16885e+06	1.16744e+06
M791T35	791.499	35.3597	1-hexadecyl lysophosphatidic acid	[2M-H]-	HMDB0062325		Lipids and lipid-like molecules	Glycerophospholipids	Glycerophosphates	8.18245e+06	5.86268e+06	9.03904e+06	7.29618e+06	9.36221e+06	187661	7.73314e+06	1.34053e+07	2.09941e+07	1.75793e+07	9.66946e+06	1.72569e+07	7.98773e+06	7.98505e+06	7.98129e+06	8.74559e+06
M403T31	403.264	30.5587	1-o-(9z-octadecenyl)-sn-glycero-2,3-cyclic-phosphate	[M-H]-						9.411e+07	7.8531e+07	1.32345e+08	7.6091e+07	8.99854e+07	7.67781e+07	1.0867e+08	1.01975e+08	7.89659e+07	9.10643e+07	3.89167e+07	6.11979e+07	6.36878e+07	6.50295e+07	6.52385e+07	6.43704e+07
M718T176	718.413	175.786	1-palmitoyl-2-(4-ketododec-3-enedioyl)phosphatidylcholine	[M-H]-			Lipids and lipid-like molecules	Glycerophospholipids	Glycerophosphocholines	187933	676975	518177	1.50827e+06	1.44621e+06	2.16807e+06	492099	717229	143078	492099	998109	450591	2.11689e+06	2.11809e+06	2.08088e+06	1.97111e+06
M452T227	452.279	226.821	1-palmitoyl-2-hydroxy-sn-glycero-3-phosphoethanolamine	[M-H]-	HMDB0011503		Lipids and lipid-like molecules	Glycerophospholipids	Glycerophosphoethanolamines	177697	510525	177697	953876	242896	490364	161397	177697	343433	51873.7	773875	54198.6	2.03194e+06	1.95985e+06	1.90898e+06	1.90704e+06
M722T26	722.488	25.6209	1-palmitoyl-2-lauroyl-sn-glycero-3-phosphorylcholine	[M+HCO2]-			Lipids and lipid-like molecules	Glycerophospholipids	Glycerophosphocholines	1.16446e+06	1.52568e+07	2.08511e+06	4.84711e+06	2.38362e+06	1.74295e+06	1.4067e+06	2.97018e+06	3.029e+06	634372	671086	922148	1.26787e+07	1.31071e+07	1.45256e+07	1.27153e+07
M748T35	747.518	35.4261	1-palmitoyl-2-oleoyl-phosphatidylglycerol	[M-H]-			Lipids and lipid-like molecules	Glycerophospholipids	Glycerophosphoglycerols	4.08233e+06	1.01555e+06	2.73963e+06	6.92345e+06	3.74234e+06	3.55607e+06	3.72934e+06	5.84329e+06	1.3738e+07	3.15878e+06	5.2118e+06	4.32179e+06	4.85344e+06	4.63994e+06	4.94339e+06	4.94473e+06
M717T175	716.523	174.907	1-palmitoyl-3-oleoyl-sn-glycero-2-phosphoethanolamine	[M-H]-			Lipids and lipid-like molecules	Glycerophospholipids	Glycerophosphates	574202	1.62965e+06	684045	1.26252e+06	1.09302e+06	676722	459570	1.11774e+06	3.1975e+06	410832	538023	890896	2.33195e+06	2.33178e+06	2.27222e+06	2.06669e+06
M437T24_2	437.258	23.8339	1-stearoyl-2-hydroxy-sn-glycero-3-phosphate	[M-H]-			Lipids and lipid-like molecules	Glycerophospholipids	Glycerophosphates	6.61788e+07	5.87067e+07	5.82711e+07	6.97003e+07	8.4236e+07	6.10147e+07	8.68755e+07	8.98854e+07	1.44289e+08	9.08512e+07	7.65189e+07	9.74246e+07	6.59783e+07	6.63934e+07	7.06268e+07	6.59987e+07
M743T211	742.548	210.945	1-stearoyl-2-linoleoyl-sn-glycero-3-phosphoethanolamine	[M-H]-	HMDB0008994		Lipids and lipid-like molecules	Glycerophospholipids	Glycerophosphoethanolamines	7.365e+06	7.73691e+06	7.36155e+06	2.6786e+06	2.7154e+06	2.68695e+06	8.22864e+06	160157	259092	1.14431e+06	1.23229e+06	879921	6.56935e+06	6.41073e+06	6.57103e+06	5.69074e+06
M699T29	699.478	28.8761	1,2-dioleoyl-sn-glycero-3-phosphate	[M-H]-	HMDB0007865		Lipids and lipid-like molecules	Glycerophospholipids	Glycerophosphates	4.5346e+07	2.98893e+07	7.213e+07	4.65693e+07	4.16017e+07	4.58195e+07	5.974e+07	4.81661e+07	5.06541e+07	4.83599e+07	2.55209e+07	3.36068e+07	2.99122e+07	3.06745e+07	3.00821e+07	2.99161e+07
M757T210	756.563	210.455	1,2-dioleoyl-sn-glycero-3-phosphoethanolamine-n-methyl	[M-H]-	HMDB0010565		Lipids and lipid-like molecules	Glycerophospholipids	Glycerophosphoethanolamines	3.06408e+06	3.25657e+06	3.43766e+06	1.11924e+06	121585	2.13777e+06	3.48348e+06	3.06408e+06	3.06408e+06	3.06408e+06	1.19182e+06	2.86924e+06	1.06188e+06	1.07462e+06	1.08389e+06	1.08402e+06
M771T210	770.579	210.002	1,2-dioleoyl-sn-glycero-3-phosphoethanolamine-n,n-dimethyl	[M-H]-	HMDB0010564		Lipids and lipid-like molecules	Glycerophospholipids	Glycerophosphoethanolamines	3.35771e+06	3.58227e+06	178023	1.78199e+06	308133	3.11291e+06	3.77313e+06	87852.9	343421	109650	2.11817e+06	122191	1.97981e+06	1.96369e+06	2.02733e+06	2.10468e+06
M85T56	85.0295	56.3143	1,4-butynediol	[M-H]-	HMDB0012136	C05771	Organic oxygen compounds	Organooxygen compounds	Alcohols and polyols	1.39606e+07	1.33774e+07	1.07433e+07	1.42947e+07	1.78985e+07	1.53338e+07	1.47385e+07	1.77659e+07	9.50854e+06	1.88281e+07	2.14454e+07	1.17643e+07	1.26125e+07	1.54711e+07	1.19749e+07	1.20038e+07
M341T388	341.109	387.796	1,4-d-xylobiose	[M+C2H3O2]-		C01630	Organic oxygen compounds	Organooxygen compounds	Carbohydrates and carbohydrate conjugates	1.5761e+06	1.89751e+06	7.38005e+06	3.0826e+06	7.78185e+06	3.54351e+06	4.31269e+06	1.36108e+06	1.54767e+06	1.48398e+06	2.06515e+06	2.47177e+06	3.45566e+06	3.35919e+06	3.5035e+06	3.35822e+06
M481T25_2	481.299	25.0989	1.alpha.-methyl-5.alpha.-androstan-3.alpha.,17.beta.-diol glucuronide	[M-H]-						1.97891e+07	1.0785e+07	7.49443e+06	7.35062e+06	1.03154e+07	9.75249e+06	1.02682e+07	6.53055e+06	8.78711e+06	8.53266e+06	5.47973e+06	8.37701e+06	1.48982e+07	1.48988e+07	1.53249e+07	1.74607e+07
M349T27	349.205	26.6599	11-dehydrothromboxane b2	[M-H-H2O]-		C05964	Lipids and lipid-like molecules	Fatty Acyls	Eicosanoids	2.04505e+07	3.62022e+07	3.51621e+07	4.57041e+07	4.3367e+07	1.99294e+07	2.02944e+07	2.36683e+07	2.56149e+07	2.0212e+07	8.2031e+07	4.90446e+07	3.15185e+07	3.15354e+07	3.45979e+07	3.25726e+07
M299T32_2	299.202	32.0515	11-hydroxy-5z,8z,12e,14z,17z-eicosapentaenoic acid	[M-H-H2O]-			Lipids and lipid-like molecules	Fatty Acyls	Eicosanoids	7.32882e+07	1.41252e+08	3.4755e+08	5.93506e+09	3.10731e+09	3.13382e+09	1.05917e+08	7.33268e+07	1.90129e+08	1.15638e+09	3.06075e+09	1.43103e+09	2.88082e+09	2.90763e+09	2.90763e+09	2.90759e+09
M513T26	513.31	26.2847	11-ketofusidic acid	[M-H]-			Lipids and lipid-like molecules	Steroids and steroid derivatives	Steroid esters	1.78023e+07	9.60587e+06	1.71909e+07	8.67603e+06	1.50423e+07	1.25386e+07	1.4589e+07	1.46651e+07	1.13959e+07	1.64913e+07	6.15506e+06	1.1991e+07	2.08673e+07	2.24957e+07	2.25521e+07	2.20564e+07
M295T240	295.228	239.99	12(13)-epoxy-9z-octadecenoic acid	[M-H]-	HMDB0004702		Lipids and lipid-like molecules	Fatty Acyls	Fatty acids and conjugates	1.8131e+06	1.65237e+06	68949.6	2.1917e+06	2.17204e+06	69552.9	52497.3	1.8131e+06	1.8131e+06	2.25324e+06	61641.6	1.92067e+06	947801	986054	986397	848768
M467T80	467.411	79.5807	14,17,20,23,26,29-dotriacontahexaenoic acid, (14z,17z,20z,23z,26z,29z)-	[M-H]-			Lipids and lipid-like molecules	Fatty Acyls	Fatty acids and conjugates	522765	915440	3.9726e+06	2.55466e+06	3.14295e+06	2.12643e+06	897614	1.64641e+06	2.12557e+06	2.0181e+06	352905	2.49278e+06	4.86305e+06	5.69483e+06	5.69365e+06	5.69159e+06
M365T23	365.237	23.1429	15-cyclohexylpentanorprostaglandin f2.alpha.	[M-H]-			Lipids and lipid-like molecules	Fatty Acyls	Eicosanoids	3.30169e+07	1.72338e+07	2.76322e+07	1.72818e+07	2.68178e+07	2.22327e+07	2.81658e+07	2.35762e+07	1.96949e+07	1.90323e+07	1.53476e+07	2.83284e+07	4.22165e+07	3.99766e+07	4.18756e+07	4.2217e+07
M271T36	271.228	36.4226	16-hydroxyhexadecanoic acid	[M-H]-	HMDB0006294	C18218	Lipids and lipid-like molecules	Fatty Acyls	Fatty acids and conjugates	3.5465e+07	3.09834e+07	2.16649e+07	3.3721e+07	2.93896e+07	2.0494e+07	3.21433e+07	3.7995e+07	4.92274e+07	2.22376e+07	3.07087e+07	2.56033e+07	4.76014e+07	5.13095e+07	4.99918e+07	4.91599e+07
M451T23	451.325	22.8993	18.beta.-glycyrrhetinic acid	[M-H-H2O]-			Lipids and lipid-like molecules	Prenol lipids	Triterpenoids	3.31497e+07	7.08298e+07	1.11538e+07	1.17932e+07	9.63969e+06	9.38751e+06	3.17941e+07	6.40522e+07	6.43447e+07	1.51115e+07	3.3102e+07	1.10247e+07	2.5849e+07	2.58486e+07	2.65672e+07	2.58486e+07
M394T29	394.227	29.3469	1h-indazole-1-pentanoic acid, 3-[(tricyclo[3.3.1.1(3,7)]dec-1-ylamino)carbonyl]-	[M-H]-			Organoheterocyclic compounds	Benzopyrazoles	Indazoles	3.07279e+07	2.51746e+07	3.22309e+07	2.3886e+07	2.69919e+07	3.12861e+07	2.67591e+07	3.29524e+07	2.18524e+07	2.60837e+07	2.17868e+07	2.44331e+07	3.17917e+07	3.27651e+07	3.32192e+07	3.32245e+07
M681T32	681.412	32.3701	1h-indole-1-pentanoic acid, 3-[(2,2,3,3-tetramethylcyclopropyl)carbonyl]-	[2M-H]-			Organoheterocyclic compounds	Indoles and derivatives	Indolyl carboxylic acids and derivatives	2.12893e+06	8.57344e+06	8.78131e+06	3.69018e+06	598882	6.8819e+06	1.22314e+06	1.13338e+06	8.69279e+06	8.86392e+06	2.70235e+06	7.32451e+06	5.9786e+06	4.59768e+06	5.97853e+06	5.62538e+06
M311T406	311.005	405.717	1h-pyrrole-2,5-dione, 3-[(3-chloro-4-hydroxyphenyl)amino]-4-(2-nitrophenyl)-	[M-H-HNO2]-			Organic acids and derivatives	Carboxylic acids and derivatives	Amino acids, peptides, and analogues	403171	56377.7	404681	271502	508078	309339	185584	510175	337315	1.00339e+06	192191	392813	1.18951e+06	1.06641e+06	1.06542e+06	1.06601e+06
M337T45	337.236	44.9353	2-(2-hydroxybut-3-en-2-yl)-3a,6,6,9a-tetramethyl-2,4,5,5a,7,8,9,9b-octahydro-1h-benzo[e][1]benzofuran-4,5-diol	[M-H]-						1.83607e+08	1.29133e+08	1.21159e+08	1.3311e+08	2.07926e+08	1.66771e+08	1.06492e+08	1.08852e+08	1.28979e+08	1.08697e+08	1.179e+08	1.38095e+08	1.35714e+08	1.35716e+08	1.34298e+08	1.34893e+08
M213T41	213.015	40.9934	2-deoxyribose 5-phosphate	[M-H]-	HMDB0001031	C00673	Organic oxygen compounds	Organooxygen compounds	Carbohydrates and carbohydrate conjugates	5.53824e+06	9.30331e+06	1.28167e+07	2.09251e+07	1.09191e+07	8.89376e+06	7.90921e+06	1.03281e+07	1.22373e+07	7.67418e+06	2.35737e+07	1.17529e+07	1.05053e+07	1.11978e+07	1.11641e+07	7.59305e+06
M207T33	207.012	33.3501	2-naphthalenesulfonic acid	[M-H]-		C06165	Benzenoids	Naphthalenes	Naphthalene sulfonic acids and derivatives	2.55878e+07	2.14585e+07	2.1713e+07	1.21107e+06	1.54723e+07	1.91777e+07	3.04208e+07	2.53207e+07	2.47481e+07	1.79955e+07	1.31511e+07	3.0873e+07	2.10011e+07	2.2419e+07	2.1269e+07	2.09962e+07
M251T426	251.02	426.106	2,3-quinoxalinedione, 1,4-dihydro-6,7-dinitro-	[M-H]-			Organoheterocyclic compounds	Diazanaphthalenes	Benzodiazines	3.06178e+06	1.94537e+06	3.24518e+06	2.31023e+06	3.30155e+06	3.16836e+06	1.53612e+06	3.81377e+06	2.67014e+06	1.60107e+06	2.68213e+06	3.47461e+06	5.2985e+06	5.21952e+06	5.08916e+06	5.07784e+06
M189T57_2	189.129	56.9926	2,4-di-tert-butylphenol	[M-H-CH4]-			Benzenoids	Benzene and substituted derivatives	Phenylpropanes	659054	883316	971167	1.03256e+06	654982	1.01593e+06	1.07204e+07	1.74583e+07	4.57739e+06	1.01015e+06	1.11153e+06	597577	1.53561e+06	1.4184e+06	1.46627e+06	1.34896e+06
M304T32	304.021	32.3072	2,4-thiazolidinedione, 5-[[5-(4-fluoro-2-hydroxyphenyl)-2-furanyl]methylene]-, (5z)-	[M-H]-			Benzenoids	Phenols	Halophenols	5.71495e+07	1.84974e+06	4.68563e+07	3.78268e+06	1.59206e+06	416549	1.02229e+08	674598	240289	5.71495e+07	9.67439e+07	8.05255e+07	5.02641e+07	4.35994e+07	4.62233e+07	4.32162e+07
M195T515	194.906	515.101	2,4,6-trichlorophenol	[M-H]-		C07098	Benzenoids	Phenols	Halophenols	5.35522e+08	8.00724e+06	9.03167e+06	5.83211e+08	4.67741e+08	5.69121e+08	6.10981e+08	9.14247e+08	6.4797e+08	6.79104e+08	5.40288e+08	1.87475e+09	8.98822e+08	7.50963e+08	7.45999e+08	7.44714e+08
M189T659	188.939	659.124	2,5-dichlorobenzoic acid	[M-H]-			Benzenoids	Benzene and substituted derivatives	Benzoic acids and derivatives	2.84757e+07	4.68904e+07	1.6747e+07	2.16804e+07	2.42702e+07	5.56979e+07	2.45179e+07	2.45215e+07	1.80547e+07	1.83707e+07	6.45083e+06	1.39913e+07	2.11971e+07	2.11198e+07	1.74034e+07	3.05818e+07
M277T26	277.145	26.1821	2,5,7,8-tetramethyl-2-(.beta.-carboxyethyl)-6-hydroxychroman	[M-H]-			Organoheterocyclic compounds	Benzopyrans	1-benzopyrans	1.33464e+08	7.36345e+07	1.65521e+08	1.55346e+08	1.18557e+08	4.97625e+07	1.02297e+08	9.75534e+07	1.32933e+08	1.27137e+08	1.60488e+08	8.01864e+07	1.11351e+08	9.14375e+07	1.13965e+08	1.13952e+08
M202T191	202.026	190.713	2,8-quinolinediol	[M-H]-			Organoheterocyclic compounds	Quinolines and derivatives	Quinolones and derivatives	2.36953e+07	1.39827e+07	1.39729e+07	3.38277e+07	1.71966e+07	1.07161e+07	1.25301e+07	1.2358e+07	1.48009e+07	2.38529e+07	1.28462e+07	4.196e+07	1.37761e+07	1.64422e+07	1.19587e+07	1.26091e+07
M329T175_4	329.234	174.636	21-hydroxyprogesterone	[M-H]-	HMDB0000016	C03205	Lipids and lipid-like molecules	Steroids and steroid derivatives	Hydroxysteroids	1.07093e+07	7.70398e+06	2.66888e+07	3.05006e+06	3.94998e+06	5.96725e+06	3.69172e+07	4.29063e+07	3.87683e+07	4.8599e+06	2.23673e+06	3.63211e+06	1.24062e+07	1.21175e+07	1.39346e+07	1.20793e+07
M236T56	236.106	56.3659	3-(cyclohexylamino)-2-hydroxy-1-propanesulfonic acid	[M-H]-			Organic nitrogen compounds	Organonitrogen compounds	Cyclohexylamines	1.11813e+08	9.73434e+07	1.03221e+08	1.63206e+08	1.23927e+08	1.15644e+08	1.56866e+08	1.32136e+08	8.3672e+07	1.52064e+08	1.24367e+08	1.37169e+08	5.56348e+07	5.55953e+07	5.57166e+07	5.54144e+07
M279T34	279.124	33.5725	3-[(3as,8r,8ar)-8-hydroxy-6,8-dimethyl-3-methylidene-2-oxo-3a,4,5,8a-tetrahydrocyclohepta[b]furan-7-yl]propanoic acid	[M-H]-			Lipids and lipid-like molecules	Prenol lipids	Terpene lactones	5.27735e+06	9.20171e+06	5.22253e+06	2.32251e+07	1.90558e+07	3.69442e+07	7.9772e+06	6.6717e+06	7.4588e+06	2.47068e+07	4.13876e+07	5.16878e+07	1.5452e+07	1.64899e+07	1.48723e+07	1.48688e+07
M152T51	152.038	51.3349	3-hydroxyanthranilic acid	[M-H]-	HMDB0001476	C00632	Benzenoids	Benzene and substituted derivatives	Benzoic acids and derivatives	9.33594e+06	8.94913e+06	5.03628e+06	7.71502e+06	6.70103e+06	7.17763e+06	3.53543e+06	9.07224e+06	5.17795e+06	4.91404e+06	4.45895e+06	2.58019e+07	8.38318e+06	8.41588e+06	8.55359e+06	8.71547e+06
M497T36_1	497.167	35.9826	3,4-dihydroxy-5-[(2s,3r,4s,5s,6r)-3,4,5-trihydroxy-6-[[4-(2-hydroxypropan-2-yl)cyclohexene-1-carbonyl]oxymethyl]oxan-2-yl]oxybenzoic acid	[M-H]-			Phenylpropanoids and polyketides	Tannins	Hydrolyzable tannins	4.36758e+06	2.89455e+06	4.4736e+06	3.0478e+06	2.82063e+06	6.66731e+06	4.97068e+06	8.32347e+06	8.52222e+06	7.79858e+06	3.08967e+06	3.68547e+06	5.66621e+07	6.00794e+07	6.00553e+07	5.91695e+07
M165T463	165.019	463.466	3,4-dihydroxymandelic acid	[M-H-H2O]-	HMDB0001866	C05580	Benzenoids	Phenols	Benzenediols	3.78628e+07	4.55491e+07	2.68768e+07	2.52934e+07	5.30638e+07	2.79283e+07	3.32768e+07	4.00178e+07	2.63349e+07	2.88094e+07	5.97525e+07	3.29254e+07	5.84785e+07	6.71095e+07	6.59052e+07	5.73987e+07
M205T27	205.16	27.273	3,5-di-tert-butyl-4-hydroxybenzoic acid	[M-H-CO2]-			Benzenoids	Benzene and substituted derivatives	Benzoic acids and derivatives	5.08514e+07	5.019e+07	7.86202e+07	5.28571e+07	5.21015e+07	3.34858e+07	5.65125e+07	5.16899e+07	5.60206e+07	5.20331e+07	5.95374e+07	4.01029e+07	9.16772e+07	9.41655e+07	9.05277e+07	9.04938e+07
M297T30	297.047	29.7895	3',4'-methylenedioxyorobol	[M-H]-			Phenylpropanoids and polyketides	Isoflavonoids	Isoflav-2-enes	6.31187e+06	1.42601e+07	1.68821e+07	6.82541e+06	2.48348e+07	9.99513e+06	4.82818e+06	1.13001e+07	6.92687e+06	1.01476e+07	9.00471e+06	4.90322e+06	5.20623e+07	5.20742e+07	4.92989e+07	5.15593e+07
M329T461_2	329.03	461.016	3',5'-cyclic inosine monophosphate	[M-H]-			Nucleosides, nucleotides, and analogues	Purine nucleotides	Cyclic purine nucleotides	1.05044e+09	7.52824e+07	1.32998e+08	2.52023e+08	3.29643e+08	1.07646e+08	7.21258e+08	7.52794e+08	4.6262e+08	5.03499e+08	1.97242e+09	1.08113e+09	1.0975e+09	1.11614e+09	1.10724e+09	1.11611e+09
M129T198	129.056	198.008	4-acetylbutyrate	[M-H]-	HMDB0061881	C02129	Lipids and lipid-like molecules	Fatty Acyls	Fatty acids and conjugates	6.73797e+06	1.05931e+07	9.89955e+06	9.92753e+06	9.70602e+06	1.29584e+07	8.77777e+06	9.87493e+06	8.21511e+06	1.0514e+07	9.29217e+06	9.04664e+06	5.96223e+06	6.17766e+06	6.72325e+06	5.95741e+06
M343T233	343.213	233.028	4-hydroxy-5e,7z,10z,13z,16z,19z-docosahexaenoic acid	[M-H]-			Lipids and lipid-like molecules	Fatty Acyls	Fatty acids and conjugates	928497	143386	58998.4	55654.2	202705	127788	217817	214721	88766.4	66971.7	692924	122305	88206.1	187893	189039	183190
M121T121	121.03	121.052	4-hydroxybenzaldehyde	[M-H]-	HMDB0011718	C00633	Organic oxygen compounds	Organooxygen compounds	Carbonyl compounds	3.02941e+08	2.46126e+08	2.3268e+08	3.07306e+08	2.86568e+08	2.30603e+08	2.68569e+08	3.98188e+08	2.00949e+08	3.35664e+08	2.89542e+08	1.55446e+08	1.19872e+08	1.21464e+08	1.33502e+08	1.19493e+08
M181T310	181.014	310.318	4-hydroxyisophthalic acid	[M-H]-		C21168	Benzenoids	Benzene and substituted derivatives	Benzoic acids and derivatives	5.71825e+06	4.53362e+06	5.1038e+06	4.38396e+06	5.49943e+06	4.84893e+06	3.85774e+06	5.30696e+06	4.41945e+06	3.96627e+06	3.69858e+06	4.02039e+06	8.20077e+06	7.19511e+06	8.20552e+06	8.03593e+06
M137T35	137.024	35.3291	4-imidazoleacrylic acid	[M-H]-	HMDB0000301	C00785	Organoheterocyclic compounds	Azoles	Imidazoles	1.43368e+07	4.77963e+07	1.25315e+10	2.1213e+07	1.74019e+07	1.52856e+07	1.44388e+07	1.24022e+07	2.04545e+07	1.83375e+07	1.50392e+07	1.26656e+07	4.25142e+08	4.26034e+08	4.34956e+08	4.2515e+08
M283T28	283.111	27.8443	4,2'-dihydroxy-3-methoxy-5'-methylchalcone	[M-H]-			Phenylpropanoids and polyketides	Linear 1,3-diarylpropanoids	Chalcones and dihydrochalcones	8.85686e+07	8.19308e+07	1.24942e+08	8.3207e+07	1.12377e+08	1.02573e+08	1.13733e+08	1.25495e+08	1.4145e+08	2.30063e+07	1.25139e+08	7.16444e+07	1.04243e+08	1.02824e+08	1.04541e+08	1.0454e+08
M180T669	180.034	668.51	4,6-dinitro-o-cresol	[M-H-HO]-		C18653	Benzenoids	Phenols	Nitrophenols	1.79516e+08	2.20656e+08	1.46727e+08	4.81234e+07	1.48531e+08	1.52749e+08	1.61329e+08	1.45599e+08	1.60917e+08	1.42878e+08	2.74157e+07	833672	1.35613e+08	5.57467e+07	1.35503e+08	1.36236e+08
M349T22	349.242	22.4684	5-(5-methoxycarbonyl-5,8a-dimethyl-2-methylidene-3,4,4a,6,7,8-hexahydro-1h-naphthalen-1-yl)-3-methylpentanoic acid	[M-H]-			Lipids and lipid-like molecules	Prenol lipids	Diterpenoids	2.82151e+07	2.99021e+07	1.35255e+07	1.52579e+07	1.14568e+07	1.06375e+07	1.52565e+07	1.6352e+07	1.26649e+07	1.14564e+07	1.09651e+07	3.07971e+07	1.65374e+07	1.81497e+07	1.81399e+07	1.78208e+07
M381T24	381.232	23.8063	5-heptenoic acid, 7-[(1r,2r,3s,5s)-2-[(1e,3s)-3-(2,3-dihydro-1h-inden-2-yl)-3-hydroxy-1-propen-1-yl]-3-fluoro-5-hydroxycyclopentyl]-, (5z)-	[M-H-HF]-			Lipids and lipid-like molecules	Fatty Acyls	Fatty acids and conjugates	2.10202e+08	1.17064e+08	2.16078e+08	1.32993e+08	1.9455e+08	1.4873e+08	1.68947e+08	1.84323e+08	1.54598e+08	1.7162e+08	8.54337e+07	1.64089e+08	2.89081e+08	2.89104e+08	2.99088e+08	2.8916e+08
M353T35_1	352.986	34.6835	5-iodo-2'-deoxyuridine	[M-H]-			Nucleosides, nucleotides, and analogues	Pyrimidine nucleosides	Pyrimidine 2'-deoxyribonucleosides	1.84222e+08	2.05183e+08	802275	5.94816e+06	4.98689e+06	2.14841e+06	3.64803e+08	1.84222e+08	137985	291876	3.13941e+08	386518	1.56893e+08	1.60294e+08	1.6873e+08	1.51714e+08
M132T105	132.049	105.472	5-methylbenzotriazole	[M-H]-		C06473				5.13193e+07	4.74915e+07	6.4702e+07	8.90111e+07	5.84511e+07	7.70032e+07	5.51851e+07	3.77694e+07	6.16309e+07	5.06842e+07	6.63353e+07	4.93266e+07	1.17997e+08	1.17994e+08	1.18004e+08	1.07372e+08
M413T37	413.222	36.9705	5.alpha.-pregnan-3.alpha.,17-diol-20-one 3-sulfate	[M-H]-			Lipids and lipid-like molecules	Steroids and steroid derivatives	Sulfated steroids	8.4811e+06	1.43303e+07	8.83672e+06	9.72792e+06	1.00455e+07	1.0614e+07	1.11591e+07	1.03575e+07	1.17404e+07	9.43292e+06	1.05299e+07	9.39572e+06	1.20818e+07	1.29396e+07	1.32159e+07	1.32108e+07
M337T383	337.078	382.531	5'-phosphoribosyl-5-amino-4-imidazolecarboxamide (aicar)	[M-H]-	HMDB0001517	C04677	Nucleosides, nucleotides, and analogues	Imidazole ribonucleosides and ribonucleotides	1-ribosyl-imidazolecarboxamides	75983.1	243638	84803.7	541822	397460	87942.6	162804	94255.3	177597	180555	333503	131889	684859	656380	639764	639885
M333T82	333.207	82.201	5(s),14(r)-lipoxin b4	[M-H-H2O]-		C06315	Lipids and lipid-like molecules	Fatty Acyls	Eicosanoids	2.37362e+07	2.0406e+07	5.71287e+07	1.00918e+08	6.80819e+06	8.67479e+06	9.32004e+06	9.87038e+06	9.06769e+06	1.32491e+07	1.21088e+07	8.82981e+06	1.39672e+07	1.15222e+07	1.06058e+07	1.02972e+07
M347T32_4	347.186	32.0442	5s,12r-dihydroxy-6z,8e,10e,14z-eicosatetraene-1,20-dioic acid	[M-H-H2O]-			Lipids and lipid-like molecules	Fatty Acyls	Fatty acids and conjugates	1.14646e+07	1.2834e+07	2.96326e+07	7.59326e+08	3.19421e+08	2.84906e+08	7.02935e+06	9.9757e+06	2.71118e+07	1.12606e+08	6.28805e+08	1.40978e+08	3.7045e+08	3.72851e+08	3.49693e+08	3.72779e+08
M326T154	326.129	154.481	6-acetylmorphine	[M-H]-		C11781				1.33722e+07	9.90181e+06	9.87443e+06	9.36725e+06	1.78289e+07	1.24432e+07	1.04369e+07	1.03014e+07	9.45003e+06	1.08233e+07	1.01685e+07	1.26343e+07	1.39508e+07	1.4166e+07	1.46497e+07	1.39568e+07
M246T21	246.013	20.9035	6-chloro-2-(trifluoromethyl)quinolin-4-ol	[M-H]-			Organoheterocyclic compounds	Quinolines and derivatives	Quinolones and derivatives	1.285e+06	1.32891e+06	309192	5.23252e+06	4.80551e+06	125898	392396	284742	441645	266488	1.29673e+06	1.20971e+06	6.90818e+06	6.90691e+06	7.35117e+06	6.90586e+06
M221T21	221.085	21.1447	6-hydroxyflavanone	[M-H-H2O]-		C14221	Phenylpropanoids and polyketides	Flavonoids	Flavans	6.15907e+07	6.63377e+07	5.5939e+07	5.39605e+07	8.10866e+07	6.81931e+07	3.46411e+07	5.8065e+07	5.48865e+07	5.80303e+07	4.90475e+07	5.52478e+07	6.21664e+07	6.22177e+07	6.63086e+07	6.33503e+07
M247T461	247.094	461.017	6-hydroxymelatonin	[M-H]-	HMDB0004081	C05643	Organoheterocyclic compounds	Indoles and derivatives	Hydroxyindoles	8.10583e+07	339799	4.48011e+07	1.52761e+06	4.87949e+06	5.97564e+07	4.33818e+07	4.42628e+07	1.60321e+07	2.22533e+07	1.25107e+08	7.69741e+07	7.93951e+07	7.91546e+07	8.049e+07	7.58355e+07
M407T93	407.135	93.2835	6a,12a-didehydroamorphigenin	[M-H]-			Phenylpropanoids and polyketides	Isoflavonoids	Rotenoids	274977	60822.3	143005	567223	468404	871744	96542.8	491754	154706	669012	4.20636e+06	1.41698e+06	3.57513e+06	3.82225e+06	3.67368e+06	3.36639e+06
M383T116	383.317	115.887	7-dehydrocholesterol	[M-H]-	HMDB0000032	C01164	Lipids and lipid-like molecules	Steroids and steroid derivatives	Cholestane steroids	1.68803e+06	2.90634e+06	4.6982e+06	3.43503e+06	4.62868e+06	3.70119e+06	1.53969e+06	3.25244e+06	2.57967e+06	2.85289e+06	1.56143e+06	3.25324e+06	1.19296e+07	1.20083e+07	1.20447e+07	1.19285e+07
M219T34	219.03	33.5427	7-hydroxycoumarin-4-acetic acid	[M-H]-			Phenylpropanoids and polyketides	Coumarins and derivatives	Hydroxycoumarins	3.72037e+06	6.61099e+06	8.96042e+06	5.17322e+06	7.19255e+06	1.00486e+07	1.68793e+06	3.91812e+06	5.28692e+06	7.72672e+06	3.61873e+06	7.60096e+06	8.23708e+06	7.0644e+06	7.04273e+06	7.28535e+06
M186T240	186.114	239.561	7-keto-8-aminopelargonic acid	[M-H]-		C01092	Lipids and lipid-like molecules	Fatty Acyls	Fatty acids and conjugates	7.5022e+07	1.37449e+08	1.36724e+08	1.2324e+08	1.44144e+08	1.31249e+08	7.64785e+07	1.10963e+08	1.34356e+08	9.11806e+07	1.03818e+08	6.86087e+07	7.65784e+07	7.50976e+07	7.50896e+07	7.50913e+07
M375T85	375.229	84.719	7s,8,17s-trihydroxydocosa-4z,9e,11e,13z,15e,19z-hexaenoic acid	[M-H]-			Lipids and lipid-like molecules	Fatty Acyls	Fatty acids and conjugates	1.35892e+07	8.35007e+06	1.90154e+07	1.57515e+07	1.24985e+07	4.33499e+06	1.23652e+07	1.0711e+07	1.4144e+07	1.42965e+07	2.04135e+07	8.17465e+06	1.15489e+07	1.18529e+07	1.18525e+07	1.17494e+07
M214T26	213.964	25.8392	8-bromoadenosine-cyclic-monothiophosphate	[M-H-C5H7O5PS+2i]-			Nucleosides, nucleotides, and analogues	Nucleoside and nucleotide analogues	3',5'-cyclic purine nucleoside phosphorothioates	4.40994e+07	4.61916e+07	8.6225e+07	8.10356e+07	5.57156e+07	2.80488e+08	1.35373e+08	1.0903e+08	2.8253e+07	2.85747e+07	1.72538e+08	6.36747e+07	1.3383e+08	1.40733e+08	1.40723e+08	1.40733e+08
M321T23	321.211	23.0859	8-gingerol	[M-H]-		C17495	Benzenoids	Phenols	Methoxyphenols	1.56719e+08	8.14792e+07	1.20954e+08	1.09133e+08	9.94069e+07	9.79136e+07	1.22354e+08	9.80831e+07	7.71106e+07	7.71996e+07	6.44654e+07	9.70817e+07	1.94921e+08	1.96901e+08	1.98557e+08	1.95277e+08
M221T36	221.155	35.984	8,11-tridecadienoic acid, 13-(3-pentyl-2-oxiranyl)-, (8z,11z)-	[M-H-C6H12O]-			Lipids and lipid-like molecules	Fatty Acyls	Fatty acids and conjugates	2.99356e+08	2.93075e+08	1.12087e+08	2.82643e+08	3.32003e+08	3.19552e+08	4.22598e+08	2.20983e+08	1.82168e+08	4.42326e+08	1.99251e+08	3.37043e+08	6.77065e+07	6.77097e+07	6.84528e+07	6.98073e+07
M283T31_2	283.207	30.5983	9-cis-retinal	[M-H]-	HMDB0006218	C16681	Lipids and lipid-like molecules	Prenol lipids	Retinoids	3.63404e+07	6.66168e+06	2.19707e+07	5.66946e+08	2.81602e+08	2.85606e+08	4.83931e+07	6.27347e+07	9.49418e+06	9.34776e+07	1.79963e+08	1.03821e+08	1.75235e+08	1.7524e+08	1.74031e+08	1.73262e+08
M193T95	193.085	95.2799	9-phenanthrol	[M-H]-	HMDB0059801	C11430	Benzenoids	Phenanthrenes and derivatives	Phenanthrols	2.78058e+06	5.15846e+06	1.36048e+06	6.28037e+06	5.50252e+06	9.31726e+06	3.01518e+06	5.26246e+06	9.27034e+06	5.3636e+06	3.79188e+06	4.43299e+06	6.06549e+06	6.17018e+06	6.78485e+06	9.18595e+06
M341T31	341.179	30.9232	9-phenyl-1-(2,4,6-trihydroxyphenyl)nonan-1-one	[M-H]-			Organic oxygen compounds	Organooxygen compounds	Carbonyl compounds	2.11165e+07	1.62807e+07	2.73617e+06	2.36428e+06	1.09932e+07	1.14241e+07	1.39564e+07	1.59456e+07	1.47451e+07	1.48274e+07	7.20589e+07	2.1933e+07	1.5719e+07	3.18567e+07	3.2012e+07	3.09654e+07
M367T92	367.1	92.2529	Acacetin diacetate	[M-H]-			Phenylpropanoids and polyketides	Flavonoids	O-methylated flavonoids	44808.5	161865	116875	173166	272961	44554.8	108759	115106	115106	299034	428769	197059	474819	445665	477942	348902
M230T21	230.017	21.0231	Acetaminophen sulfate	[M-H]-	HMDB0059911		Organic acids and derivatives	Organic sulfuric acids and derivatives	Arylsulfates	238181	155203	3.17071e+06	4.64527e+06	4.40957e+06	159830	127410	473864	207135	4.0782e+06	5.22036e+06	320889	3.61352e+06	3.39823e+06	3.61247e+06	3.56432e+06
M73T402	73.0295	401.683	Acetol	[M-H]-	HMDB0006961	C05235	Organic oxygen compounds	Organooxygen compounds	Carbonyl compounds	6.10253e+06	5.7286e+06	5.9969e+06	6.12479e+06	6.0348e+06	6.28879e+06	6.26507e+06	6.21723e+06	5.88961e+06	5.84142e+06	5.69946e+06	1.0757e+07	1.58391e+07	1.59128e+07	1.07334e+07	1.58891e+07
M291T22_2	291.164	21.8336	Acetoxyvalerenic acid	[M-H]-			Lipids and lipid-like molecules	Prenol lipids	Sesquiterpenoids	1.33551e+07	6.13228e+06	6.61145e+06	1.01758e+07	1.58678e+07	8.09253e+06	4.4555e+06	6.24367e+06	5.36614e+06	3.57766e+06	1.32864e+07	7.68306e+06	1.51433e+07	1.70825e+07	1.70799e+07	1.65394e+07
M426T21	425.999	20.7426	Adenosine 3',5'-diphosphate (pap)	[M-H]-	HMDB0000061	C00054	Nucleosides, nucleotides, and analogues	Purine nucleotides	Purine ribonucleotides	7.59043e+06	6.75341e+06	191781	449358	7.11233e+06	7.72614e+06	9.93782e+06	7.59043e+06	7.59043e+06	7.59043e+06	6.89611e+06	8.45447e+06	3.66736e+06	3.9138e+06	3.64302e+06	3.40537e+06
M444T20	444.01	20.393	Adenosine 5'-phosphosulfate	[M+OH]-	HMDB0001003	C00224	Nucleosides, nucleotides, and analogues	Purine nucleotides	Purine ribonucleotides	4.00312e+06	3.67363e+06	4.07735e+06	4.19484e+06	4.84501e+06	5.23101e+06	5.70235e+06	4.00312e+06	4.00312e+06	4.00312e+06	4.43587e+06	227829	2.02268e+06	2.32368e+06	2.02248e+06	2.02618e+06
M303T49	303.197	48.6482	Aleuretic acid	[M-H]-			Lipids and lipid-like molecules	Fatty Acyls	Fatty acids and conjugates	4.23142e+06	2.63549e+06	6.94907e+06	1.4841e+07	5.96918e+06	5.23511e+06	1.92171e+07	1.82079e+07	1.14078e+07	3.53463e+06	1.37384e+07	3.20135e+06	1.7971e+07	1.15807e+07	1.32256e+07	2.27333e+07
M315T32_2	315.197	31.9295	All-trans-4-hydroxyretinoic acid	[M-H]-	HMDB0006254	C16677	Lipids and lipid-like molecules	Prenol lipids	Retinoids	1.10349e+08	1.38243e+08	4.21146e+08	1.45792e+10	9.19216e+09	7.81867e+09	1.08106e+08	9.47102e+07	2.90279e+08	2.16766e+09	1.09689e+10	2.92035e+09	7.84099e+09	7.88723e+09	7.8871e+09	7.66467e+09
M115T220	115.04	219.515	Alpha-ketoisovaleric acid	[M-H]-	HMDB0000019	C00141	Organic acids and derivatives	Keto acids and derivatives	Short-chain keto acids and derivatives	1.74844e+07	1.9401e+07	1.89118e+07	2.00683e+07	2.16923e+07	2.23243e+07	2.05131e+07	1.95937e+07	1.47221e+07	1.9116e+07	1.8442e+07	2.07432e+07	1.99861e+07	1.96065e+07	2.00268e+07	1.90442e+07
M473T25	473.282	24.5063	Amastatin	[M-H]-			Organic acids and derivatives	Peptidomimetics	Hybrid peptides	7.17989e+08	7.07292e+08	7.78878e+08	9.82465e+08	7.35061e+08	6.91233e+08	7.6181e+08	8.26924e+08	8.68984e+08	2.8942e+06	7.93404e+08	7.23201e+08	8.86865e+08	8.75529e+08	9.00158e+08	8.94827e+08
M212T269	212.02	268.997	Aminocyclopyrachlor	[M-H]-			Organoheterocyclic compounds	Diazines	Pyrimidines and pyrimidine derivatives	1.69211e+06	3.98385e+06	4.59255e+06	1.59657e+06	892203	1.11493e+06	1.10369e+06	2.25324e+06	2.41152e+06	2.24651e+06	1.65857e+06	2.81614e+06	1.85312e+06	1.85294e+06	1.88885e+06	2.02766e+06
M285T23	285.164	22.8591	Androstendione	[M-H]-	HMDB0000053	C00280	Lipids and lipid-like molecules	Steroids and steroid derivatives	Androstane steroids	8.51286e+06	9.20386e+06	8.91228e+06	1.02836e+06	484582	1.04796e+06	9.45399e+06	8.51286e+06	340168	8.51286e+06	258821	1.14334e+06	5.38474e+06	7.0059e+06	5.36906e+06	5.32156e+06
M621T22	621.347	21.8349	Antipain	[M+OH]-			Organic acids and derivatives	Carboxylic acids and derivatives	Amino acids, peptides, and analogues	995567	192758	1.68893e+06	3.78061e+06	2.7194e+06	1.90939e+06	340780	755850	1.57706e+06	863006	2.54627e+06	1.13226e+06	2.75876e+06	2.61192e+06	2.49549e+06	2.49957e+06
M303T36	303.233	35.7702	Arachidonic acid (peroxide free)	[M-H]-	HMDB0001043	C00219	Lipids and lipid-like molecules	Fatty Acyls	Fatty acids and conjugates	2.10401e+07	7.16824e+06	3.34083e+06	6.9885e+06	7.35941e+06	4.3764e+07	1.21719e+07	4.24486e+06	6.83268e+06	7.51315e+06	3.13699e+07	1.48499e+07	5.84172e+07	5.84986e+07	5.54247e+07	4.54456e+07
M371T33	371.15	32.5965	Arctigenin	[M-H]-	HMDB0030087	C10545	Lignans, neolignans and related compounds	Furanoid lignans	Tetrahydrofuran lignans	3.96018e+07	4.76007e+07	9.68916e+07	1.4229e+09	8.27898e+08	7.23554e+08	2.66261e+07	2.29744e+07	4.69514e+07	2.20709e+08	4.07752e+08	9.04838e+08	1.08524e+09	1.10291e+09	1.12368e+09	1.11627e+09
M345T32_3	345.171	32.0518	Arg-Gly-Asp	[M-H]-			Organic acids and derivatives	Carboxylic acids and derivatives	Amino acids, peptides, and analogues	1.75972e+07	5.86001e+06	1.51913e+07	1.67402e+08	8.04646e+07	6.23063e+07	3.1412e+07	1.49128e+07	1.34398e+07	3.50044e+07	7.42959e+08	6.2126e+07	1.16287e+08	1.20145e+08	1.12457e+08	1.20139e+08
M329T31_2	329.176	31.2692	Ascr#17	[M-H]-			Organic oxygen compounds	Organooxygen compounds	Carbohydrates and carbohydrate conjugates	3.01212e+07	2.25337e+07	5.96006e+07	7.16377e+08	3.18987e+08	2.95034e+08	2.13923e+07	9.77792e+06	2.44998e+07	1.1029e+08	2.487e+09	1.94271e+08	6.45662e+08	6.39348e+08	6.39347e+08	6.39346e+08
M487T53	487.343	52.7739	Asiatic acid	[M-H]-	HMDB0035782	C08617	Lipids and lipid-like molecules	Prenol lipids	Triterpenoids	1.27038e+06	246829	1.39148e+06	1.76813e+07	8.74558e+06	3.98548e+06	1.3946e+06	880224	4.13088e+06	1.05366e+06	2.68369e+06	3.10287e+06	5.00069e+06	5.21272e+06	4.70998e+06	4.83732e+06
M229T54	229.039	54.2944	Asulam	[M-H]-		C18350	Benzenoids	Benzene and substituted derivatives	Benzenesulfonamides	3.77046e+06	3.75337e+06	2.54694e+06	2.35343e+06	2.92919e+06	3.58472e+06	2.4876e+06	5.11933e+06	1.94941e+06	1.74028e+06	1.86006e+06	4.46432e+06	4.79211e+06	4.86902e+06	4.87517e+06	4.53978e+06
M187T360	187.098	360.092	Azelaic acid	[M-H]-	HMDB0000784	C08261	Lipids and lipid-like molecules	Fatty Acyls	Fatty acids and conjugates	2.88734e+07	2.30973e+07	2.122e+07	1.95884e+07	4.00724e+07	5.1318e+07	1.92177e+07	2.08583e+07	2.02625e+07	1.86931e+07	1.62051e+07	2.45868e+07	3.18477e+07	3.08794e+07	3.08765e+07	3.09197e+07
M305T22	305.005	21.8266	Benzoic acid, 2-[(2-bromophenyl)methoxy]-	[M-H]-			Benzenoids	Benzene and substituted derivatives	Benzoic acids and derivatives	4.14105e+06	5.98508e+06	2.44491e+06	5.47698e+06	4.2383e+06	2.92387e+06	4.81803e+06	3.2692e+06	6.0241e+06	1.04517e+06	5.49409e+06	5.64402e+06	6.33092e+07	6.30464e+07	6.30471e+07	6.41013e+07
M306T60	306.207	59.837	Benzoic acid, 4-[[(5,6,7,8-tetrahydro-5,5,8,8-tetramethyl-2-naphthalenyl)amino]carbonyl]-	[M-H-CO2]-	HMDB0015605	C12864				701746	641955	914311	814951	601727	327867	4.99644e+06	5.00945e+06	2.41376e+06	697803	774558	563807	2.05694e+06	2.05694e+06	2.05699e+06	2.13445e+06
M437T29	437.234	29.3771	Blinin	[M+HCO2]-			Lipids and lipid-like molecules	Prenol lipids	Terpene lactones	5.6949e+06	3.19566e+06	2.57018e+06	2.49648e+06	6.1959e+06	3.24484e+06	4.27485e+06	5.05606e+06	4.91145e+06	6.28411e+06	2.60068e+06	2.78692e+06	1.27291e+07	1.27709e+07	1.27693e+07	1.16732e+07
M533T36	533.165	36.091	Blood group b trisaccharide	[M+HCO2]-			Organic oxygen compounds	Organooxygen compounds	Carbohydrates and carbohydrate conjugates	1.22866e+06	539995	200532	1.70331e+06	762300	1.24122e+06	565830	1.41145e+06	720892	1.00959e+06	225611	374003	1.06475e+07	1.03805e+07	1.03696e+07	1.09648e+07
M193T35	193.09	34.606	Caffeine	[M-H]-	HMDB0001847	C07481	Organoheterocyclic compounds	Imidazopyrimidines	Purines and purine derivatives	2.82015e+07	2.25918e+07	1.31987e+07	2.31505e+07	2.81719e+07	2.70476e+07	2.31678e+07	2.33003e+07	2.4088e+07	2.1222e+07	1.54748e+07	2.59892e+07	2.1186e+07	2.11921e+07	1.87693e+07	2.07482e+07
M309T24_2	309.174	23.8761	Cannabinol	[M-H]-		C07580	Organoheterocyclic compounds	Benzopyrans	1-benzopyrans	1.12935e+09	6.28369e+08	1.01888e+09	6.54435e+08	8.98719e+08	8.7004e+08	9.07459e+08	9.03867e+08	7.8664e+08	1.07609e+09	5.49187e+08	8.04898e+08	1.91152e+09	1.9255e+09	2.0064e+09	1.91257e+09
M171T49	171.139	49.2124	Capric acid	[M-H]-	HMDB0000511	C01571	Lipids and lipid-like molecules	Fatty Acyls	Fatty acids and conjugates	3.78626e+07	4.39819e+07	3.9437e+07	4.39851e+07	4.27951e+07	4.55171e+07	4.03977e+07	4.46351e+07	3.51601e+07	4.63827e+07	4.64473e+07	3.40979e+07	1.82618e+07	1.82709e+07	1.75904e+07	1.80536e+07
M272T74	272.031	74.0379	Carprofen	[M-H]-	HMDB0014959	C18364	Organoheterocyclic compounds	Indoles and derivatives	Carbazoles	1.36249e+07	1.13288e+07	1.78592e+07	1.65971e+07	1.79283e+07	1.48484e+07	2.01655e+07	1.6633e+07	1.37484e+07	1.75864e+07	1.52282e+07	1.471e+07	1.18023e+07	1.12469e+07	1.14161e+07	1.11866e+07
M405T116	405.299	115.866	Celastrol	[M-H-CO2]-	HMDB0002385		Lipids and lipid-like molecules	Prenol lipids	Triterpenoids	351421	1.04235e+06	1.72121e+06	1.18813e+06	1.65866e+06	920794	523913	917656	698193	839064	479615	901382	4.43386e+06	4.29035e+06	4.68723e+06	4.28207e+06
M233T25	233.046	25.3936	Cephalexin	[M-H-C5H7NO2]-	HMDB0014707	C06895	Organoheterocyclic compounds	Lactams	Beta lactams	2.53942e+06	1.7143e+06	3.15037e+06	9.23837e+06	9.09055e+06	1.68121e+07	1.3715e+06	2.05482e+06	4.1594e+06	1.28017e+07	1.27843e+07	2.19311e+07	2.50714e+07	2.53443e+07	2.43053e+07	2.53406e+07
M465T24	465.304	23.5382	Cholesteryl sulfate	[M-H]-	HMDB0000653	C18043	Lipids and lipid-like molecules	Steroids and steroid derivatives	Cholestane steroids	1.35114e+09	1.19158e+08	1.82512e+08	1.93486e+08	1.62242e+08	1.52496e+08	2.79393e+08	2.34565e+08	1.68691e+08	1.37935e+08	9.65723e+07	1.42146e+08	6.91838e+08	6.98859e+08	7.09272e+08	7.09493e+08
M357T33_3	357.174	33.3652	Cilastatin	[M-H]-	HMDB0015535	C01675	Organic acids and derivatives	Carboxylic acids and derivatives	Amino acids, peptides, and analogues	6.96531e+06	2.24572e+06	5.68502e+06	1.43201e+07	3.66586e+07	1.04699e+08	1.53916e+08	2.07512e+08	1.76526e+08	1.29431e+08	6.9177e+07	4.10188e+07	1.27728e+09	1.32431e+09	1.31013e+09	1.31945e+09
M287T29	287.011	28.9038	Ciprofibrate	[M-H]-			Benzenoids	Benzene and substituted derivatives	Phenoxyacetic acid derivatives	259991	458012	2.5907e+06	2.90016e+06	1.90225e+06	2.18495e+06	725797	1.14907e+06	789674	1.0182e+06	1.16809e+06	2.34192e+06	3.83194e+07	3.83134e+07	3.39063e+07	3.83024e+07
M327T36_2	327.233	35.94	Cis-4,7,10,13,16,19-docosahexaenoic acid	[M-H]-	HMDB0002183	C06429	Lipids and lipid-like molecules	Fatty Acyls	Fatty acids and conjugates	4.08304e+06	3.93955e+06	1.04704e+06	1.3729e+07	8.35538e+06	5.48366e+06	9.13398e+06	1.18638e+07	9.78779e+06	2.28313e+06	9.36292e+07	6.04023e+06	6.15989e+07	6.24367e+07	6.26593e+07	5.97298e+07
M531T61	531.3	61.0701	Cochlioquinone a	[M-H]-						173719	6.47049e+06	173548	1.05591e+06	500907	361455	250892	203046	99318.4	197065	1.52782e+07	235523	7.33416e+07	7.78913e+07	6.72881e+07	5.69079e+07
M179T32	179.071	32.2326	Coniferol	[M-H]-	HMDB0012915	C00590	Benzenoids	Phenols	Methoxyphenols	5.23355e+06	6.73933e+06	6.91779e+06	1.9621e+07	1.85702e+07	1.81696e+07	4.76093e+06	8.76887e+06	6.6696e+06	7.82332e+06	1.52748e+08	1.46503e+07	1.68215e+07	1.73529e+07	1.63595e+07	1.76091e+07
M223T30	223.028	29.99	Cys-Cys	[M-H]-			Organic acids and derivatives	Carboxylic acids and derivatives	Amino acids, peptides, and analogues	6.75094e+07	1.02238e+08	1.18955e+08	3.24327e+07	7.65088e+07	3.3602e+07	4.9365e+07	8.44957e+07	5.52852e+07	7.48463e+07	4.33278e+07	3.11189e+07	2.5706e+08	2.57073e+08	2.55229e+08	2.53336e+08
M248T36_2	248.08	36.091	Cys-Gln	[M-H]-			Organic acids and derivatives	Carboxylic acids and derivatives	Amino acids, peptides, and analogues	4.11978e+07	3.83243e+07	2.96973e+07	3.39523e+07	4.1118e+07	8.02977e+07	9.64727e+07	1.02575e+08	1.08729e+08	9.10497e+07	4.29897e+07	4.55356e+07	6.46207e+08	6.05248e+08	5.99676e+08	5.99284e+08
M167T587	166.984	587.297	D-2-phosphoglyceric acid	[M-H-H2O]-	HMDB0003391	C00197	Organic oxygen compounds	Organooxygen compounds	Carbohydrates and carbohydrate conjugates	1.94199e+08	2.49777e+07	1.98045e+08	1.93205e+08	2.05353e+08	2.05714e+08	1.70006e+08	1.74718e+08	1.59786e+08	1.60379e+08	1.67421e+08	1.73951e+08	1.79646e+08	1.75832e+08	1.81394e+08	1.671e+08
M380T51	380.281	51.284	D-erythro-sphinganine-1-phosphate	[M-H]-	HMDB0001383	C01120	Lipids and lipid-like molecules	Sphingolipids	Phosphosphingolipids	622069	366400	862195	455154	4.47361e+06	1.57842e+06	619279	542794	502661	465459	1.34099e+06	646476	770943	824061	956424	773308
M321T20	320.995	20.3888	D-myo-inositol-1,4-diphosphate	[M-H-H2O]-	HMDB0000968	C01220	Organic oxygen compounds	Organooxygen compounds	Alcohols and polyols	610207	233907	748168	1.50354e+06	148891	841879	494272	770696	354501	454031	553600	245279	7.22068e+06	7.29154e+06	1.05268e+07	7.24569e+06
M249T27	248.973	27.0972	D-myo-inositol-3,4,5,6-tetraphosphate	[M-2H]2-	HMDB0003848	C04520	Organic oxygen compounds	Organooxygen compounds	Alcohols and polyols	3.60682e+07	3.29191e+07	3.56803e+07	2.20858e+07	4.07277e+07	3.56897e+07	3.221e+07	3.92681e+07	3.29305e+07	4.33969e+07	2.34232e+07	3.84302e+07	6.82458e+07	6.547e+07	6.48619e+07	6.48693e+07
M161T408	161.046	407.875	D-turanose	[M-H-C6H12O6]-	HMDB0011740	C19636	Lipids and lipid-like molecules	Fatty Acyls	Fatty acyl glycosides	1.86382e+06	1.40558e+06	1.13126e+06	1.38288e+06	1.01491e+06	562208	1.04026e+06	947936	2.55456e+06	2.10159e+06	1.5992e+06	1.25519e+06	3.08111e+06	3.08636e+06	7.16855e+06	3.12631e+06
M417T26	417.21	25.8905	Dauricine	[M-H-C12H16O2N]-		C09419	Organoheterocyclic compounds	Isoquinolines and derivatives	Benzylisoquinolines	1.85515e+07	1.87687e+07	2.04089e+07	1.89342e+07	1.72817e+07	1.66897e+07	1.86277e+07	2.26972e+07	2.88796e+07	3.01143e+07	1.71383e+07	1.40599e+07	1.06388e+08	1.10629e+08	1.12511e+08	1.12535e+08
M413T175_2	413.327	175.329	Delta4-dafachronic acid	[M-H]-			Lipids and lipid-like molecules	Steroids and steroid derivatives	Bile acids, alcohols and derivatives	2.58232e+06	135696	317335	123711	1.36007e+06	2.36811e+06	98588.6	924260	101748	348225	4.35956e+06	684979	7.42931e+06	7.26661e+06	7.16482e+06	6.81367e+06
M391T119	391.283	118.899	Deoxycholic acid	[M-H]-	HMDB0000626	C04483	Lipids and lipid-like molecules	Steroids and steroid derivatives	Bile acids, alcohols and derivatives	1.52496e+06	2.97451e+06	4.55131e+06	6.31492e+06	4.21866e+06	3.68002e+06	1.9151e+06	2.34161e+06	2.38397e+06	2.77132e+06	2.39243e+06	2.83863e+06	6.70389e+06	6.86727e+06	6.91982e+06	6.75234e+06
M251T28	251.096	27.8212	Deoxyinosine	[M-H]-	HMDB0000071	C05512	Nucleosides, nucleotides, and analogues	Purine nucleosides	Purine 2'-deoxyribonucleosides	2.35264e+07	436417	4.04865e+06	1.52933e+07	2.11086e+07	1.72338e+07	1.82201e+07	1.54335e+08	1.49161e+07	1.49226e+07	1.57679e+07	2.43313e+07	2.94643e+07	2.83217e+07	3.04308e+07	2.98962e+07
M229T22	229.014	21.7826	Diazoxide	[M-H]-	HMDB0015251	C06949	Organoheterocyclic compounds	Thiadiazines	Benzothiadiazines	341390	167070	486966	493307	811165	253347	386310	162549	405523	616211	843827	1.19024e+06	3.36688e+06	3.31163e+06	3.18444e+06	3.03394e+06
M325T36	324.992	35.6599	Diclofop	[M-H]-		C18716	Benzenoids	Benzene and substituted derivatives	2-phenoxypropionic acids	2.55961e+07	2.88786e+07	1.287e+07	1.23737e+06	776969	985030	5.70829e+07	2.55961e+07	2.55961e+07	2.55961e+07	4.86484e+07	1.27673e+06	2.22691e+07	2.1279e+07	2.07478e+07	2.04719e+07
M235T36	235.098	35.9812	Didanosine	[M-H]-	HMDB0015037	C06953	Nucleosides, nucleotides, and analogues	Purine nucleosides	Purine 2',3'-dideoxyribonucleosides	8.94666e+06	6.9714e+06	4.9278e+06	9.20431e+06	7.03898e+06	7.05392e+06	7.33312e+06	8.2237e+06	6.63347e+06	1.27538e+07	6.03056e+06	1.79623e+07	1.66109e+07	1.70168e+07	1.67594e+07	1.70158e+07
M310T134_2	310.203	134.045	Dienogest	[M-H]-			Lipids and lipid-like molecules	Steroids and steroid derivatives	Oxosteroids	1.76408e+06	2.10054e+06	2.38947e+06	1.87614e+06	2.88391e+07	3.04217e+06	1.61233e+06	2.02869e+06	2.51678e+06	2.03817e+06	1.2118e+06	1.62446e+06	2.06774e+06	1.3839e+06	1.95966e+06	2.06888e+06
M249T23	249.04	22.5163	Diflunisal	[M-H]-	HMDB0014999	C01691	Benzenoids	Benzene and substituted derivatives	Biphenyls and derivatives	2.0446e+06	1.59576e+07	1.55239e+07	4.66783e+06	1.0786e+07	1.44397e+07	1.49153e+07	1.84802e+07	3.73033e+06	1.22918e+07	1.40236e+07	1.21731e+07	4.44635e+07	4.4166e+07	4.37707e+07	4.37722e+07
M127T365	127.051	365.341	Dihydro-4,4-dimethyl-2,3-furandione	[M-H]-		C01125	Organoheterocyclic compounds	Lactones	Gamma butyrolactones	8.7666e+06	947861	1.20927e+06	1.90067e+06	2.45804e+06	1.72317e+06	5.17685e+06	5.26477e+06	4.13993e+06	4.67944e+06	1.47056e+07	8.81306e+06	8.87486e+06	8.57832e+06	8.96063e+06	8.5869e+06
M273T21	273.004	21.1253	Dimethyl-5-sulfoisophthalate	[M-H]-			Benzenoids	Benzene and substituted derivatives	Benzoic acids and derivatives	1.49943e+06	1.31836e+06	3.16209e+06	5.13058e+06	3.6033e+06	2.21396e+06	1.69124e+06	3.8673e+06	4.01662e+06	3.17683e+06	4.46242e+06	5.7442e+06	1.58771e+07	1.45763e+07	1.46557e+07	1.49985e+07
M89T245	89.0244	245.436	Dl-lactate	[M-H]-		C01432	Organic acids and derivatives	Hydroxy acids and derivatives	Alpha hydroxy acids and derivatives	1.28753e+08	1.06134e+08	1.16791e+08	1.45325e+08	1.45429e+08	1.33477e+08	1.42245e+08	1.13717e+08	1.54688e+08	9.98112e+07	1.22135e+08	1.39083e+08	3.65182e+08	3.66135e+08	3.6126e+08	3.36355e+08
M133T421	133.014	421.392	Dl-malic acid	[M-H]-	HMDB0000744	C00497	Organic acids and derivatives	Hydroxy acids and derivatives	Beta hydroxy acids and derivatives	4.32252e+07	2.39672e+06	2.3223e+06	2.31721e+06	4.57652e+06	3.0778e+06	2.6959e+06	3.09667e+06	1.82503e+06	2.39193e+06	3.10674e+06	2.21425e+06	2.54959e+07	2.49537e+07	2.4266e+07	2.42556e+07
M203T461	203.104	461.019	DL-tryptophan	[M-H]-	HMDB0030396	C00078	Organoheterocyclic compounds	Indoles and derivatives	Indolyl carboxylic acids and derivatives	1.85136e+07	66422.9	74991.6	241669	885576	1.29218e+07	8.44082e+06	1.07617e+07	3.24565e+06	5.07024e+06	2.66809e+07	1.70483e+07	1.70138e+07	1.70205e+07	1.48437e+07	1.69505e+07
M195T34	195.139	33.5902	Dodeca-2(e),4(e)-dienoic acid	[M-H]-			Lipids and lipid-like molecules	Fatty Acyls	Fatty acids and conjugates	4.28413e+08	9.03205e+08	9.5554e+08	6.47541e+08	6.74363e+08	6.29884e+08	7.03666e+08	6.59541e+08	8.88535e+08	7.28222e+08	4.75878e+08	5.32084e+08	1.36189e+08	1.51242e+08	1.46839e+08	1.50944e+08
M211T50_2	211.134	49.6587	Dodecanedioic acid	[M-H-H2O]-	HMDB0000623	C02678	Lipids and lipid-like molecules	Fatty Acyls	Fatty acids and conjugates	1.48207e+07	1.10658e+07	1.29615e+07	8.07284e+06	1.56461e+07	1.5142e+07	3.37164e+07	7.48271e+07	2.72968e+07	1.26208e+07	6.24361e+06	1.04472e+07	5.61749e+07	5.61401e+07	2.19479e+07	5.50581e+07
M199T48	199.17	47.51	Dodecanoic acid	[M-H]-	HMDB0000638	C02679	Lipids and lipid-like molecules	Fatty Acyls	Fatty acids and conjugates	9.1819e+07	6.52176e+07	8.58788e+07	1.12157e+08	1.35497e+08	7.63161e+07	7.02347e+07	8.14467e+07	6.14712e+07	8.06693e+07	9.9943e+07	5.03663e+07	1.02296e+08	1.00718e+08	9.92675e+07	9.92392e+07
M163T65	163.061	64.6484	Dulcitol	[M-H-H2O]-	HMDB0000107	C01697	Organic oxygen compounds	Organooxygen compounds	Carbohydrates and carbohydrate conjugates	7.81688e+06	4.42943e+06	3.00318e+06	6.84488e+06	3.86682e+06	8.03506e+06	6.66765e+06	1.05471e+07	6.78795e+06	7.80381e+06	1.03662e+07	8.5426e+06	6.37522e+06	6.56819e+06	5.99265e+06	6.56878e+06
M471T49	471.348	48.9176	Echinocystic acid	[M-H]-		C08942	Lipids and lipid-like molecules	Prenol lipids	Triterpenoids	2.40225e+06	965320	1.11933e+06	4.95379e+06	8.5294e+06	4.28322e+06	1.22654e+06	1.07319e+07	7.32553e+06	2.55626e+06	799584	3.19325e+06	4.10514e+06	4.1048e+06	4.07192e+06	4.07188e+06
M309T34	309.28	34.4102	Eicosenoic acid	[M-H]-		C16526	Lipids and lipid-like molecules	Fatty Acyls	Fatty acids and conjugates	2.2518e+07	1.6228e+06	5.37112e+06	5.22876e+06	4.79565e+06	4.99187e+06	1.46564e+07	1.28097e+07	1.75187e+07	3.94246e+06	4.61897e+06	1.7071e+06	2.51473e+07	2.5131e+07	2.46928e+07	2.61485e+07
M293T23_2	293.179	23.1939	Embelin	[M-H]-		C10342	Organic oxygen compounds	Organooxygen compounds	Carbonyl compounds	1.6537e+09	9.44805e+08	1.60859e+09	1.23352e+09	1.2631e+09	1.53286e+09	1.4165e+09	1.75582e+09	1.15542e+09	1.22698e+09	7.5981e+08	1.58272e+09	2.55009e+09	2.55017e+09	2.61474e+09	2.55011e+09
M337T23	337.205	23.1939	Eplerenone hydroxy acid	[M-H-C2H6O4]-						4.08846e+08	2.39557e+08	4.12865e+08	2.67953e+08	3.72565e+08	3.10783e+08	3.60553e+08	3.70502e+08	2.83032e+08	3.30238e+08	1.82079e+08	2.99557e+08	5.76444e+08	5.94097e+08	5.95941e+08	5.86549e+08
M196T64	196.005	63.6099	Ethyl 7-chloro-6-fluoro-4-hydroxyquinoline-3-carboxylate	[M-H-C3H4O2]-			Organoheterocyclic compounds	Quinolines and derivatives	Quinolones and derivatives	1.24655e+07	1.42227e+07	1.32624e+07	1.42981e+07	1.57378e+07	1.27623e+07	1.30866e+07	1.34881e+07	1.40136e+07	1.41307e+07	1.46724e+07	1.40442e+07	1.0188e+07	9.05829e+06	1.01877e+07	8.94783e+06
M206T315	206.01	315.02	Ethyl 8-fluoro-4-hydroxyquinoline-3-carboxylate	[M-H-C2H4]-			Organoheterocyclic compounds	Quinolines and derivatives	Quinolones and derivatives	391359	560307	830516	637888	532775	493612	480847	550482	1.65877e+06	1.76047e+06	438664	1.18855e+06	9.2813e+06	8.67997e+06	8.58473e+06	8.57532e+06
M291T461_2	291.083	461.017	Ethylenediaminetetraacetic acid	[M-H]-	HMDB0015109	C00284	Organic acids and derivatives	Carboxylic acids and derivatives	Tetracarboxylic acids and derivatives	3.27798e+09	6.95952e+06	1.23201e+07	6.92195e+07	2.00056e+08	9.78879e+06	1.76265e+09	1.80023e+09	5.93536e+08	8.66621e+08	5.35374e+09	3.1643e+09	3.24423e+09	3.24533e+09	3.22041e+09	3.15452e+09
M242T32	242.176	31.8568	Etodolac	[M-H-CO2]-	HMDB0014887	C06991	Organoheterocyclic compounds	Indoles and derivatives	Indolyl carboxylic acids and derivatives	3.706e+08	4.2396e+08	3.68568e+08	1.88943e+08	2.0343e+08	3.15672e+08	3.76062e+08	3.76516e+08	3.0807e+08	4.60338e+08	1.96486e+08	3.73318e+08	2.77924e+08	2.69859e+08	2.76504e+08	2.77929e+08
M213T50	213.15	49.9734	Fa 12:1+1o	[M-H]-			Organic acids and derivatives	Hydroxy acids and derivatives	Medium-chain hydroxy acids and derivatives	3.72266e+06	2.04323e+07	9.33083e+06	6.37791e+06	1.12004e+07	1.97228e+07	5.22304e+06	6.90317e+06	6.65519e+06	7.08291e+06	5.81199e+06	7.66899e+06	1.15016e+07	9.56131e+06	9.61416e+06	9.61025e+06
M295T36_2	295.228	35.9203	Fa 18:2+1o	[M-H]-			Lipids and lipid-like molecules	Fatty Acyls	Lineolic acids and derivatives	2.27817e+07	2.39383e+07	1.60125e+07	1.39281e+07	1.24995e+07	1.35852e+07	5.16584e+07	7.81991e+07	6.37649e+07	1.635e+07	1.10954e+07	1.03045e+07	3.00762e+07	2.96337e+07	3.00672e+07	2.89681e+07
M311T58	311.223	58.3451	Fa 18:2+2o	[M-H]-			Lipids and lipid-like molecules	Fatty Acyls	Lineolic acids and derivatives	1.32592e+07	7.52968e+06	1.18395e+07	7.23717e+06	4.4657e+06	4.30172e+06	2.90467e+07	7.91346e+07	5.51448e+07	4.53542e+06	4.53255e+06	5.10732e+06	1.62769e+07	2.26648e+07	2.26058e+07	2.26606e+07
M231T32	231.066	31.9592	Fluometuron	[M-H]-		C18853	Benzenoids	Benzene and substituted derivatives	N-phenylureas	4.30046e+06	2.61185e+06	3.03885e+06	2.13869e+07	4.65042e+07	2.92476e+07	2.66957e+06	2.13192e+06	1.83654e+07	9.38529e+07	3.4865e+07	5.56115e+07	6.8368e+07	6.83709e+07	6.83666e+07	5.8973e+07
M164T58	164.035	58.0172	Formylanthranilic acid	[M-H]-	HMDB0004089	C05653	Benzenoids	Benzene and substituted derivatives	Benzoic acids and derivatives	3.1237e+06	2.57553e+06	1.66949e+07	3.38767e+06	4.41266e+06	4.15121e+06	2.81831e+06	4.39904e+06	3.06729e+06	2.00362e+06	1.71699e+06	3.31079e+06	4.6622e+06	4.56044e+06	4.46044e+06	4.45637e+06
M409T24	409.226	24.3966	Forskolin	[M-H]-		C09076	Lipids and lipid-like molecules	Prenol lipids	Triterpenoids	1.07575e+08	1.15718e+08	1.19027e+08	1.12206e+08	1.46322e+08	1.03457e+08	1.37043e+08	1.50315e+08	2.08658e+08	1.51113e+08	1.26924e+08	1.60493e+08	1.0521e+08	1.06159e+08	1.08119e+08	1.07072e+08
M687T34	687.337	34.0522	Fumonisin py4	[M-H]-			Organic acids and derivatives	Carboxylic acids and derivatives	Hexacarboxylic acids and derivatives	1.27655e+06	437878	1.08359e+06	681592	6.4367e+06	2.92719e+06	741356	2.29908e+06	1.3031e+06	2.19003e+06	999092	1.00163e+06	1.51969e+07	1.5557e+07	1.40431e+07	1.55518e+07
M283T71	283.119	71.2616	Furopinnarin	[M-H]-			Phenylpropanoids and polyketides	Coumarins and derivatives	Furanocoumarins	6.53525e+07	1.85388e+07	1.01659e+07	5.1965e+07	4.13665e+07	4.63093e+07	5.61567e+07	6.87351e+07	6.04816e+07	4.96487e+07	8.8992e+07	8.84609e+07	5.14368e+07	5.40256e+07	5.14375e+07	5.25261e+07
M269T220	269.009	220.161	Galangin	[M-H]-	HMDB0029521	C10044	Phenylpropanoids and polyketides	Flavonoids	Flavones	881108	52076.4	376614	1.48182e+06	622600	409297	542786	447079	420701	253908	177606	139613	9.95564e+06	9.95913e+06	9.74641e+06	9.02232e+06
M375T60	375.032	59.7105	Gangaleoidin	[M-H-HCl]-						1.27184e+06	2.24256e+06	1.88973e+06	1.97743e+06	1.44581e+06	1.30126e+06	2.13906e+06	1.7482e+06	1.80618e+06	1.90496e+06	1.47561e+06	1.87308e+06	1.84714e+06	508449	1.84001e+06	1.7995e+06
M249T33	249.152	33.2816	Gemfibrozil	[M-H]-	HMDB0015371	C07020				3.04275e+07	2.70977e+07	1.66386e+07	3.92066e+07	3.35541e+07	1.91186e+07	2.57949e+07	3.60057e+07	3.77264e+07	2.34983e+07	2.61847e+07	2.03176e+07	2.51856e+07	2.2823e+07	2.28178e+07	2.37245e+07
M815T59	815.499	58.86	Ginsenoside f3	[M+FA-H]-			Lipids and lipid-like molecules	Prenol lipids	Triterpenoids	8.51141e+06	2.5805e+06	7.79029e+06	106333	246737	311105	5.4654e+06	9.1642e+06	1.98509e+07	621963	1.32779e+06	260405	2.65462e+06	2.65416e+06	2.89959e+06	2.70805e+06
M765T61	765.483	61.3533	Ginsenoside rg5	[M-H]-			Lipids and lipid-like molecules	Prenol lipids	Triterpenoids	2.23133e+06	655208	2.34865e+06	988861	57340.9	65460.2	855534	2.61707e+06	5.12581e+06	3.80233e+06	65391.8	3.581e+06	2.19442e+06	2.31738e+06	2.30699e+06	1.50866e+06
M358T21	358.008	21.1601	Glucoiberin	[M-H-CH4SO]-	HMDB0015310	C08411	Organic oxygen compounds	Organooxygen compounds	Carbohydrates and carbohydrate conjugates	171417	1.27869e+07	1.22651e+07	661246	1.66606e+07	1.83369e+07	1.84481e+07	1.34633e+07	1.34633e+07	1.34633e+07	1.56597e+07	1.57499e+07	9.67123e+06	9.67197e+06	9.54401e+06	9.40471e+06
M180T35	180.034	34.6392	Glufosinate	[M-H]-		C05042	Organic acids and derivatives	Carboxylic acids and derivatives	Amino acids, peptides, and analogues	2.92608e+09	2.73507e+09	8.5468e+08	1.64444e+09	1.21858e+09	1.28531e+09	1.07473e+09	2.37741e+09	1.01153e+09	1.38716e+09	9.47857e+08	3.03859e+09	2.27029e+09	2.23704e+09	2.26957e+09	2.20918e+09
M131T692	131.036	692.191	Glutaric acid	[M-H]-	HMDB0000661	C00489	Organic acids and derivatives	Carboxylic acids and derivatives	Dicarboxylic acids and derivatives	8.24851e+06	1.21741e+07	1.80814e+07	8.21858e+06	1.04882e+07	1.24268e+07	1.19433e+07	340869	8.82361e+07	1.67675e+07	1.19701e+07	1.23852e+07	6.83819e+06	1.49333e+07	1.01846e+07	1.3961e+07
M339T26	339.2	25.6174	Gly-His-Lys	[M-H]-			Organic acids and derivatives	Carboxylic acids and derivatives	Amino acids, peptides, and analogues	1.66547e+09	1.31405e+09	2.05967e+09	1.45337e+09	1.65687e+09	1.09537e+09	1.46779e+09	2.38211e+09	1.49475e+09	1.17918e+09	9.18939e+08	1.47238e+09	1.49613e+09	1.49685e+09	1.51962e+09	1.5227e+09
M91T649	91.0302	649.118	Glycerol	[M-H]-	HMDB0000131	C00116	Organic oxygen compounds	Organooxygen compounds	Carbohydrates and carbohydrate conjugates	1.31099e+07	1.09631e+08	5.51626e+07	1.21165e+08	9.17283e+07	7.8813e+07	8.80743e+07	5.45705e+07	641295	9.90926e+07	3.13289e+07	4.57041e+07	1.59896e+07	3.37754e+07	3.2815e+07	5.09675e+07
M75T269	75.0088	268.582	Glycolate	[M-H]-	HMDB0000115	C00160	Organic acids and derivatives	Hydroxy acids and derivatives	Alpha hydroxy acids and derivatives	7.7166e+06	5.12152e+06	6.1864e+06	5.5089e+06	7.16988e+06	5.36725e+06	6.78413e+06	6.88925e+06	5.09192e+06	6.20948e+06	5.39346e+06	4.95548e+06	6.9353e+06	6.8271e+06	6.80858e+06	7.26723e+06
M269T36_2	269.249	35.9812	Heptadecanoic acid	[M-H]-	HMDB0002259		Lipids and lipid-like molecules	Fatty Acyls	Fatty acids and conjugates	1.45102e+08	9.8751e+07	4.39557e+07	4.91767e+07	7.95753e+07	3.70912e+07	4.35819e+07	5.26382e+07	4.98452e+07	4.17144e+07	3.27933e+07	3.79435e+07	1.14099e+08	1.15387e+08	1.1652e+08	1.11819e+08
M325T26	325.184	25.9213	Hydroquinidine	[M-H]-		C10696				1.81998e+09	1.34055e+09	2.12514e+09	1.67083e+09	1.47562e+09	9.53377e+08	1.58763e+09	2.68802e+09	1.53633e+09	1.34687e+09	1.09745e+09	1.55471e+09	1.5181e+09	1.53994e+09	1.56078e+09	1.56105e+09
M409T117	409.13	116.809	Indolelactic acid	[2M-H]-	HMDB0000671	C02043	Organoheterocyclic compounds	Indoles and derivatives	Indolyl carboxylic acids and derivatives	176035	770884	143572	54922.8	1.90906e+06	133859	56651.7	387956	67753.4	55514.6	728277	326511	4.33989e+06	4.45763e+06	4.45879e+06	4.33998e+06
M427T461	426.998	461.063	Inosine 5'-diphosphate	[M-H]-	HMDB0003335	C00104	Nucleosides, nucleotides, and analogues	Purine nucleotides	Purine ribonucleotides	4.88991e+07	7.20849e+06	1.23059e+07	2.17243e+07	2.44262e+07	9.57472e+06	3.6555e+07	3.72908e+07	2.75625e+07	3.01033e+07	5.78501e+07	4.58737e+07	4.70483e+07	4.59529e+07	4.71191e+07	4.35823e+07
M435T22	435.102	21.7585	Irisxanthone	[M-H]-		C10067	Organoheterocyclic compounds	Benzopyrans	1-benzopyrans	1.55949e+07	9.40911e+07	2.82525e+07	3.93092e+07	4.08458e+08	2.72749e+07	1.42931e+07	5.59364e+07	5.79961e+07	4.12037e+07	3.57417e+07	9.59038e+06	1.39661e+08	1.4422e+08	1.44426e+08	1.4444e+08
M323T32_2	323.129	31.9351	Isobavachalcone	[M-H]-		C08648	Phenylpropanoids and polyketides	Linear 1,3-diarylpropanoids	Chalcones and dihydrochalcones	7.81238e+06	4.63721e+06	7.90961e+06	7.32013e+06	1.0516e+07	9.13306e+06	7.24876e+06	9.40688e+06	1.37046e+07	1.21882e+07	6.38324e+08	2.26003e+07	6.40229e+07	6.39831e+07	5.81811e+07	6.27475e+07
M130T287	130.087	286.836	Isoleucine	[M-H]-	HMDB0033923	C00407	Organic acids and derivatives	Carboxylic acids and derivatives	"Amino acids, peptides, and analogues"	2.59438e+06	2.30728e+06	2.15351e+06	2.73966e+06	2.45555e+06	2.16952e+06	2.73166e+06	3.51337e+06	1.55927e+06	2.30876e+06	2.46682e+06	1.97134e+06	2.88092e+07	2.76171e+07	2.7133e+07	2.71363e+07
M485T27	485.279	26.5639	Kendomycin	[M-H]-						5.72218e+07	2.74273e+07	5.446e+07	3.34183e+07	4.17831e+07	3.78924e+07	4.26093e+07	4.12728e+07	4.18984e+07	5.97908e+07	2.72887e+07	3.77601e+07	7.87205e+07	7.87355e+07	7.95574e+07	8.0904e+07
M141T383	141.017	383.177	Kojic acid	[M-H]-	HMDB0032923	C14516	Organoheterocyclic compounds	Pyrans	Pyranones and derivatives	9.19009e+08	2.44301e+06	5.55842e+08	2.31082e+06	3.66465e+06	6.49312e+08	7.12938e+08	7.53847e+08	6.38647e+08	6.63746e+08	1.32974e+09	9.48938e+08	1.01345e+09	1.0125e+09	1.00429e+09	9.81376e+08
M529T28	529.305	27.9545	Kukoamine a	[M-H]-	HMDB0030392		Benzenoids	Phenols	Benzenediols	2.2577e+07	1.15696e+07	2.25387e+07	1.48322e+07	1.69652e+07	1.64257e+07	1.63897e+07	2.00046e+07	1.6222e+07	2.47011e+07	9.29409e+06	1.58889e+07	3.01458e+07	2.92613e+07	3.04659e+07	3.0473e+07
M189T68	189.092	67.9058	L-hydroxyarginine	[M-H]-	HMDB0004224	C05933	Organic acids and derivatives	Carboxylic acids and derivatives	Amino acids, peptides, and analogues	504572	1.35774e+06	756939	707725	598121	917948	2.2896e+06	2.74972e+06	2.82263e+06	1.40938e+06	861947	860471	3.32e+06	3.32166e+06	2.9818e+06	3.23396e+06
M128T318	128.035	317.605	L-pyroglutamic acid	[M-H]-	HMDB0000267	C01879	Organic acids and derivatives	Carboxylic acids and derivatives	Amino acids, peptides, and analogues	2.93571e+07	2.74148e+07	3.88684e+07	3.84093e+07	4.38182e+07	4.88245e+07	5.82701e+07	3.91106e+07	2.97582e+07	2.99549e+07	2.5254e+07	4.02231e+07	1.09986e+08	1.04747e+08	1.0663e+08	1.0468e+08
M425T37	425.364	36.5885	Lanosterol	[M-H]-	HMDB0001251	C01724	Lipids and lipid-like molecules	Prenol lipids	Triterpenoids	8.54356e+06	1.96205e+07	1.49073e+07	1.40474e+07	1.41418e+07	1.01082e+07	7.50485e+06	8.76368e+06	1.11457e+07	1.09148e+07	5.51937e+06	1.44817e+07	3.00974e+07	3.18651e+07	3.02189e+07	3.091e+07
M241T347	241.108	346.836	Lapachol	[M-H]-		C10366	Lipids and lipid-like molecules	Prenol lipids	Quinone and hydroquinone lipids	1.117e+06	643259	483144	619010	1.00209e+06	792874	1.18914e+06	951331	1.13299e+06	856176	705427	1.10363e+06	1.27112e+06	1.28522e+06	1.27114e+06	1.36532e+06
M405T53	405.224	53.4434	Lincomycin	[M-H]-		C06812	Organic acids and derivatives	Carboxylic acids and derivatives	Amino acids, peptides, and analogues	3.85182e+06	3.06083e+06	1.7025e+06	4.34334e+06	1.86844e+06	3.03551e+06	3.27059e+06	5.96528e+06	2.21493e+06	4.15705e+06	2.58852e+06	5.14862e+06	8.4717e+06	8.47183e+06	8.62377e+06	9.064e+06
M279T36_2	279.233	35.8847	Linoleic acid	[M-H]-	HMDB0000673	C01595	Lipids and lipid-like molecules	Fatty Acyls	Lineolic acids and derivatives	1.87333e+08	6.54126e+07	6.4278e+07	1.44071e+08	7.04782e+07	6.26796e+07	7.25713e+07	1.35126e+08	1.09974e+08	8.00007e+07	9.98081e+07	5.71308e+07	1.39556e+08	1.39522e+08	1.39415e+08	1.34798e+08
M319T33	319.192	32.5232	Lovastatin hydroxy acid	[M-H-C5H10O2]-		C21130	Organic acids and derivatives	Hydroxy acids and derivatives	Medium-chain hydroxy acids and derivatives	1.01895e+07	1.94965e+06	2.03831e+06	6.66102e+07	3.15336e+07	2.69057e+07	9.58175e+06	4.35326e+06	1.42654e+07	1.61003e+07	5.85889e+07	1.89723e+07	3.66784e+07	3.94716e+07	3.94805e+07	3.94743e+07
M629T19	629.316	19.444	Ltc4-[d5]	[M-H]1-	HMDB0001198	C02166	Organic acids and derivatives	Carboxylic acids and derivatives	Amino acids, peptides, and analogues	73588.1	643938	801715	2.96717e+06	1.54568e+06	2.13522e+06	266620	1.52194e+06	653622	1.58406e+06	1.74772e+06	1.92219e+06	470955	548174	341694	467544
M241T57	241.072	57.0851	Lumichrome	[M-H]-		C01727	Organoheterocyclic compounds	Pteridines and derivatives	Alloxazines and isoalloxazines	5.61468e+06	5.02481e+06	5.17003e+06	4.17573e+06	7.64364e+06	8.66631e+06	1.39198e+07	9.07495e+06	1.26858e+07	7.74765e+06	3.92653e+06	8.20654e+06	9.8995e+07	9.70349e+07	1.02112e+08	9.574e+07
M301T32	301.181	32.1106	Lys-Arg	[M-H]-			Organic acids and derivatives	Carboxylic acids and derivatives	Amino acids, peptides, and analogues	5.82003e+06	2.58659e+08	1.07577e+07	7.46927e+07	3.17382e+07	3.18167e+07	5.31597e+06	4.41595e+07	4.84832e+07	1.6365e+07	1.03634e+08	2.38973e+07	4.96272e+07	5.13406e+07	5.1803e+07	5.1804e+07
M265T24	265.148	23.8182	Magnolol	[M-H]-		C10651	Benzenoids	Benzene and substituted derivatives	Biphenyls and derivatives	4.36076e+09	2.45641e+09	3.78438e+09	3.927e+09	3.44553e+09	3.41869e+09	4.01346e+09	4.82667e+09	3.30409e+09	4.08984e+09	2.53436e+09	3.33868e+09	7.48786e+09	7.48961e+09	7.69501e+09	7.48973e+09
M103T407	103.004	406.719	Malonic acid	[M-H]-	HMDB0000691	C00383	Organic acids and derivatives	Carboxylic acids and derivatives	Dicarboxylic acids and derivatives	5.31084e+06	4.24503e+06	5.31431e+06	4.27449e+06	5.7198e+06	5.32865e+06	5.48303e+06	4.89733e+06	5.00014e+06	4.31325e+06	3.93076e+06	6.83904e+06	9.28405e+06	9.67698e+06	7.4513e+06	9.33524e+06
M275T31_1	275.169	30.6468	Menthyl salicylate	[M-H]-			Benzenoids	Benzene and substituted derivatives	Benzoic acids and derivatives	2.2614e+08	9.17817e+07	3.84506e+08	1.88878e+08	1.01477e+08	9.14686e+07	1.89131e+08	5.74476e+08	1.00876e+08	9.37188e+07	8.8326e+07	2.12152e+08	1.38057e+08	1.40502e+08	1.42234e+08	1.42234e+08
M309T52	309.171	52.0329	Mestranol	[M-H]-	HMDB0015446	C07618	Lipids and lipid-like molecules	Steroids and steroid derivatives	Estrane steroids	1.536e+07	1.99907e+07	4.42569e+07	2.74463e+07	2.0997e+07	1.62059e+07	2.1201e+07	2.42351e+07	1.89206e+07	1.44097e+07	2.26773e+07	1.99859e+07	1.45126e+07	1.33053e+07	1.36944e+07	1.31142e+07
M262T36	262.096	35.5979	Met-Asn	[M-H]-			Organic acids and derivatives	Carboxylic acids and derivatives	Amino acids, peptides, and analogues	1.10631e+06	476458	2.15049e+06	577245	3.17513e+06	1.85243e+07	4.17396e+06	4.06778e+06	3.78912e+06	3.2392e+06	2.34232e+06	1.0591e+06	2.91226e+07	2.96312e+07	2.99902e+07	2.91135e+07
M419T253	419.219	252.51	Methyl 10-acetyloxy-4,5,9-trihydroxy-1,4a-dimethyl-7-propan-2-yl-2,3,4,9,10,10a-hexahydrophenanthrene-1-carboxylate	[M-H]-			Lipids and lipid-like molecules	Prenol lipids	Diterpenoids	4.34378e+06	2.19405e+06	5.97554e+06	4.81946e+06	4.57348e+06	1.06917e+06	3.80255e+06	3.93343e+06	4.52241e+06	4.11095e+06	6.35719e+06	2.44423e+06	3.52292e+06	3.65453e+06	3.98103e+06	3.74303e+06
M95T123	94.9805	123.104	Methylphosphonic acid	[M-H]-		C20396	Organic acids and derivatives	Organic phosphonic acids and derivatives	Organic phosphonic acids	4.91259e+07	6.87523e+07	4.54426e+07	4.70627e+07	4.75098e+07	5.20612e+07	5.34307e+07	5.35144e+07	3.97469e+07	4.45344e+07	4.38883e+07	4.67536e+07	6.79661e+07	6.79718e+07	6.79797e+07	6.53242e+07
M278T58_2	278.143	57.6703	Metolachlor oa	[M-H]-			Organic acids and derivatives	Carboxylic acids and derivatives	Amino acids, peptides, and analogues	3.91485e+06	4.06771e+06	3.19376e+06	2.79751e+06	7.13339e+06	3.59266e+06	1.43735e+06	3.20294e+06	2.31867e+06	3.78876e+06	2.1147e+06	6.47135e+06	6.18437e+06	6.4237e+06	6.70863e+06	6.55998e+06
M307T29	307.001	28.8761	Mevalonic acid 5-pyrophosphate	[M-H]-	HMDB0001981		Organic oxygen compounds	Organic oxoanionic compounds	Organic pyrophosphates	1.04868e+06	3.30367e+06	5.41494e+06	1.37115e+07	7.54564e+06	6.03356e+06	2.08174e+06	2.26555e+06	3.8385e+06	5.27307e+06	394284	4.74162e+06	1.969e+08	1.99563e+08	1.94566e+08	1.96887e+08
M443T35	443.174	34.6027	Mitoxantrone	[M-H]-	HMDB0015335	C11195	Benzenoids	Anthracenes	Anthraquinones	932074	577276	2.79681e+06	1.21017e+06	2.25159e+06	2.56676e+06	2.08319e+06	1.31095e+06	449385	501915	4.08511e+06	491986	1.08571e+07	1.18434e+07	1.16657e+07	1.14032e+07
M397T25	397.226	25.0989	Mitragynine	[M-H]-	HMDB0041933	C09226				2.8409e+08	1.48572e+08	2.6562e+08	1.7109e+08	2.324e+08	2.07092e+08	2.26225e+08	2.23523e+08	2.03561e+08	2.93972e+08	1.3669e+08	1.89161e+08	4.1394e+08	4.31391e+08	4.31269e+08	4.31291e+08
M227T47	227.202	46.7838	Myristic acid	[M-H]-	HMDB0000806	C06424	Lipids and lipid-like molecules	Fatty Acyls	Fatty acids and conjugates	1.6183e+08	6.72689e+07	7.92347e+07	6.84716e+07	7.00254e+07	5.54216e+07	4.97376e+07	6.02843e+07	5.7845e+07	5.75795e+07	5.24852e+07	5.01806e+07	3.32569e+08	3.27174e+08	3.23101e+08	3.23117e+08
M150T14	149.995	13.6108	N-(phosphonomethyl)glycine	[M-H-H2O]-		C01705	Organic acids and derivatives	Carboxylic acids and derivatives	Amino acids, peptides, and analogues	3.97305e+06	3.19577e+06	3.6431e+06	3.36134e+06	3.54703e+06	3.20167e+06	3.42762e+06	3.51119e+06	3.32191e+06	3.31146e+06	3.46437e+06	3.26958e+06	3.01947e+06	2.59953e+06	2.92212e+06	3.23252e+06
M251T24	251.13	23.8752	N-2-hydroxyethylpiperazine-n-3-propanesulfonic acid	[M-H]-			Organoheterocyclic compounds	Diazinanes	Piperazines	8.45033e+06	3.71861e+06	8.40706e+06	4.2798e+06	7.7484e+06	6.96587e+06	5.99522e+06	5.31679e+06	7.55899e+06	4.92378e+06	5.36462e+06	7.0999e+06	1.18751e+07	1.03325e+07	1.18989e+07	1.14396e+07
M505T37_1	505.134	36.5885	N-acetyl-s-benzyl-l-cysteine	[2M-H]-			Organic acids and derivatives	Carboxylic acids and derivatives	Amino acids, peptides, and analogues	1.36142e+06	2.06832e+06	1.03703e+06	2.80471e+06	2.61704e+06	239491	1.15932e+06	1.05237e+06	1.88138e+06	160055	2.72766e+06	1.13541e+06	4.91478e+06	5.80546e+06	5.34318e+06	4.8959e+06
M129T55_2	129.092	55.1989	N-acetylputrescine	[M-H]-	HMDB0002064	C02714	Organic acids and derivatives	Carboximidic acids and derivatives	Carboximidic acids	1.46803e+07	1.95758e+07	1.71086e+07	1.89972e+07	1.55498e+07	2.213e+07	1.70305e+07	1.27549e+07	3.31788e+07	1.21121e+07	1.59973e+07	1.38233e+07	7.71275e+06	7.70336e+06	8.70814e+06	7.72336e+06
M270T67	270.208	66.5224	N-lauroylsarcosine	[M-H]-			Organic acids and derivatives	Carboxylic acids and derivatives	Amino acids, peptides, and analogues	3.99755e+07	3.11675e+07	2.50439e+07	2.91445e+07	4.16222e+07	3.20529e+07	2.68908e+07	1.58295e+07	2.82351e+07	2.75034e+07	2.65226e+07	2.61489e+07	2.96598e+07	3.21554e+07	2.82525e+07	2.40005e+07
M618T34	618.477	33.9312	N-palmitoyl-d-erythro-dihydroceramide-1-phosphate	[M-H]-	HMDB0010698		Lipids and lipid-like molecules	Sphingolipids	Phosphosphingolipids	3.70337e+07	3.20839e+07	4.40634e+07	6.06477e+07	5.33396e+07	4.25381e+07	3.69949e+07	5.08322e+07	9.11146e+07	3.29628e+07	3.59018e+07	4.46446e+07	2.12211e+08	2.08938e+08	2.0894e+08	2.09223e+08
M159T461	159.114	461.063	N6-methyl-l-lysine	[M-H]-	HMDB0002038	C02728	Organic acids and derivatives	Carboxylic acids and derivatives	"Amino acids, peptides, and analogues"	5.36233e+06	1.16063e+06	563349	209908	355175	351610	2.508e+06	3.08387e+06	1.76915e+06	1.50568e+06	9.16296e+06	5.59978e+06	5.72759e+06	5.74112e+06	4.89806e+06	5.57802e+06
M579T218	579.172	217.659	Naringin	[M-H]-	HMDB0002927	C09789	Phenylpropanoids and polyketides	Flavonoids	Flavonoid glycosides	568192	732370	2.26888e+06	542318	2.79633e+06	852700	881899	224542	1.88037e+06	444190	2.39674e+06	773194	874263	874994	840185	676553
M188T36	188.112	36.0395	Ng-amino-l-arginine	[M-H]-			Organic acids and derivatives	Carboxylic acids and derivatives	Amino acids, peptides, and analogues	6.7949e+06	4.43777e+06	7.36329e+06	1.45858e+07	7.02767e+06	1.28895e+07	1.07391e+07	7.68464e+06	5.27741e+06	3.01212e+06	1.06024e+07	3.10251e+06	9.72063e+06	9.58384e+06	1.01916e+07	9.58576e+06
M774T58	773.535	58.1527	Nis(monooleoylglycero)phosphate (s,r isomer)	[M-H]-			Lipids and lipid-like molecules	Glycerophospholipids	Lysobisphosphatidic acids	192045	92951.3	372440	810081	624179	488495	138416	781014	1.27462e+06	451462	287747	599211	883359	898968	953133	885057
M157T52_2	157.123	51.5784	Nonanoic acid	[M-H]-	HMDB0000847	C01601	Lipids and lipid-like molecules	Fatty Acyls	Fatty acids and conjugates	1.16243e+09	1.36765e+09	1.24967e+09	1.36842e+09	1.23235e+09	1.30288e+09	1.31689e+09	1.20334e+09	1.15124e+09	1.2336e+09	1.24139e+09	1.13654e+09	3.73688e+08	3.59865e+08	3.58419e+08	3.5832e+08
M312T181	312.113	181.389	Norisoboldine	[M-H]-						9.14387e+06	9.53258e+06	8.53577e+06	1.1288e+07	1.01798e+07	1.11494e+07	8.23136e+06	8.87981e+06	7.65079e+06	1.06196e+07	8.5089e+06	9.1866e+06	9.04047e+06	9.05051e+06	9.26747e+06	9.04016e+06
M283T35_2	283.264	35.2737	Octadecanoic acid	[M-H]-	HMDB0000827	C01530	Lipids and lipid-like molecules	Fatty Acyls	Fatty acids and conjugates	3.65585e+09	7.43819e+09	4.73884e+09	3.54732e+09	4.09993e+09	4.21844e+09	5.47227e+09	4.70548e+09	3.75071e+09	6.08737e+09	3.44047e+09	4.12876e+09	1.12887e+10	9.67706e+09	1.12774e+10	1.05312e+10
M455T175_2	455.374	175.122	Oleanolic acid	[M-H]-		C17148	Lipids and lipid-like molecules	Prenol lipids	Triterpenoids	1.92778e+06	2.40767e+06	97384.5	119920	274650	594464	2.20221e+06	340359	1.92778e+06	1.92778e+06	108033	2.30457e+06	3.61063e+06	3.34966e+06	3.27753e+06	3.15396e+06
M292T95	292.19	95.2377	Olopatadine	[M-H-CO2]-	HMDB0014906	C07789	Organoheterocyclic compounds	Benzoxepines	Dibenzoxepines	6.26812e+06	6.26988e+06	1.13535e+06	5.5498e+06	7.65789e+06	7.2872e+06	4.70044e+06	5.45409e+06	4.21945e+06	6.55406e+06	5.0924e+06	6.75474e+06	5.48645e+06	5.96953e+06	6.33903e+06	6.17141e+06
M131T12	130.992	11.6658	Oxaloacetate	[M-H]-	HMDB0000223	C00036	Organic acids and derivatives	Keto acids and derivatives	Short-chain keto acids and derivatives	4.74566e+06	7.29325e+06	3.17355e+07	3.90227e+06	3.17645e+06	5.9326e+06	3.45477e+06	3.97814e+06	3.41261e+07	1.36891e+07	4.5413e+06	7.89511e+06	4.50463e+06	3.02604e+06	2.92246e+06	3.05901e+06
M151T233	151.026	233.319	Oxypurinol	[M-H]-	HMDB0000786	C07599	Organoheterocyclic compounds	Imidazopyrimidines	Purines and purine derivatives	1.49167e+06	738051	1.52787e+06	1.24518e+06	1.70581e+06	1.26546e+06	1.96885e+06	3.0603e+06	906007	1.09326e+06	1.53286e+06	830288	8.21958e+07	7.91576e+07	7.66859e+07	7.65328e+07
M255T36_2	255.233	35.94	Palmitic acid	[M-H]-	HMDB0000220	C00249	Lipids and lipid-like molecules	Fatty Acyls	Fatty acids and conjugates	4.43016e+09	5.57168e+09	2.51571e+09	2.16419e+09	1.93363e+09	2.2222e+09	2.73095e+09	2.77705e+09	2.57401e+09	3.03729e+09	2.31899e+09	2.36364e+09	5.87358e+09	5.92325e+09	5.9228e+09	5.74935e+09
M204T67	204.124	67.1732	Panthenol	[M-H]-	HMDB0004231	C05944	Lipids and lipid-like molecules	Fatty Acyls	Fatty amides	4.61886e+06	4.38044e+06	1.0051e+07	5.75468e+06	1.10453e+07	5.91014e+06	1.02164e+07	4.67261e+06	4.28084e+06	2.74051e+06	6.09932e+06	9.64311e+06	6.63162e+06	6.63735e+06	6.63712e+06	6.31887e+06
M819T171	818.591	170.7	Pc 34:1	[M+CH3COOH-H]-			Lipids and lipid-like molecules	Glycerophospholipids	Glycerophosphocholines	498519	711284	96019.1	265492	1.08085e+06	427460	633742	498519	498519	471474	250283	302837	2.15143e+06	2.2529e+06	2.40806e+06	1.98787e+06
M817T171	816.576	170.705	Pc 34:2	[M+CH3COOH-H]-			Lipids and lipid-like molecules	Glycerophospholipids	Glycerophosphocholines	259356	171902	112596	1.7486e+06	123122	653520	286603	259356	301055	259356	1.38224e+06	328140	2.21612e+06	2.99874e+06	3.00075e+06	2.87577e+06
M845T170	844.607	169.821	Pc 36:2	[M+CH3COOH-H]-			Lipids and lipid-like molecules	Glycerophospholipids	Glycerophosphocholines	99012.3	1.244e+06	117239	226053	147937	257973	1.02186e+06	149088	621050	966182	1.14888e+06	1.09043e+06	2.00818e+06	2.35532e+06	2.36541e+06	2.37049e+06
M843T169	842.59	169.491	Pc 36:3	[M+CH3COOH-H]-			Lipids and lipid-like molecules	Glycerophospholipids	Glycerophosphocholines	433746	729451	433746	1.08417e+06	1.13651e+06	668057	416403	433746	433746	433746	931200	119983	1.90789e+06	1.95788e+06	2.0064e+06	1.91227e+06
M841T168	840.576	167.877	Pc 36:4	[M+CH3COOH-H]-			Lipids and lipid-like molecules	Glycerophospholipids	Glycerophosphocholines	531925	1.19514e+06	637538	2.79256e+06	2.76533e+06	1.27154e+06	531925	531925	137820	531925	2.00367e+06	469856	4.50737e+06	4.51075e+06	4.05777e+06	4.51122e+06
M743T173	742.54	172.762	Pe 36:2	[M-H]-			Lipids and lipid-like molecules	Glycerophospholipids	Glycerophosphoethanolamines	363915	256941	794989	1.07408e+06	1.14358e+06	1.33396e+06	710807	1.40766e+06	4.28313e+06	214603	940348	299934	4.08733e+06	4.28405e+06	4.18344e+06	4.0898e+06
M241T46	241.217	46.1031	Pentadecanoic acid	[M-H]-	HMDB0000826	C16537	Lipids and lipid-like molecules	Fatty Acyls	Fatty acids and conjugates	1.13617e+08	4.39665e+07	4.18636e+07	3.9921e+07	4.02881e+07	3.1522e+07	2.8246e+07	3.17364e+07	3.20366e+07	2.70515e+07	2.32477e+07	2.73781e+07	1.84762e+08	1.84753e+08	1.83009e+08	1.78379e+08
M722T59	721.503	59.3037	Pg 32:0	[M-H]-			Lipids and lipid-like molecules	Glycerophospholipids	Glycerophosphoglycerols	401482	216794	571141	1.29081e+06	851088	484438	305286	643598	966364	372049	442142	454460	1.22998e+06	1.32871e+06	1.3102e+06	1.32836e+06
M743T58	743.486	57.9413	Pg 34:3	[M-H]-			Lipids and lipid-like molecules	Glycerophospholipids	Glycerophosphoglycerols	657524	242609	553056	577547	975727	998789	1.38196e+06	1.72163e+06	2.67634e+06	1.63745e+06	579296	1.60701e+06	992136	947147	1.00169e+06	897468
M93T36	93.0346	35.6599	Phenol	[M-H]-	HMDB0000228	C00146	Benzenoids	Phenols	1-hydroxy-4-unsubstituted benzenoids	2.42517e+06	3.75652e+06	2.10366e+09	4.78454e+06	5.57223e+06	5.23771e+06	3.8147e+06	3.9678e+06	2.57915e+07	1.28395e+07	2.27642e+06	2.94381e+06	7.24646e+07	7.24663e+07	7.39193e+07	7.24676e+07
M273T106	273.034	106.035	Phenylbenzimidazolesulfonic acid	[M-H]-			Organoheterocyclic compounds	Benzimidazoles	Phenylbenzimidazoles	1.49789e+07	9.63682e+06	3.82695e+06	8.34585e+07	8.85792e+07	8.0976e+06	4.53036e+06	5.51079e+06	8.83366e+07	2.49168e+06	3.21089e+06	1.12453e+07	2.47783e+07	2.17742e+07	2.44085e+07	2.53409e+07
M433T36	433.331	36.0737	Philanthotoxin 74	[M-H]-			Organic acids and derivatives	Carboxylic acids and derivatives	Amino acids, peptides, and analogues	1.14281e+07	3.8896e+06	790334	4.84311e+06	3.04116e+07	1.0245e+07	4.56798e+06	4.24568e+06	5.59254e+06	6.11471e+06	1.76777e+06	7.16954e+06	1.37745e+07	1.3559e+07	1.48984e+07	1.40323e+07
M335T598	334.939	597.726	Phosphoenolpyruvate	[2M-H]-	HMDB0000263	C00074	Organic acids and derivatives	Organic phosphoric acids and derivatives	Phosphate esters	1.49485e+07	1.27247e+07	1.1538e+07	1.27748e+07	9.15331e+06	1.7449e+07	1.21421e+07	1.30658e+07	1.6452e+07	9.75601e+06	1.30345e+07	1.26236e+07	1.32525e+07	1.27573e+07	1.23559e+07	1.23015e+07
M97T491	96.9697	491.031	Phosphoric acid	[M-H]-	HMDB0000973	C00009	Homogeneous non-metal compounds	Non-metal oxoanionic compounds	Non-metal phosphates	2.98681e+08	9.19599e+07	1.12382e+08	9.10156e+07	3.01856e+07	1.18757e+08	1.94692e+08	1.50383e+08	1.17304e+08	1.70354e+08	2.0829e+08	4.12359e+08	4.00701e+08	4.00845e+08	3.99428e+08	3.87396e+08
M184T271	183.993	270.9	Phosphoserine	[M-H]-	HMDB0000272	C01005	Organic acids and derivatives	Carboxylic acids and derivatives	Amino acids, peptides, and analogues	5.6037e+06	4.73693e+06	4.24141e+06	4.96143e+06	4.99478e+06	4.01509e+06	4.65578e+06	4.85232e+06	5.01258e+06	4.40771e+06	4.10299e+06	4.67436e+06	4.59691e+06	4.45185e+06	4.19071e+06	4.60132e+06
M339T225	339.014	225.047	Photinus luciferin	(M+CH3COO)-						1.29621e+06	984074	873350	873008	937928	829267	1.10622e+06	1.05565e+06	971158	830733	855337	1.06041e+06	948230	916192	886563	880919
M311T34	311.296	33.943	Phytanic acid	[M-H]-	HMDB0000801	C01607	Lipids and lipid-like molecules	Prenol lipids	Diterpenoids	1.07863e+08	1.81636e+08	1.46888e+08	7.49993e+07	1.12677e+08	1.13515e+08	9.80398e+07	1.29133e+08	8.42285e+07	1.85861e+08	8.2745e+07	9.20638e+07	1.86541e+08	1.88344e+08	1.91935e+08	1.86529e+08
M810T221	809.518	221.321	Pi 32:0	[M-H]-			Lipids and lipid-like molecules	Glycerophospholipids	Glycerophosphoinositols	768196	834527	63596.9	202835	169241	89190.4	147908	768196	80030.7	871577	87318.4	784489	655292	621474	609457	633557
M834T220	833.519	219.681	Pi 34:2	[M-H]-			Lipids and lipid-like molecules	Glycerophospholipids	Glycerophosphoinositols	634457	712410	701931	462925	225806	388494	683369	95777.6	634457	71361.1	280435	634966	702647	729407	693446	693524
M294T33	294.138	32.6997	Pizotifene	[M-H]-						3.62699e+07	3.53424e+07	2.52663e+07	2.88322e+07	3.98467e+07	2.9917e+07	1.93454e+07	2.57128e+07	2.57197e+07	3.07909e+07	2.61458e+07	4.78592e+07	5.90081e+07	6.0069e+07	5.72327e+07	6.13172e+07
M236T29	236.104	28.5773	Probucol	[M-H-C17H27SO]-	HMDB0015537	C07373	Benzenoids	Benzene and substituted derivatives	Phenylpropanes	7.2111e+08	7.15346e+08	4.26624e+08	5.34841e+08	5.20327e+08	7.00932e+08	5.18711e+08	4.64469e+08	4.94563e+08	5.11287e+08	4.6851e+08	1.10766e+09	6.1716e+08	6.1638e+08	6.14842e+08	3.28368e+08
M305T61	305.023	61.0812	Propanedinitrile, 2-[[3-bromo-5-(1,1-dimethylethyl)-4-hydroxyphenyl]methylene]-	[M-H+2i]-			Benzenoids	Benzene and substituted derivatives	Phenylpropanes	6.20651e+07	5.78494e+07	4.70345e+07	8.05413e+07	5.84715e+07	5.51426e+07	6.55183e+07	5.73436e+07	6.25659e+07	6.55948e+07	6.29646e+07	6.20199e+07	6.46784e+07	6.54831e+07	6.34202e+07	6.42403e+07
M73T479	72.9931	479.224	Propanoic acid	[M-H]-	HMDB0000237	C00163	Organic acids and derivatives	Carboxylic acids and derivatives	Carboxylic acids	3.77047e+06	3.56057e+06	4.02271e+06	4.16311e+06	4.32571e+06	3.727e+06	4.01223e+06	4.42769e+06	4.4214e+06	3.70022e+06	3.74889e+06	4.16034e+06	5.57773e+06	6.48133e+06	4.86185e+06	5.32785e+06
M295T408	294.992	407.945	Propanoic acid, 3-[[[2-[(aminoiminomethyl)amino]-4-thiazolyl]methyl]thio]-	[M+Cl]-			Organoheterocyclic compounds	Azoles	Thiazoles	9.80211e+06	323752	875759	1.65626e+06	2.37239e+06	853185	5.8735e+06	5.89884e+06	3.29765e+06	3.73699e+06	1.90709e+07	1.061e+07	9.81182e+06	9.7023e+06	1.01791e+07	9.69997e+06
M73T40	73.0295	40.0051	Propionic acid	[M-H]-	HMDB0000237	C00163	Organic acids and derivatives	Carboxylic acids and derivatives	Carboxylic acids	6.64302e+06	6.64492e+06	6.41298e+06	7.39955e+06	7.3288e+06	7.30918e+06	6.89695e+06	7.78164e+06	6.02171e+06	6.60183e+06	8.60844e+06	6.23011e+06	6.39418e+06	5.52426e+06	5.98313e+06	6.24655e+06
M331T31_1	331.192	31.4571	Prostaglandin e3	[M-H-H2O]-	HMDB0002664	C06439	Lipids and lipid-like molecules	Fatty Acyls	Eicosanoids	2.377e+07	2.91072e+07	8.05931e+07	2.63904e+09	1.4185e+09	1.14663e+09	2.54841e+07	1.71857e+07	5.071e+07	3.52287e+08	2.88396e+09	5.79506e+08	1.34118e+09	1.34131e+09	1.35366e+09	1.38753e+09
M291T32	291.199	31.6931	Prostaglandin f2.beta.	[M-H-C2H6O2]-	HMDB0001483	C02314	Lipids and lipid-like molecules	Fatty Acyls	Eicosanoids	2.20588e+07	2.07745e+07	2.23918e+07	2.05449e+07	1.67092e+07	2.45441e+07	1.37867e+08	1.65961e+07	6.74897e+07	2.22544e+07	2.19754e+07	2.06654e+07	3.56637e+07	3.46958e+07	3.75284e+07	3.50722e+07
M333T34_3	333.207	34.4333	Prostaglandin k1	[M-H-H2O]-			Lipids and lipid-like molecules	Fatty Acyls	Eicosanoids	5.83662e+07	4.70327e+07	9.14367e+07	2.93211e+08	2.15593e+08	1.53536e+08	2.67996e+07	2.15308e+07	2.15337e+07	5.25261e+07	2.49644e+08	6.16257e+07	1.36306e+08	1.34325e+08	1.31398e+08	1.31267e+08
M511T58	511.183	57.6921	Pumiloside	[M-H]-		C16723	Organic oxygen compounds	Organooxygen compounds	Carbohydrates and carbohydrate conjugates	70497.5	51822	284611	3.59345e+06	3.13808e+06	74074.2	339930	289905	312552	205678	131837	234201	6.8357e+06	7.47941e+06	6.99699e+06	1.00725e+07
M264T125	264.158	125.286	Pyroxamide	[M-H]-						1.29791e+08	1.27024e+08	1.257e+08	1.28143e+08	1.93861e+08	1.6333e+08	9.95244e+07	1.2537e+08	1.82409e+08	1.43574e+08	9.85871e+07	1.19034e+08	1.46121e+08	1.79828e+08	1.46655e+08	1.46381e+08
M87T132	87.0087	132.111	Pyruvate	[M-H]-	HMDB0000243	C00022	Organic acids and derivatives	Keto acids and derivatives	Alpha-keto acids and derivatives	3.35903e+07	2.31904e+07	2.57111e+07	3.46732e+07	2.88375e+07	3.82274e+07	3.71685e+07	2.456e+07	3.48567e+07	2.60201e+07	2.34165e+07	3.49812e+07	8.47927e+07	8.42091e+07	8.42031e+07	8.76085e+07
M166T179	166.016	178.559	Quinolinate	[M-H]-	HMDB0000232	C03722	Organoheterocyclic compounds	Pyridines and derivatives	Pyridinecarboxylic acids and derivatives	6.27108e+06	4.59896e+06	4.86692e+06	6.33227e+06	5.81605e+06	3.61233e+06	6.05494e+06	4.81385e+06	4.64686e+06	4.2099e+06	6.07806e+06	5.40997e+06	1.69077e+07	1.6299e+07	1.59327e+07	1.59328e+07
M353T27	353.179	27.1212	Rauwolscine	[M-H]-						4.54647e+06	3.02157e+06	1.4039e+06	1.67239e+06	1.45591e+06	1.29763e+06	2.12211e+06	2.29177e+06	1.7006e+06	4.21981e+06	3.31507e+06	2.34663e+06	1.39541e+07	6.42896e+06	6.72342e+06	6.67618e+06
M212T480	212.02	479.841	Resazurin	[M-H-O]-		C11178	Organoheterocyclic compounds	Benzoxazines	Phenoxazines	856968	587617	1.32991e+06	1.55674e+06	1.46249e+06	1.49135e+06	1.36688e+06	1.34847e+06	296409	1.26117e+06	871446	1.55105e+06	1.94841e+06	1.88817e+06	1.26935e+06	1.98889e+06
M315T396	315.042	395.748	Rhamnetin	[M-H]-	HMDB0133823	C10176	Phenylpropanoids and polyketides	Flavonoids	Flavones	8.43335e+07	4.23021e+07	5.22528e+07	5.63395e+07	8.53253e+07	1.10181e+08	6.79697e+07	7.36684e+07	6.48717e+07	7.02743e+07	7.64551e+07	1.03152e+08	1.05302e+08	1.05091e+08	1.05347e+08	1.02091e+08
M297T35	297.244	34.5834	Ricinoleic acid	[M-H]-	HMDB0034297	C08365	Lipids and lipid-like molecules	Fatty Acyls	Fatty acids and conjugates	5.01569e+07	6.66605e+07	8.55509e+07	3.62614e+07	4.33933e+07	4.82594e+07	6.51971e+07	7.10874e+07	5.41096e+07	6.79141e+07	4.02942e+07	4.51717e+07	2.18081e+08	1.31969e+08	5.20652e+07	1.96948e+08
M439T36	439.379	36.2085	Roburic acid	[M-H]-			Lipids and lipid-like molecules	Prenol lipids	Triterpenoids	4.41031e+06	7.97366e+06	5.81887e+06	5.81614e+06	8.13431e+06	4.70022e+06	4.35583e+06	4.87255e+06	5.30129e+06	5.85898e+06	3.09274e+06	6.24543e+06	1.01423e+07	1.23095e+07	1.23043e+07	1.23156e+07
M160T410	160.025	410.474	S-carboxymethyl-l-cysteine	[M-H-H2O]-	HMDB0029415	C03727	Organic acids and derivatives	Carboxylic acids and derivatives	Amino acids, peptides, and analogues	4.31747e+06	485155	762427	999098	1.20058e+06	492047	2.47508e+06	2.57094e+06	1.5734e+06	1.87452e+06	5.96971e+06	3.57948e+06	3.67334e+06	3.67362e+06	3.62654e+06	3.52105e+06
M695T29	695.312	29.0443	S4:18(p3:16/f1:2)	[M+HCOO]-						1.24223e+08	1.36855e+08	1.24208e+08	8.38806e+07	1.02669e+08	1.10483e+08	1.52913e+08	1.21458e+08	1.2784e+08	1.36162e+08	1.04918e+08	1.21433e+08	5.68469e+07	5.46152e+07	5.46091e+07	5.49356e+07
M137T308	137.036	307.691	Salicylic acid	[M-H]-	HMDB0001895	C00805	Benzenoids	Benzene and substituted derivatives	Benzoic acids and derivatives	5.69562e+06	4.59837e+06	5.6863e+06	6.753e+06	6.32506e+06	6.14061e+06	6.42374e+06	7.6579e+06	9.3699e+06	5.7112e+06	4.62523e+06	6.24576e+06	1.07455e+07	1.04746e+07	1.04756e+07	1.18415e+07
M361T33_3	361.166	33.1854	Secoisolariciresinol	[M-H]-	HMDB0013692	C18167	Lignans, neolignans and related compounds	Dibenzylbutane lignans	Dibenzylbutanediol lignans	9.0535e+06	5.36587e+06	8.05609e+06	6.17117e+07	2.26728e+07	2.06304e+07	1.44777e+07	7.58911e+06	7.12965e+06	1.34743e+07	1.09882e+08	4.52942e+07	6.53581e+07	6.22529e+07	6.5356e+07	6.3907e+07
M236T693	236.096	693.201	Sepiapterin	[M-H]-	HMDB0000238	C00835	Organoheterocyclic compounds	Pteridines and derivatives	Pterins and derivatives	8.73426e+06	7.31475e+06	8.18433e+06	7.1687e+06	7.36493e+06	6.60105e+06	9.05248e+06	7.80096e+06	7.90946e+06	8.62468e+06	8.83822e+06	8.51394e+06	7.56088e+06	7.47625e+06	6.75165e+06	7.50528e+06
M583T30	583.416	29.9863	Ser-Leu-Ile-Gly-Lys-Val-Amide	[M-H-CH2O]-			Organic acids and derivatives	Carboxylic acids and derivatives	Amino acids, peptides, and analogues	610874	1.40062e+06	3.11717e+06	1.70569e+08	8.87405e+07	6.36953e+07	1.38784e+06	657753	4.68842e+06	3.19308e+07	6.81066e+07	4.58294e+07	4.14608e+07	4.14611e+07	4.14803e+07	4.26819e+07
M137T95	137.025	95.2553	Shikimate	[M-H-2H2O]-	HMDB0003070	C00493	Organic oxygen compounds	Organooxygen compounds	Alcohols and polyols	1.20306e+07	1.45761e+07	1.10409e+10	8.58873e+06	1.32338e+07	1.22827e+07	1.20021e+07	1.20555e+07	3.24581e+07	1.39179e+07	1.21744e+07	1.27112e+07	9.1122e+08	7.60777e+08	9.113e+08	9.05554e+08
M209T24	209.085	24.4435	Sinapyl alcohol	[M-H]-	HMDB0013070	C02325	Benzenoids	Phenols	Methoxyphenols	1.58579e+07	1.37864e+07	1.37644e+07	1.14943e+07	2.24439e+07	2.28468e+07	1.72188e+07	1.30183e+07	1.60015e+07	1.41026e+07	1.20051e+07	1.568e+07	3.14413e+07	3.06107e+07	3.20184e+07	3.20218e+07
M397T384	397.022	383.853	Sucralose	[M-H+2i]-		C12285	Organic oxygen compounds	Organooxygen compounds	Carbohydrates and carbohydrate conjugates	3.6322e+06	2.82005e+06	3.16396e+06	3.55198e+06	4.87582e+06	5.94004e+06	3.05611e+06	3.43416e+06	3.02733e+06	3.55336e+06	2.42567e+06	4.33363e+06	4.52104e+06	4.35052e+06	4.18723e+06	4.17457e+06
M574T31	574.451	30.5776	Sulfobacin b	[M-H]-			Lipids and lipid-like molecules	Fatty Acyls	Fatty amides	3.42345e+06	3.80621e+06	5.91027e+06	5.25956e+06	4.55336e+06	5.11541e+06	3.24598e+06	5.2933e+06	1.54455e+07	3.79841e+06	4.14523e+06	3.97149e+06	4.44726e+07	4.4477e+07	4.52977e+07	4.73616e+07
M802T224	802.478	223.768	Tacrolimus	[M-H]-	HMDB0015002	C01375				845327	484149	1.11571e+06	2.80024e+06	1.6342e+06	1.62176e+06	596915	1.01316e+06	1.35042e+06	1.07866e+06	1.15638e+06	1.65e+06	5.72914e+06	5.79262e+06	5.9231e+06	5.72832e+06
M514T223	514.285	222.718	Taurocholate	[M-H]-	HMDB0000036	C05122	Lipids and lipid-like molecules	Steroids and steroid derivatives	Bile acids, alcohols and derivatives	1.36351e+06	429046	65639.1	161373	5.50191e+06	1.69593e+06	435951	520590	101528	112374	4.46865e+06	625403	1.92198e+07	1.86027e+07	1.84114e+07	1.83928e+07
M340T126	340.144	125.748	Tepraloxydim	[M-H]-		C18540	Organic oxygen compounds	Organooxygen compounds	Carbonyl compounds	1.37892e+07	1.90535e+07	1.22772e+07	1.87763e+07	2.26455e+07	1.89659e+07	1.25989e+07	2.41358e+07	1.98823e+07	1.963e+07	1.1943e+07	1.42807e+07	2.09324e+07	2.25617e+07	2.15688e+07	2.28586e+07
M165T374_1	165.019	374.401	Terephthalic acid	[M-H]-	HMDB0002428	C06337	Benzenoids	Benzene and substituted derivatives	Benzoic acids and derivatives	2.28931e+08	2.13658e+08	2.15849e+08	2.19427e+08	2.27671e+08	2.19209e+08	2.17549e+08	2.1948e+08	2.07673e+08	2.27822e+08	2.20551e+08	2.25732e+08	2.23604e+08	2.23654e+08	2.19919e+08	2.2136e+08
M351T461_1	351.012	461.031	Thelephoric acid	[M-H]-	HMDB0030552					2.05441e+08	3.44411e+07	5.3348e+07	9.15991e+07	1.15582e+08	4.77695e+07	1.63615e+08	1.65245e+08	1.21081e+08	1.42273e+08	2.31661e+08	1.96921e+08	1.9602e+08	1.90401e+08	1.938e+08	1.90317e+08
M179T21	179.038	21.1716	Theophylline	[M-H]-	HMDB0001889	C07130	Organoheterocyclic compounds	Imidazopyrimidines	Purines and purine derivatives	1.17892e+07	1.26837e+07	9.37792e+06	9.28747e+06	1.93242e+07	2.03943e+07	8.36286e+06	7.97464e+06	7.83259e+06	9.53397e+06	1.08393e+07	1.34271e+07	1.19901e+07	1.18491e+07	1.18604e+07	1.19924e+07
M252T25	252.073	25.1057	Thiorphan	[M-H]-		C01619	Organic acids and derivatives	Carboxylic acids and derivatives	Amino acids, peptides, and analogues	9.46193e+07	7.32861e+07	8.168e+07	8.25174e+07	8.85111e+07	1.39425e+08	1.04502e+08	8.82113e+07	9.23226e+07	8.78155e+07	8.33365e+07	1.48517e+08	1.00006e+08	1.00012e+08	1.09248e+08	1.0133e+08
M135T175	134.895	175.358	Thiosulfuric acid	[M-2H+Na]-	HMDB0000257		Homogeneous non-metal compounds	Non-metal oxoanionic compounds	Non-metal thiosulfates	4.02988e+07	2.85778e+07	3.31791e+07	3.50502e+07	6.06404e+07	1.32774e+08	3.30319e+07	7.99206e+07	2.65204e+07	2.93814e+07	2.70333e+07	4.6702e+07	1.46277e+08	1.41346e+08	1.40594e+08	1.40786e+08
M311T26	311.169	26.2569	Thymol-beta-d-glucoside	[M-H]-			Lipids and lipid-like molecules	Prenol lipids	Terpene glycosides	1.50784e+09	1.11973e+09	1.70869e+09	1.43651e+09	1.17394e+09	6.95387e+08	1.27942e+09	2.2158e+09	1.23763e+09	1.23988e+09	1.14355e+09	1.23597e+09	1.25867e+09	1.27559e+09	1.28904e+09	1.2889e+09
M475T37	475.377	37.3589	Thyroxine 4'-o-.beta.-d-glucuronide	[M-2H]2-			Organic acids and derivatives	Carboxylic acids and derivatives	Amino acids, peptides, and analogues	3.37857e+06	168089	211637	256722	1.01983e+06	908469	163684	160679	963836	1.03031e+06	3.01924e+06	675927	2.68994e+06	3.13341e+06	2.70733e+06	2.91849e+06
M324T117	324.218	116.961	Tolterodine	[M-H]-	HMDB0015170	C07750	Benzenoids	Benzene and substituted derivatives	Diphenylmethanes	5.33118e+06	4.36744e+06	4.7512e+06	6.58256e+06	5.20099e+07	2.41588e+07	2.34719e+06	7.58828e+06	3.97858e+07	3.8062e+06	7.50305e+06	2.12822e+06	8.93735e+06	7.50984e+06	8.93882e+06	8.57558e+06
M343T34	343.119	34.0577	Trans-1,4-cyclohexanedicarboxylic acid	[2M-H]-			Organic acids and derivatives	Carboxylic acids and derivatives	Dicarboxylic acids and derivatives	2.33302e+06	3.14621e+06	3.62969e+06	9.55956e+06	4.57018e+06	6.99078e+06	3.15531e+06	6.26569e+06	1.27275e+07	4.15436e+06	4.17751e+08	2.0684e+07	2.61567e+07	2.55672e+07	2.61667e+07	2.5526e+07
M207T21	207.07	21.0617	Trans-3,5-dimethoxy-4-hydroxycinnamaldehyde	[M-H]-		C05610	Benzenoids	Phenols	Methoxyphenols	1.60883e+07	1.40477e+07	1.37819e+07	9.61916e+06	1.0715e+07	1.35423e+07	7.31347e+06	6.31254e+06	1.01081e+07	7.08944e+06	7.52295e+06	1.10923e+07	1.10501e+07	1.11954e+07	1.23348e+07	1.28485e+07
M129T56	129.019	56.3143	Trans-aconitic acid	[M-H-CO2]-	HMDB0000958	C02341	Organic acids and derivatives	Carboxylic acids and derivatives	Tricarboxylic acids and derivatives	2.71323e+07	2.43619e+07	1.97972e+07	2.83756e+07	3.33744e+07	2.70174e+07	2.68315e+07	3.42024e+07	1.49597e+07	3.37741e+07	4.04013e+07	1.98961e+07	2.06746e+07	2.04655e+07	1.96606e+07	1.99568e+07
M341T416	341.109	416.327	Trehalose	[M-H]-	HMDB0000975	C01083	Organic oxygen compounds	Organooxygen compounds	Carbohydrates and carbohydrate conjugates	3.0161e+06	297117	101276	1.22598e+06	1.52041e+06	439765	289035	70194.9	620969	662461	105595	358324	4.47815e+06	4.49322e+06	4.51615e+06	1.23633e+06
M213T47	213.186	46.786	Tridecanoic acid (Tridecylic acid)	[M-H]-	HMDB0000910	C17076	Lipids and lipid-like molecules	Fatty Acyls	Fatty acids and conjugates	2.15307e+07	1.70013e+07	1.37472e+07	1.8282e+07	1.55947e+07	1.49053e+07	1.11735e+07	1.43211e+07	2.41873e+07	1.39097e+07	1.56313e+07	8.24658e+06	5.22012e+07	5.17131e+07	5.13496e+07	5.13493e+07
M209T461	209.009	460.508	Trimellitic acid anhydride	[M+OH]-			Organoheterocyclic compounds	Benzofurans	Benzofuranones	3.9641e+06	1.56482e+06	3.51846e+06	2.51305e+06	2.69683e+06	2.60597e+06	3.82714e+06	4.48227e+06	5.03035e+06	2.86376e+06	1.71672e+06	3.39512e+06	5.10943e+06	4.91135e+06	4.91301e+06	5.10536e+06
M185T47	185.155	47.4258	Undecanoic acid	[M-H]-	HMDB0000947	C17715	Lipids and lipid-like molecules	Fatty Acyls	Fatty acids and conjugates	1.72696e+07	2.61179e+07	3.47422e+07	2.48403e+07	2.42587e+07	4.39559e+07	2.07482e+07	2.48909e+07	2.41384e+07	2.42575e+07	2.77768e+07	1.81952e+07	1.0797e+07	1.06991e+07	1.06206e+07	1.05384e+07
M137T195	137.035	195.494	Urocanate	[M-H]-	HMDB0000301	C00785	Organoheterocyclic compounds	Azoles	Imidazoles	3.85936e+07	3.19694e+07	6.55608e+07	5.98152e+07	6.07119e+07	6.74304e+07	6.72672e+07	5.83975e+07	4.63284e+07	4.35458e+07	3.91935e+07	5.83637e+07	9.69605e+07	9.70944e+07	9.72387e+07	8.71043e+07
M233T27	233.155	26.6941	Valerenic acid	[M-H]-		C09743	Lipids and lipid-like molecules	Prenol lipids	Sesquiterpenoids	4.48634e+07	2.94092e+07	6.1005e+07	3.95006e+07	3.3695e+07	1.9619e+07	3.70741e+07	3.98159e+07	3.14576e+07	4.34129e+07	4.6905e+07	2.68693e+07	6.41605e+07	6.50167e+07	6.37386e+07	6.24919e+07
M211T665	211	665.261	Xanthosine 5'-monophosphate	[M-H-C5H4O2N4]-	HMDB0001554	C00655	Nucleosides, nucleotides, and analogues	Purine nucleotides	Purine ribonucleotides	4.36726e+06	2.34447e+06	3.04494e+06	3.73386e+06	5.77518e+06	3.51869e+06	5.18376e+06	1.94716e+06	2.53506e+06	3.50826e+06	2.79361e+06	3.23708e+06	3.61597e+06	3.16204e+06	3.16512e+06	3.26955e+06
